# Supplementary material for: A year of monitoring 20 mesophilic full-scale bioreactors reveals the existence of stable but different core microbiomes in bio-waste and wastewater anaerobic digestion systems
Source: Biotechnol Biofuels. 2018 Jul 19;11:196. doi: 10.1186/s13068-018-1195-8 (PMC6052691; doi:10.1186/s13068-018-1195-8)
Supplement: Supplementary file 2 — Additional file 2: Table S1. Characterisation of the studied AD reactors. Detailed (per sample) characterisation of the studied AD reactors. [file 13068_2018_1195_MOESM2_ESM.xls]

## Sheet: info
Reactor category
Fd	fed digester
Pd	post-digester
St	storage tank

## Sheet: Table S1
Sample	Reactor	Reactor category	Sampling date (dd/mm/yyyy)	pH	total inorganic carbon (m3 of CO2/ m3 of sludge)	NH4-N - total nitrogen-ammonium (kg NH4-N/ m3 of sludge)	TS - total solids (% of total solid/ fresh sludge [w/w])	VS - volatile solids (% of volatile solid/ % of total solid [w/w])	Total VFAs (mg/kg)	Acetate (mg/kg)	Propionate (mg/kg)	Isobutyrate (mg/kg)	Butyrate (mg/kg)	Isovalerate (mg/kg)	Valerate (mg/kg)	Caproate (mg/kg)
Unit1
B3	B	Fd	2013-07-17	7.908	N.D	N.D	6.27	66.12	289	281	8	0	0	0	0	0
B4	B	Fd	2013-08-08	7.756	4	3.5	8.99	71.56	754	656	63	9	20	6	0	0
B5	B	Fd	2013-08-30	8.1	5	4.62	10.48	68.44	152	152	0	0	0	0	0	0
B6	B	Fd	2013-09-05	7.599	2.8	1.82	12.06	77.9	1281	1162	86	6	27	0	0	0
B8	B	Fd	2013-10-28	8.08	3.7	3.92	10.24	73.7	356	340	16	0	0	0	0	0
B9	B	Fd	2013-11-28	7.928	3.55	4.34	12.3	77.76	2098	874	735	64	236	71	104	14
B10	B	Fd	2013-12-16	8.066	4.9	4.2	7.47	73.93	56	56	0	0	0	0	0	0
B11	B	Fd	2014-01-21	7.726	2.7	3.08	6.93	76.3	162	154	8	0	0	0	0	0
B12	B	Fd	2014-02-24	7.636	2.8	2.66	6.76	74.99	230	221	9	0	0	0	0	0
B13	B	Fd	2014-03-17	7.76	2.9	1.68	9.55	71.38	428	367	42	6	10	3	0	0
B14	B	Fd	2014-04-11	7.731	2.6	2.38	7.34	73.41	326	262	43	3	15	3	0	0
B15	B	Fd	2014-05-22	7.946	3.8	3.36	7.89	70.27	53	53	0	0	0	0	0	0
B16	B	Fd	2014-06-27	7.903	2.4	3.64	5.79	61.1	70	70	0	0	0	0	0	0
Unit2
C1	C	Fd	2013-07-10	7.875	3.9	4.48	10.24	77.29	527	452	68	7	0	0	0	0
C2	C	Fd	2013-07-19	8.049	3.6	2.38	7.1	77.38	189	177	12	0	0	0	0	0
C3	C	Fd	2013-08-09	7.984	5.3	4.62	9.82	76.98	563	502	61	0	0	0	0	0
C4	C	Fd	2013-09-24	7.923	5.6	1.68	9.16	69.5	447	385	62	0	0	0	0	0
C5	C	Fd	2013-10-28	8.006	4.8	4.9	10.12	71.84	90	90	0	0	0	0	0	0
C6	C	Fd	2013-11-20	8.122	5	4.2	11.14	69.04	490	433	57	0	0	0	0	0
C7	C	Fd	2013-12-13	8.151	4.7	4.2	10.62	72.95	379	267	41	8	42	5	16	0
C8	C	Fd	2014-01-24	7.952	4.2	4.2	10.09	73.25	377	341	36	0	0	0	0	0
C9	C	Fd	2014-02-27	7.869	5	3.5	9.18	73.24	158	148	10	0	0	0	0	0
C10	C	Fd	2014-03-26	7.923	4.5	3.78	9.55	71.38	163	157	6	0	0	0	0	0
C11	C	Fd	2014-04-10	8.237	4.5	3.2	10.42	72.29	419	351	52	2	12	2	0	0
C12	C	Fd	2014-05-23	7.995	5.6	5.6	11.63	69.92	170	162	8	0	0	0	0	0
C13	C	Fd	2014-05-26	8.145	5	4.76	13.04	69.55	278	248	27	3	0	0	0	0
Unit3
BKA1	BKA	Fd_1	2013-07-02	7.475	3.2	2.94	8.66	70.58	75	40	9	0	21	0	5	0
BKA2	BKA	Fd_1	2013-08-08	7.663	3.5	2.1	7.66	68.79	34	34	0	0	0	0	0	0
BKA3	BKA	Fd_1	2013-09-05	7.696	3.15	1.96	8.35	68.97	43	43	0	0	0	0	0	0
BKA4	BKA	Fd_1	2013-10-07	7.93	2.9	1.54	7.3	70.33	54	54	0	0	0	0	0	0
BKA5	BKA	Fd_1	2013-11-04	7.802	2.8	1.96	8.42	71.19	62	62	0	0	0	0	0	0
BKA6	BKA	Fd_1	2013-12-02	7.614	2.5	1.4	7.43	74.44	24	15	5	0	4	0	0	0
BKA7	BKA	Fd_1	2013-12-13	7.679	2.3	0.84	7.53	75.62	103	75	17	0	11	0	0	0
BKA8	BKA	Fd_1	2014-01-23	7.697	2	2.38	8.77	76.34	73	68	5	0	0	0	0	0
BKA9	BKA	Fd_1	2014-02-24	7.433	2.2	2.66	8.7	73.03	127	82	22	0	23	0	0	0
BKA10	BKA	Fd_1	2014-03-17	7.515	3	2.94	N.D	N.D	133	96	20	0	17	0	0	0
BKA11	BKA	Fd_1	2014-04-11	7.623	2.35	2.1	9.08	76.93	580	425	87	10	36	12	6	4
BKA12	BKA	Fd_1	2014-05-22	7.635	2.85	2.52	8.78	74.02	262	217	35	3	5	2	0	0
BKA13	BKA	Fd_1	2014-06-27	7.842	2.6	2.1	8.95	75.15	428	367	42	6	10	3	0	0
BKB1	BKB	Fd_2	2013-07-02	7.614	2.7	2.66	7.62	70.27	59	59	0	0	0	0	0	0
BKB2	BKB	Fd_2	2013-08-08	7.681	3	2.38	8.52	70.88	40	40	0	0	0	0	0	0
BKB3	BKB	Fd_2	2013-09-05	7.658	3.4	1.82	8.7	68.9	42	42	0	0	0	0	0	0
BKB4	BKB	Fd_2	2013-10-07	7.72	2.9	1.54	7.81	71.97	74	53	10	0	11	0	0	0
BKB5	BKB	Fd_2	2013-11-04	7.872	3	2.38	8.2	71.81	37	37	0	0	0	0	0	0
BKB6	BKB	Fd_2	2013-12-02	7.772	2.9	1.4	7.57	73.24	11	11	0	0	0	0	0	0
BKB7	BKB	Fd_2	2013-12-13	7.801	2.85	0.98	7.84	73.76	25	25	0	0	0	0	0	0
BKB8	BKB	Fd_2	2014-01-23	7.66	2.2	1.68	8.11	75.05	62	58	4	0	0	0	0	0
BKB9	BKB	Fd_2	2014-02-24	7.565	2.6	2.52	7.95	74.41	66	47	9	0	10	0	0	0
BKB10	BKB	Fd_2	2014-03-17	7.543	2.7	2.66	N.D	N.D	66	57	9	0	0	0	0	0
BKB11	BKB	Fd_2	2014-04-11	7.44	1.6	2.52	9.04	77.18	2198	1436	394	48	178	60	52	30
BKB12	BKB	Fd_2	2014-05-30	7.413	3.5	1.96	9.12	75.63	1322	951	217	26	57	38	22	11
BKB13	BKB	Fd_2	2014-06-27	8.227	4.1	3.08	5.38	66.96	55	55	0	0	0	0	0	0
BKC1	BKC	Pd_1	2013-07-02	7.77	3.4	3.22	6.85	68.54	24	24	0	0	0	0	0	0
BKC2	BKC	Pd_1	2013-08-08	7.897	3.3	2.8	7.31	68.29	20	20	0	0	0	0	0	0
BKC3	BKC	Pd_1	2013-09-05	8.255	4	1.82	7.81	68.44	55	55	0	0	0	0	0	0
BKC4	BKC	Pd_1	2013-10-07	8.12	3.4	1.4	7.15	66.87	38	38	0	0	0	0	0	0
BKC5	BKC	Pd_1	2013-11-04	7.869	3.1	3.22	6.96	66.54	392	136	44	15	58	22	40	77
BKC6	BKC	Pd_1	2013-12-02	7.846	2.9	1.96	6.93	68.91	7	7	0	0	0	0	0	0
BKC7	BKC	Pd_1	2013-12-13	7.822	3.1	1.82	6.72	69.21	28	23	5	0	0	0	0	0
BKC8	BKC	Pd_1	2014-01-23	7.708	3	1.26	7.34	71.43	166	85	29	5	28	5	4	10
BKC9	BKC	Pd_1	2014-02-24	7.7	3.35	3.22	7.36	71.02	245	149	33	11	24	10	6	12
BKC10	BKC	Pd_1	2014-03-17	7.685	3.7	3.5	N.D	N.D	22	22	0	0	0	0	0	0
BKC11	BKC	Pd_1	2014-04-11	7.771	3.1	3.08	7.42	71.48	101	53	16	0	20	0	5	7
BKC12	BKC	Pd_1	2014-05-22	7.821	3.2	3.22	7.3	70.76	96	70	16	2	8	0	0	0
BKC13	BKC	Pd_1	2014-06-27	8.032	3.55	3.78	7.61	72.23	482	354	49	9	31	12	15	12
BKD1	BKD	Pd_2	2013-07-02	7.639	3.6	2.52	6.9	67.49	20	20	0	0	0	0	0	0
BKD2	BKD	Pd_2	2013-08-08	7.721	3.95	1.26	7.29	67.76	28	28	0	0	0	0	0	0
BKD3	BKD	Pd_2	2013-09-05	8.205	3.9	1.96	7.47	66.95	27	27	0	0	0	0	0	0
BKD4	BKD	Pd_2	2013-10-07	7.935	3.3	1.96	6.94	65.92	141	82	14	8	12	6	9	10
BKD5	BKD	Pd_2	2013-11-04	7.963	3.5	3.22	6.67	67.38	38	38	0	0	0	0	0	0
BKD6	BKD	Pd_2	2013-12-02	7.869	2.7	3.08	7.04	68.71	303	92	40	13	61	14	32	51
BKD7	BKD	Pd_2	2013-12-13	7.715	2.85	1.82	7.17	69.67	360	124	43	12	58	19	34	70
BKD8	BKD	Pd_2	2014-01-23	7.78	3.3	2.1	7.39	70.63	25	20	0	0	5	0	0	0
BKD9	BKD	Pd_2	2014-02-24	7.605	3.4	2.8	7.2	70.99	17	15	2	0	0	0	0	0
BKD10	BKD	Pd_2	2014-03-17	7.817	3.3	3.22	N.D	N.D	149	106	28	5	6	4	0	0
BKD11	BKD	Pd_2	2014-04-11	7.954	3.7	3.78	7.87	71.04	20	16	4	0	0	0	0	0
BKD12	BKD	Pd_2	2014-05-22	7.924	3.2	3.22	8.19	71.03	80	65	12	0	3	0	0	0
BKD13	BKD	Pd_2	2014-06-27	8.377	2.6	3.22	7.38	70.06	66	62	4	0	0	0	0	0
BKE1	BKE	St	2013-07-02	7.728	3.4	3.5	6.53	67.37	26	26	0	0	0	0	0	0
BKE2	BKE	St	2013-08-08	7.795	3.9	3.22	6.48	66.43	27	27	0	0	0	0	0	0
BKE3	BKE	St	2013-09-05	7.745	4.2	2.8	6.69	63.93	34	34	0	0	0	0	0	0
BKE4	BKE	St	2013-10-07	7.841	3.4	2.1	6.45	64.39	28	28	0	0	0	0	0	0
BKE5	BKE	St	2013-11-04	7.828	3.6	2.8	6.37	65.26	27	27	0	0	0	0	0	0
BKE6	BKE	St	2013-12-02	7.896	3.6	2.8	6.71	67.47	6	6	0	0	0	0	0	0
BKE7	BKE	St	2013-12-13	7.833	3.4	2.24	6.33	66.29	0	0	0	0	0	0	0	0
BKE8	BKE	St	2014-01-23	7.751	3.6	2.8	6.59	68.37	9	7	2	0	0	0	0	0
BKE9	BKE	St	2014-02-24	7.573	3.45	2.24	7.08	69.48	58	52	6	0	0	0	0	0
BKE10	BKE	St	2014-03-17	7.67	3.4	3.5	N.D	N.D	11	11	0	0	0	0	0	0
BKE11	BKE	St	2014-04-11	7.682	3.95	3.22	6.9	69.56	6	6	0	0	0	0	0	0
BKE12	BKE	St	2014-05-30	7.725	3.8	2.94	8.08	69.07	12	12	0	0	0	0	0	0
BKE13	BKE	St	2014-06-27	8.214	3.85	3.36	6.84	68.13	11	11	0	0	0	0	0	0
Unit4
F9	F_R1	Fd_1	2013-07-16	7.777	4.3	2.8	9.32	65.42	1300	1209	73	11	0	7	0	0
F13	F_R1	Fd_1	2013-07-25	7.594	3	3.5	9.68	65.49	2857	2640	128	34	22	33	0	0
F16	F_R1	Fd_1	2013-08-30	7.872	3.7	2.24	10.63	67.25	837	784	28	10	11	4	0	0
F20	F_R1	Fd_1	2013-10-24	7.721	4.3	4.2	10.08	63.97	345	293	28	0	24	0	0	0
F24	F_R1	Fd_1	2013-11-28	7.81	3.75	2.66	10.2	63.69	794	703	56	5	30	0	0	0
F28	F_R1	Fd_1	2013-12-16	7.867	4	4.48	9.12	62.26	850	767	74	6	0	3	0	0
F32	F_R1	Fd_1	2014-01-21	7.877	3.35	5.18	11.72	67.66	809	661	98	17	0	33	0	0
F36	F_R1	Fd_1	2014-02-07	7.85	4.5	3.22	10.69	67.49	1449	1256	127	25	6	35	0	0
F40	F_R1	Fd_1	2014-03-25	7.746	3.85	3.78	10.65	68.54	709	581	96	7	8	5	4	8
F44	F_R1	Fd_1	2014-04-11	7.68	4.5	2.8	10.49	66.73	1850	1530	237	25	34	19	5	0
F48	F_R1	Fd_1	2014-05-22	7.888	3.8	3.78	10.3	67.23	470	437	30	3	0	0	0	0
F52	F_R1	Fd_1	2014-06-27	7.973	4.3	4.06	8.84	65.08	371	352	16	3	0	0	0	0
F11	F_R2P	Pd	2013-07-16	7.948	5.8	4.06	7.77	62.47	53	53	0	0	0	0	0	0
F15	F_R2P	Pd	2013-07-25	7.72	6	4.2	7.64	60.69	51	51	0	0	0	0	0	0
F18	F_R2P	Pd	2013-08-30	8.002	4.5	2.38	9.68	61.34	322	315	7	0	0	0	0	0
F22	F_R2P	Pd	2013-10-24	7.876	5.7	4.9	8.96	60.38	102	102	0	0	0	0	0	0
F26	F_R2P	Pd	2013-11-28	7.941	5.65	4.2	8.93	60.03	61	61	0	0	0	0	0	0
F30	F_R2P	Pd	2013-12-16	7.97	5.9	5.8	8.17	59.12	47	47	0	0	0	0	0	0
F34	F_R2P	Pd	2014-01-21	8.127	5.55	5.18	8.88	60.37	66	66	0	0	0	0	0	0
F38	F_R2P	Pd	2014-02-07	7.984	6.25	4.76	8.9	61.09	76	69	2	0	5	0	0	0
F42	F_R2P	Pd	2014-03-25	8.019	6.25	4.9	8.76	63.27	31	31	0	0	0	0	0	0
F46	F_R2P	Pd	2014-04-11	7.961	5.5	4.9	8.81	62.86	47	47	0	0	0	0	0	0
F50	F_R2P	Pd	2014-05-22	7.986	5.7	4.9	8.25	61.77	36	36	0	0	0	0	0	0
F54	F_R2P	Pd	2014-06-27	8.07	5	4.2	7.71	61.77	42	42	0	0	0	0	0	0
F10	F_R3	Fd_3	2013-07-16	7.989	6	3.92	8.41	62.27	120	120	0	0	0	0	0	0
F14	F_R3	Fd_3	2013-07-25	7.81	4.9	2.8	8.37	62.21	1367	1329	25	6	7	0	0	0
F17	F_R3	Fd_3	2013-08-30	8.133	6	3.22	8.4	61.28	55	55	0	0	0	0	0	0
F21	F_R3	Fd_3	2013-10-24	7.847	4	3.92	9.46	61.84	230	230	0	0	0	0	0	0
F25	F_R3	Fd_3	2013-11-28	8.01	4.3	3.08	9.49	62.74	285	207	28	2	45	3	0	0
F29	F_R3	Fd_3	2013-12-16	7.9	4.8	2.8	8.55	59.48	205	200	5	0	0	0	0	0
F33	F_R3	Fd_3	2014-01-21	8.025	4.65	4.48	9.6	61.91	313	303	10	0	0	0	0	0
F37	F_R3	Fd_3	2014-02-07	7.93	5.2	4.62	9.48	64.43	199	196	3	0	0	0	0	0
F41	F_R3	Fd_3	2014-03-25	7.817	4.7	5.6	9.18	65.94	307	274	24	3	6	0	0	0
F45	F_R3	Fd_3	2014-04-11	7.891	4.2	3.92	8.75	63.41	232	225	7	0	0	0	0	0
F49	F_R3	Fd_3	2014-05-22	7.93	4.6	3.22	8.34	62.88	74	74	0	0	0	0	0	0
F53	F_R3	Fd_3	2014-06-27	8.116	4.9	3.78	8.03	62.14	78	78	0	0	0	0	0	0
F12	F_stock	St	2013-07-16	7.821	6	3.5	7	59.27	29	29	0	0	0	0	0	0
F19	F_stock	St	2013-08-30	8.029	5.9	3.5	7.2	58.38	48	48	0	0	0	0	0	0
F23	F_stock	St	2013-10-24	7.966	6	5.46	8.09	60.19	80	71	9	0	0	0	0	0
F27	F_stock	St	2013-11-28	7.806	5.8	4.34	7.49	57.58	16	16	0	0	0	0	0	0
F31	F_stock	St	2013-12-16	7.886	5.65	5.18	7.3	56.07	16	16	0	0	0	0	0	0
F35	F_stock	St	2014-01-21	8.104	6	5.32	7.8	55.63	16	16	0	0	0	0	0	0
F39	F_stock	St	2014-02-07	7.957	6.75	5.74	7.7	51.81	10	10	0	0	0	0	0	0
F43	F_stock	St	2014-03-25	7.893	6.75	6.58	7.75	56.61	12	12	0	0	0	0	0	0
F47	F_stock	St	2014-04-11	8.028	6.5	5.32	8.33	58.55	24	20	4	0	0	0	0	0
F51	F_stock	St	2014-05-22	7.844	7.125	5.6	8.1	59.83	60	60	0	0	0	0	0	0
F55	F_stock	St	2014-06-27	7.983	6	4.48	7.51	59.51	86	86	0	0	0	0	0	0
Unit5
MbioA1	MbioA	Fd_1	2013-07-10	7.463	3.1	2.52	5.48	68.12	32	32	0	0	0	0	0	0
MbioA2	MbioA	Fd_1	2013-08-09	7.213	2.8	2.1	6.21	70.45	1998	1422	407	47	53	48	21	0
MbioA3	MbioA	Fd_1	2013-09-24	7.603	3.4	2.52	5.98	67.1	37	37	0	0	0	0	0	0
MbioA4	MbioA	Fd_1	2013-10-22	7.594	3.8	0.42	5.68	66.61	39	39	0	0	0	0	0	0
MbioA5	MbioA	Fd_1	2013-11-20	7.649	4.1	4.62	5.85	63.91	38	38	0	0	0	0	0	0
MbioA6	MbioA	Fd_1	2013-12-13	7.648	3.7	2.8	6.43	65.67	280	266	11	0	3	0	0	0
MbioA7	MbioA	Fd_1	2014-01-24	7.717	4.5	4.2	7.38	63.41	33	33	0	0	0	0	0	0
MbioA8	MbioA	Fd_1	2014-02-27	7.112	2.2	5.74	6.69	64.86	9811	8374	274	245	370	503	20	25
MbioA9	MbioA	Fd_1	2014-03-26	7.476	2.6	5.04	7.58	70.89	5789	2575	1954	459	69	659	68	5
MbioA10	MbioA	Fd_1	2014-04-10	7.366	3.65	3.64	7.92	67.88	1216	1007	80	53	44	10	16	6
MbioA11	MbioA	Fd_1	2014-05-23	7.559	4	4.2	7.69	65.85	1245	1156	54	12	13	10	0	0
MbioA12	MbioA	Fd_1	2014-06-26	7.605	3.65	5.04	7.46	63.85	1495	1305	101	19	50	13	7	0
MbioB1	MbioB	Fd_2	2013-07-10	7.581	2.5	2.1	7.13	68.38	35	35	0	0	0	0	0	0
MbioB2	MbioB	Fd_2	2013-08-09	7.888	3	2.38	9.14	68.76	56	56	0	0	0	0	0	0
MbioB3	MbioB	Fd_2	2013-09-24	7.697	2.5	1.68	10.34	71.98	63	63	0	0	0	0	0	0
MbioB4	MbioB	Fd_2	2013-10-22	7.439	1.7	0.84	9.84	71.74	122	102	15	0	5	0	0	0
MbioB5	MbioB	Fd_2	2013-11-20	7.449	2	1.96	9.45	73.46	45	45	0	0	0	0	0	0
MbioB6	MbioB	Fd_2	2013-12-13	7.453	2.9	1.54	7.61	70	367	278	67	10	3	9	0	0
MbioB7	MbioB	Fd_2	2014-01-24	7.485	1.9	0	21.08	73.54	68	59	9	0	0	0	0	0
MbioB8	MbioB	Fd_2	2014-02-27	7.691	1.9	1.4	10.18	74.14	94	81	7	0	6	0	0	0
MbioB9	MbioB	Fd_2	2014-03-26	7.591	2	4.2	10.34	71.03	1692	1315	214	97	9	57	0	0
MbioB11	MbioB	Fd_2	2014-05-23	7.688	2.5	2.24	11.94	67.28	593	541	42	2	4	4	0	0
MbioB12	MbioB	Fd_2	2014-06-26	7.888	2.05	2.94	11.19	66.41	420	374	46	0	0	0	0	0
MbioC1	MbioC	Pd	2013-07-10	7.499	3	2.52	6.55	67.28	35	35	0	0	0	0	0	0
MbioC3	MbioC	Pd	2013-09-24	7.698	3.9	1.54	8.66	68.93	42	42	0	0	0	0	0	0
MbioC4	MbioC	Pd	2013-10-22	7.463	2.7	1.4	9.46	68.55	35	35	0	0	0	0	0	0
MbioC5	MbioC	Pd	2013-11-20	7.659	2.6	1.96	9.03	70.53	33	33	0	0	0	0	0	0
MbioC6	MbioC	Pd	2013-12-13	7.6	3.2	1.54	8.82	69.41	16	16	0	0	0	0	0	0
MbioC7	MbioC	Pd	2014-01-24	7.433	3.4	4.06	8.48	68.1	12	9	3	0	0	0	0	0
MbioC8	MbioC	Pd	2014-02-27	7.848	3	3.92	8.94	70.87	17	14	3	0	0	0	0	0
MbioC10	MbioC	Pd	2014-04-10	7.787	3.25	3.22	8.71	68.38	18	16	2	0	0	0	0	0
MbioC11	MbioC	Pd	2014-05-23	7.639	3.5	3.78	10.1	65.13	N.D	N.D	N.D	N.D	N.D	N.D	N.D	N.D
MbioC12	MbioC	Pd	2014-06-26	7.849	4	3.36	9.61	63.87	13	13	0	0	0	0	0	0
MbioD1	MbioD	St	2013-07-10	7.601	3.4	3.08	6.45	67.07	28	28	0	0	0	0	0	0
MbioD3	MbioD	St	2013-09-24	7.631	3.2	1.82	7.54	67.51	25	25	0	0	0	0	0	0
MbioD5	MbioD	St	2013-11-20	7.569	3.1	2.66	8.15	67.18	30	30	0	0	0	0	0	0
MbioD6	MbioD	St	2013-12-13	7.406	3.15	2.52	5.52	65.1	7	7	0	0	0	0	0	0
MbioD7	MbioD	St	2014-01-24	7.441	3.5	2.24	6.57	65.36	5	5	0	0	0	0	0	0
MbioD8	MbioD	St	2014-02-27	7.408	3	2.52	8.9	67.24	19	7	12	0	0	0	0	0
MbioD9	MbioD	St	2014-03-26	7.504	4	3.22	5.59	66.45	5	5	0	0	0	0	0	0
MbioD10	MbioD	St	2014-04-10	7.723	3.3	2.52	10.85	67.2	14	14	0	0	0	0	0	0
MbioD11	MbioD	St	2014-05-23	7.607	4.1	3.78	8.13	59.59	18	18	0	0	0	0	0	0
MbioD12	MbioD	St	2014-06-26	8.097	4.2	3.64	9.62	64.25	12	12	0	0	0	0	0	0
Unit6
NK5	NK	Fd	18.06.13	7,73	2.6	2.1	7.35	66.12	252	198	54	0	0	0	0	0
NK6	NK	Fd	10.07.13	7.701	3.3	1.82	7.07	66.53	31	31	0	0	0	0	0	0
NK7	NK	Fd	2013-08-08	7.82	3.5	1.12	7.5	66.7	161	141	20	0	0	0	0	0
NK8	NK	Fd	2013-09-05	7.876	3.7	2.52	7.81	65.79	33	33	0	0	0	0	0	0
NK9	NK	Fd	2013-10-08	7.322	3.6	1.26	7.81	69.83	2698	1736	640	74	84	102	45	17
NK10	NK	Fd	2013-11-28	7.631	3.8	2.52	7.3	63.8	27	27	0	0	0	0	0	0
NK11	NK	Fd	2013-12-16	7.897	4.3	3.78	7.42	63.08	10	10	0	0	0	0	0	0
NK12	NK	Fd	2014-01-28	7.646	4.3	2.24	N.D	N.D	12	12	0	0	0	0	0	0
NK13	NK	Fd	2014-02-24	7.599	3.8	2.8	7.29	65.08	11	11	0	0	0	0	0	0
NK14	NK	Fd	2014-03-24	7.618	3.5	2.24	N.D	N.D	126	84	28	0	10	4	0	0
NK15	NK	Fd	2014-04-11	7.936	2.7	2.8	7.81	65.27	16	16	0	0	0	0	0	0
NK16	NK	Fd	2014-05-22	7.018	2.2	3.64	10.32	69.73	686	490	142	15	11	28	0	0
Unit7
MK1	MK_beg	Fd	2013-07-16	7.8	N.D	N.D	17.86	51.47	956	606	114	40	86	22	48	40
MK4	MK_beg	Fd	2013-08-16	7.66	4.5	2.1	23.61	52.21	382	313	37	9	23	0	0	0
MK7	MK_beg	Fd	2013-09-10	7.665	4.5	2.1	22.49	51.54	208	196	12	0	0	0	0	0
MK10	MK_beg	Fd	2013-10-18	7.8	4.4	0.84	22.91	49.74	432	367	40	17	8	0	0	0
MK13	MK_beg	Fd	2013-11-21	7.978	4	2.8	20.71	54.08	302	283	19	0	0	0	0	0
MK16	MK_beg	Fd	2013-12-12	7.756	3.9	3.08	21.52	53.29	90	86	4	0	0	0	0	0
MK19	MK_beg	Fd	2014-01-24	7.836	4.3	4.34	21.8	54.02	117	106	11	0	0	0	0	0
MK22	MK_beg	Fd	2014-02-27	7.92	6.125	4.62	19.86	51.68	98	93	5	0	0	0	0	0
MK25	MK_beg	Fd	2014-03-26	7.912	5.9	5.46	22.38	49.06	148	133	10	0	5	0	0	0
MK28	MK_beg	Fd	2014-04-10	8.004	6	5.04	23.71	47.98	182	163	19	0	0	0	0	0
MK31	MK_beg	Fd	2014-05-23	7.737	4.8	4.9	21.14	44.76	171	154	17	0	0	0	0	0
MK34	MK_beg	Fd	2014-06-26	8.275	5.35	4.9	21.42	49.57	103	82	8	0	0	13	0	0
MK2	MK_mid	Fd	2013-07-16	7.882	4.2	N.D	17.57	49.24	176	176	0	0	0	0	0	0
MK5	MK_mid	Fd	2013-08-16	7.709	4.6	2.24	23.06	50.91	135	135	0	0	0	0	0	0
MK8	MK_mid	Fd	2013-09-10	7.687	4.3	2.1	23.34	49.18	195	185	10	0	0	0	0	0
MK11	MK_mid	Fd	2013-10-18	7.771	3.7	1.12	22.04	51.42	231	197	15	19	0	0	0	0
MK14	MK_mid	Fd	2013-11-21	7.631	4.45	1.96	21.05	51.03	201	190	11	0	0	0	0	0
MK17	MK_mid	Fd	2013-12-12	7.876	3.7	2.94	21.52	54.17	120	108	8	0	4	0	0	0
MK20	MK_mid	Fd	2014-01-24	8.069	3.1	3.64	21.96	52.02	84	76	8	0	0	0	0	0
MK23	MK_mid	Fd	2014-02-27	7.922	5.5	4.2	19.95	56.84	99	95	4	0	0	0	0	0
MK26	MK_mid	Fd	2014-03-26	7.96	5.7	6.16	22.6	50.17	117	110	7	0	0	0	0	0
MK29	MK_mid	Fd	2014-04-10	7.85	6.5	5.04	24.04	48.93	199	187	12	0	0	0	0	0
MK32	MK_mid	Fd	2014-05-23	7.822	5.1	4.34	22.44	45.48	136	112	15	3	6	0	0	0
MK35	MK_mid	Fd	2014-06-26	8.016	5	4.9	22.26	49.57	137	85	15	4	15	13	5	0
MK3	MK_end	Fd	2013-07-16	7.76	4.7	3.78	21.5	50.25	162	150	12	0	0	0	0	0
MK6	MK_end	Fd	2013-08-16	7.693	4.5	2.1	22.89	52.14	158	158	0	0	0	0	0	0
MK9	MK_end	Fd	2013-09-10	8.304	4.6	1.82	23.36	52.53	137	122	0	15	0	0	0	0
MK12	MK_end	Fd	2013-10-18	7.842	4.4	1.12	22.25	51.57	184	175	9	0	0	0	0	0
MK15	MK_end	Fd	2013-11-21	7.7	5	1.96	22.21	57.15	177	162	0	15	0	0	0	0
MK18	MK_end	Fd	2013-12-12	7.515	3.7	2.94	21.28	55.86	1026	471	157	20	226	10	109	33
MK21	MK_end	Fd	2014-01-24	7.832	2.5	3.22	22.01	54.78	61	57	4	0	0	0	0	0
MK24	MK_end	Fd	2014-02-27	7.809	5.7	5.04	19.24	51.51	79	70	9	0	0	0	0	0
MK27	MK_end	Fd	2014-03-26	7.933	5.1	5.6	23.15	51.22	249	205	29	3	12	0	0	0
MK30	MK_end	Fd	2014-04-10	7.778	5.5	5.04	24.53	47.99	440	372	43	6	14	5	0	0
MK33	MK_end	Fd	2014-05-23	7.888	4.9	3.64	21.94	45.51	263	218	27	4	10	4	0	0
MK36	MK_end	Fd	2014-06-26	8.021	5	4.62	22.26	49.57	151	122	12	4	13	0	0	0
Unit8
P1	P	Fd	2013-07-12	7.299	1.6	0.56	3.29	42.69	30	30	0	0	0	0	0	0
P2	P	Fd	2013-08-22	7.119	1	1.12	2.65	46.91	26	26	0	0	0	0	0	0
P3	P	Fd	2013-09-26	7.182	1.5	0.84	2.14	50.69	25	25	0	0	0	0	0	0
P4	P	Fd	2013-10-24	7.197	1	0.84	2.43	49.03	23	23	0	0	0	0	0	0
P5	P	Fd	2013-11-28	7.059	1.15	0	2.77	46.53	4	4	0	0	0	0	0	0
P6	P	Fd	2013-12-18	7.174	1.45	0	2.4	52.42	6	6	0	0	0	0	0	0
P7	P	Fd	2014-01-29	7.137	1.25	0.28	2	47.39	7	7	0	0	0	0	0	0
P8	P	Fd	2014-02-26	7.005	1.1	0	2.15	41.35	6	6	0	0	0	0	0	0
P9	P	Fd	2014-03-26	7.191	1.2	1.26	2	49.66	8	8	0	0	0	0	0	0
P10	P	Fd	2014-04-09	7.136	1.3	0	N.D	N.D	11	11	0	0	0	0	0	0
P11	P	Fd	2014-05-21	7.288	2.1	0	3.29	48.1	8	8	0	0	0	0	0	0
P12	P	Fd	2014-06-25	7.381	1.3	0	2.29	50.45	7	7	0	0	0	0	0	0
Unit9
S4	S	Fd	2013-07-24	7.047	1.1	0.98	4.4	52.34	17	17	0	0	0	0	0	0
S5	S	Fd	2013-08-08	7.007	1.5	0	4.16	54.43	16	16	0	0	0	0	0	0
S6	S	Fd	2013-09-05	7.123	1.2	0.7	3.46	52.63	21	21	0	0	0	0	0	0
S7	S	Fd	2013-10-28	7.101	1	0.7	3.87	56.29	19	19	0	0	0	0	0	0
S8	S	Fd	2013-11-28	6.978	1	1.12	3.8	57.87	0	0	0	0	0	0	0	0
S9	S	Fd	2013-12-13	7.068	1.3	0.42	3.89	57.88	0	0	0	0	0	0	0	0
S10	S	Fd	2014-01-15	7.14	1.5	0	3.35	57.23	0	0	0	0	0	0	0	0
S11	S	Fd	2014-02-27	7.143	1	0.7	4.28	55.28	7	7	0	0	0	0	0	0
S12	S	Fd	2014-03-26	7.094	1.4	1.54	3.23	55.42	5	5	0	0	0	0	0	0
S13	S	Fd	2014-04-10	7.428	1.15	0.56	3.41	56.44	3	3	0	0	0	0	0	0
S14	S	Fd	2014-05-23	7.137	1.2	0.28	4.15	55.53	7	7	0	0	0	0	0	0
S15	S	Fd	2014-06-27	7.344	1.6	1.26	4.26	55.53	9	9	0	0	0	0	0	0
Unit10
BT1	BT	Fd	2013-08-23	7.192	1	1.4	2.82	48.25	23	23	0	0	0	0	0	0
BT2	BT	Fd	2013-09-26	7.232	1.6	1.54	2.69	48.87	30	30	0	0	0	0	0	0
BT3	BT	Fd	2013-10-22	7.222	1.5	0.42	2.8	48.6	28	28	0	0	0	0	0	0
BT4	BT	Fd	2013-11-20	7.211	1.2	1.4	3.33	45.78	42	42	0	0	0	0	0	0
BT5	BT	Fd	2013-12-13	7.068	1.3	0.42	3	49.16	21	21	0	0	0	0	0	0
BT6	BT	Fd	2014-01-24	7.336	1.5	0	3.07	47.32	5	5	0	0	0	0	0	0
BT7	BT	Fd	2014-02-27	7.133	1.5	1.96	3.38	48.64	8	8	0	0	0	0	0	0
BT8	BT	Fd	2014-03-26	7.22	1.5	3.36	3.04	50.46	12	12	0	0	0	0	0	0
BT9	BT	Fd	2014-04-11	7.333	1.5	1.4	2.79	51.71	0	0	0	0	0	0	0	0
BT10	BT	Fd	2014-05-23	7.248	1.5	1.96	3.1	50.47	11	11	0	0	0	0	0	0
BT11	BT	Fd	2014-06-26	7.44	1.55	1.4	3.16	49.67	4	4	0	0	0	0	0	0
BT12	BT	Fd	2014-07-23	7.358	1.6	0.7	N.D	N.D	0	0	0	0	0	0	0	0
