# Supplementary material for: A year of monitoring 20 mesophilic full-scale bioreactors reveals the existence of stable but different core microbiomes in bio-waste and wastewater anaerobic digestion systems
Source: Biotechnol Biofuels. 2018 Jul 19;11:196. doi: 10.1186/s13068-018-1195-8 (PMC6052691; doi:10.1186/s13068-018-1195-8)
Supplement: Supplementary file 5 — Additional file 5: Table S5. The 16S rRNA gene amplicon sequencing results of 1-year monthly time series of 20 AD reactors located in Luxembourg and Belgium. Relative abundance (%, normalised number of reads) and taxonomic affiliation of the 16S rRNA amplicon sequencing OTUs for bacteria and archaea. [file 13068_2018_1195_MOESM5_ESM.xlsx]

## Sheet: info
Relative abundance (%) and taxonomic affiliation of 16S amplicon sequencing OTUs for bacteria and archaea.

## Sheet: OTUs_bacteria
bOTU	Silva_v119	Silva_v128	B3	B4	B5	B6	B8	B9	B10	B11	B12	B13	B14	B15	B16	C1	C2	C3	C4	C5	C6	C7	C8	C9	C10	C11	C12	C13	BKA1	BKA2	BKA3	BKA4	BKA5	BKA6	BKA7	BKA8	BKA9	BKA10	BKA11	BKA12	BKA13	BKB1	BKB2	BKB3	BKB4	BKB5	BKB6	BKB7	BKB8
bOTU_10	k__Bacteria(100);p__Bacteroidetes(100);c__Bacteroidia(100);o__Bacteroidales(100);unclassified;unclassified;unclassified;	Bacteria(100);Bacteroidetes(100);Bacteroidia(100);Bacteroidales(100);Porphyromonadaceae(98);uncultured(80);	0.162282	0.0345334	0.017301	0.0425641	0.960873	0.634727	0.990099	1.40039	1.36095	1.00017	0.864006	0.138014	0.103004	0	0	0	0	0	0	0	0.00862738	0	0	0	0.00852951	0.103708	0.795733	0.965301	0.838323	1.8669	1.74494	1.65261	1.54126	2.84937	1.02386	1.70717	1.30628	1.29021	1.26129	0.706128	0.876964	0.783972	2.11132	1.74631	1.41349	1.46879	2.19328
bOTU_12	k__Bacteria(100);p__WWE1(100);c__[Cloacamonae](100);o__[Cloacamonales](100);f__[Cloacamonaceae](100);g__BHB21(100);unclassified;	Bacteria(100);Cloacimonetes(100);W5(99);W5_or(99);W5_fa(99);W5_ge(99);	0	0	0	0	0	0	0	0	0.273902	1.47889	2.9549	0	0	0	0	0	0	0	0	0	0	0	0	0	0	0	11.219	9.82694	2.19846	2.1089	0.520879	0.525047	0.155858	0.0255167	0.668113	2.71753	1.06244	0.226659	0.170445	13.399	2.63958	10.8711	4.35352	5.54301	6.94529	8.06959	3.05003
bOTU_74	k__Bacteria(100);p__Bacteroidetes(100);c__Bacteroidia(100);o__Bacteroidales(100);f__Porphyromonadaceae(100);g__Paludibacter(100);unclassified;	Bacteria(100);Bacteroidetes(100);Bacteroidia(100);Bacteroidales(100);Porphyromonadaceae(88);unclassified;	0	0	0	0	0	0	0.0781657	0.0768508	0.0941539	0.0341939	0.00864006	0.0172518	0	0	0	0	0	0	0	0	0	0	0	0	0.017059	0.0691384	0.262329	0.391338	0.650128	0.250648	0.32989	0.352901	0.259763	0.221145	0.338395	0.357112	0.29609	0.0784587	0.0852224	0.322553	0.477555	0.54878	0.261734	0.217202	0.444987	0.305998	0.197053
bOTU_400	k__Bacteria(100);p__Bacteroidetes(100);c__Bacteroidia(99);o__Bacteroidales(99);unclassified;unclassified;unclassified;	Bacteria(100);Bacteroidetes(100);Bacteroidetes_vadinHA17(100);Bacteroidetes_vadinHA17_or(100);Bacteroidetes_vadinHA17_fa(100);Bacteroidetes_vadinHA17_ge(100);	0	0	0	0	0	0	0	0.0256169	0.0342378	0.0256454	0	0	0	0	0	0	0	0	0	0	0	0	0	0	0	0	0.0612102	0.0695713	0.0427716	0.0259291	0.0347252	0.051644	0.0606113	0.00850557	0.0867679	0.0609703	0.0435426	0.0348705	0.0255667	0.095894	0.0607797	0.043554	0.0261734	0.0260643	0.0523515	0.0524567	0.017135
bOTU_188	k__Bacteria(100);p__Chloroflexi(100);c__Anaerolineae(100);o__Anaerolineales(100);f__Anaerolinaceae(100);g__T78(100);unclassified;	Bacteria(100);Chloroflexi(100);Anaerolineae(100);Anaerolineales(100);Anaerolineaceae(100);uncultured(100);	0	0	0	0	0	0	0	0	0	0	0	0	0	0	0	0	0	0	0	0	0	0	0	0	0	0	0	0.0173928	0.0171086	0.00864304	0.00868131	0.025822	0.00865876	0.0340223	0.00867679	0.0174201	0.00870853	0.00871764	0.034089	0.00871764	0.0260485	0.0087108	0.00872448	0	0.00872524	0.00874279	0.017135
bOTU_6247	k__Bacteria(100);p__Firmicutes(100);c__Clostridia(100);o__Clostridiales(100);f__[Tissierellaceae](100);g__Sedimentibacter(100);unclassified;	Bacteria(100);Firmicutes(100);Clostridia(100);Clostridiales(100);Family_XI(100);Sedimentibacter(100);	0.0683293	0.0172667	0.0519031	0.0510769	0.207756	0.0347796	0.0868508	0.119546	0.102713	0.205163	0.397443	0.0431295	0.0515021	0.0172369	0.00863782	0	0	0	0	0	0.00862738	0.0169607	0.00865801	0.00862887	0.017059	0.0432115	2.71948	1.9306	1.69376	1.29646	1.57132	1.36857	1.26418	1.31836	2.03037	1.45458	1.04502	1.09842	0.784046	2.38863	2.4746	1.59408	1.2825	1.14683	1.43094	1.55622	1.60212
bOTU_15	k__Bacteria(100);p__Firmicutes(100);c__Clostridia(100);o__Clostridiales(100);f__[Tissierellaceae](100);g__Sedimentibacter(100);unclassified;	Bacteria(100);Firmicutes(100);Clostridia(100);Clostridiales(100);Family_XI(100);Sedimentibacter(100);	1.84489	1.44177	2.56055	1.91538	6.80402	2.51282	4.5423	3.06549	1.87452	2.10292	4.57059	2.09609	2.76395	0.508489	0.267772	0.493763	0.0693181	0.0432077	0.00865426	0.0432601	0.172548	0.50882	1.08225	0.37967	1.35619	1.09757	0.804477	0.582659	0.838323	2.2299	2.46549	1.18781	1.06503	1.47997	0.754881	0.949395	1.46303	1.42969	1.79819	0.435882	0.850916	0.775261	2.23347	1.72893	1.53564	1.66113	1.51645
bOTU_511	k__Bacteria(100);p__Firmicutes(100);c__Clostridia(100);o__Clostridiales(100);f__Clostridiaceae(100);unclassified;unclassified;	Bacteria(100);Firmicutes(100);Clostridia(100);Clostridiales(100);Clostridiaceae_1(100);Clostridium_sensu_stricto_1(90);	0.0683293	0.0690667	0.0692042	0.0766153	0.0259695	0.0086949	0.0434254	0.204936	0.0941539	0.0598393	0.0604804	0.0258777	0.0686695	0.0344738	0.0172756	0.017325	0.0173295	0.00864155	0.0173085	0.025956	0	0.0169607	0.00865801	0.0172577	0.017059	0.0086423	0.166142	0.0782677	0.0940975	0.0777874	0.0434065	0.051644	0.034635	0.0510334	0.0867679	0.0609703	0.0609597	0.1482	0.0767002	0.270247	0.121559	0.165505	0.0872448	0.0347524	0.0436262	0.0349711	0.111378
bOTU_132	k__Bacteria(100);p__Firmicutes(100);c__Clostridia(100);o__Clostridiales(100);f__Gracilibacteraceae(100);g__Gracilibacter(100);unclassified;	Bacteria(100);Firmicutes(100);Clostridia(100);Clostridiales(100);Gracilibacteraceae(100);Gracilibacter(100);	0	0	0	0	0.00865651	0	0.00868508	0.0341559	0.0855945	0.205163	0.181441	0.0345036	0.0171674	0	0	0	0	0	0	0	0	0.00848033	0	0	0.00852951	0.0086423	0.0524659	0.113053	0.179641	0.0864304	0.147582	0.051644	0.0692701	0.136089	0.0694143	0.121941	0.156753	0.104612	0.0767002	0.0435882	0.130242	0.148084	0.0872448	0.130321	0.113428	0.0699423	0.128513
bOTU_141	k__Bacteria(100);p__Firmicutes(100);c__Clostridia(100);o__Clostridiales(100);f__Peptostreptococcaceae(100);unclassified;unclassified;	Bacteria(100);Firmicutes(100);Clostridia(100);Clostridiales(100);Peptostreptococcaceae(100);Romboutsia(99);	0.375811	0.319434	0.346021	0.349025	0.1991	0.0695592	0.199757	1.36624	0.718993	0.666781	0.665284	0.310532	0.643777	0.715332	0.224583	0.407138	0.216619	0.129623	0.250974	0.25956	0.16392	0.169607	0.17316	0.310639	0.238826	0.233342	0.690801	0.887034	0.898204	0.414866	0.243077	0.473403	0.389644	0.96113	0.893709	1.10618	0.783767	1.19432	0.349412	2.25787	0.963793	1.58537	0.610714	0.278019	0.261757	0.384683	1.28513
bOTU_260	k__Bacteria(100);p__NKB19(100);c__noFP_H4(100);unclassified;unclassified;unclassified;unclassified;	Bacteria(100);Hydrogenedentes(100);Hydrogenedentes_cl(100);Hydrogenedentes_or(100);Hydrogenedentes_fa(100);Hydrogenedentes_ge(100);	0	0	0	0	0	0	0	0.00853898	0.0256783	0.0170969	0.00864006	0	0	0	0.00863782	0	0	0	0	0	0	0	0	0	0	0	0.139909	0.0956605	0.0598802	0.0518583	0.0694505	0.146325	0.129881	0.0170111	0.0173536	0.00871004	0.0174171	0.00871764	0	0.139482	0.121559	0.087108	0.0523469	0.0608167	0.0872524	0.104913	0.0257025
bOTU_235	k__Bacteria(100);p__OP11(100);c__WCHB1-64(100);o__K2-4-19(100);unclassified;unclassified;unclassified;	Bacteria(98);unclassified;unclassified;unclassified;unclassified;unclassified;	0	0	0	0	0	0	0	0	0	0.00854847	0.0172801	0	0	0	0	0.00866251	0	0	0	0	0	0.00848033	0.017316	0.00862887	0	0	0.0437216	0.0347856	0.0342173	0.00864304	0.0347252	0.0344293	0.0173175	0.0170111	0.0260304	0.00871004	0	0	0.0511335	0.0261529	0.0347313	0.043554	0.0348979	0.0173762	0.0261757	0.0262284	0.0257025
bOTU_202	k__Bacteria(100);p__Proteobacteria(100);c__Alphaproteobacteria(100);o__Sphingomonadales(100);f__Sphingomonadaceae(100);g__Sphingomonas(100);s__echinoides(99);	Bacteria(100);Proteobacteria(100);Alphaproteobacteria(100);Sphingomonadales(100);Sphingomonadaceae(97);Sphingomonas(94);	0.0341647	0.0431667	0.0346021	0.0340512	0.034626	0.0260847	0.0347403	0.0256169	0	0.00854847	0	0.0172518	0.00858369	0.0172369	0.0259134	0.0433125	0.0433238	0.0345662	0.034617	0.0519121	0.00862738	0.00848033	0.00865801	0	0.00852951	0.0086423	0.0612102	0.0521785	0.0342173	0.0259291	0.0260439	0.0430367	0.0432938	0	0.0173536	0.00871004	0.0348341	0.0261529	0.0170445	0.0523058	0.0434141	0.043554	0.0348979	0.0521286	0.0436262	0.0611995	0.017135
bOTU_92	k__Bacteria(100);p__Proteobacteria(100);c__Betaproteobacteria(100);o__Burkholderiales(100);f__Comamonadaceae(100);unclassified;unclassified;	Bacteria(100);Proteobacteria(100);Betaproteobacteria(100);Burkholderiales(100);Comamonadaceae(100);Curvibacter(97);	0.102494	0.0690667	0.103806	0.119179	0.0865651	0.0695592	0.0868508	0.0853898	0.0855945	0.0854847	0.103681	0.0862589	0.111588	0.0861846	0.0691025	0.0693001	0.0953124	0.0691324	0.0692341	0.0778681	0.0690191	0.050882	0.0865801	0.0862887	0.0597066	0.0604961	0.104932	0.0956605	0.102652	0.0864304	0.0781318	0.146325	0.112564	0.0850557	0.104121	0.0871004	0.0870853	0.122047	0.110789	0.113329	0.095511	0.087108	0.0872448	0.112945	0.0872524	0.104913	0.0856751
bOTU_139	k__Bacteria(100);p__Synergistetes(100);c__Synergistia(100);o__Synergistales(100);f__Synergistaceae(100);g__vadinCA02(100);unclassified;	Bacteria(100);Synergistetes(100);Synergistia(100);Synergistales(100);Synergistaceae(100);uncultured(100);	0	0	0	0	0.00865651	0	0	0.017078	0.00855945	0.00854847	0.0259202	0	0.00858369	0	0	0	0	0	0	0	0	0	0	0	0	0	0.218608	0.130446	0.111206	0.103717	0.156264	0.180754	0.0952463	0.0425279	0.0607375	0.0522603	0.113211	0.0348705	0.0255667	0.1482	0.208388	0.139373	0.130867	0.0955691	0.139604	0.201084	0.0771076
bOTU_24	k__Bacteria(100);p__Tenericutes(100);c__RF3(100);o__ML615J-28(100);unclassified;unclassified;unclassified;	Bacteria(100);unclassified;unclassified;unclassified;unclassified;unclassified;	0	0	0	0	0	0	0	0.264708	0.505007	0.205163	0.00864006	0	0	0	0	0	0	0	0	0	0	0	0	0	0	0.0086423	0.297307	0.295678	0.333618	0.829732	0.303846	0.679979	1.00442	0.331717	0.789588	0.444212	0.644431	0.802022	0.170445	0.47947	0.39941	0.426829	0.741581	0.938315	0.567141	0.611995	0.522618
bOTU_38	k__Bacteria(100);p__Verrucomicrobia(100);c__Verruco-5(100);o__LD1-PB3(100);unclassified;unclassified;unclassified;	Bacteria(100);Verrucomicrobia(100);LD1-PB3(100);LD1-PB3_or(100);LD1-PB3_fa(100);LD1-PB3_ge(100);	0	0	0	0	0.00865651	0	0.0694806	0.375715	0.410853	0.435972	0.345602	0.0258777	0	0	0	0	0	0	0	0	0	0	0	0	0	0	0.104932	0.12175	0.213858	0.190147	0.468791	0.723016	0.701359	0.484818	0.433839	0.426792	0.278673	0.435882	0.639168	0.357423	0.182339	0.148084	0.113418	0.347524	0.410086	0.603252	0.454078
bOTU_23	k__Bacteria(100);p__Bacteroidetes(100);c__Bacteroidia(100);o__Bacteroidales(100);f__SB-1(100);unclassified;unclassified;	Bacteria(100);Bacteroidetes(100);Bacteroidia(100);Bacteroidia_Incertae_Sedis(100);Draconibacteriaceae(100);uncultured(100);	0	0	0	0	0	0	0	0	0	0	0	0	0	0	0	0	0	0	0	0	0	0	0	0	0	0	0.900665	0.0956605	0.00855432	0	0.0173626	0.197969	0.363668	1.73514	1.97831	3.12691	1.31499	2.69375	0.767002	4.45471	0.0694625	0.0174216	0	0	0.0436262	0.131142	1.81631
bOTU_86	k__Bacteria(100);p__Chloroflexi(100);c__Anaerolineae(100);o__Anaerolineales(100);f__Anaerolinaceae(100);g__T78(100);unclassified;	Bacteria(100);Chloroflexi(100);Anaerolineae(100);Anaerolineales(100);Anaerolineaceae(100);uncultured(100);	0	0	0	0	0	0	0	0	0	0	0	0	0	0	0	0	0	0	0	0	0	0	0	0	0	0	0	0	0	0	0	0	0	0	0	0	0	0	0	0	0	0	0	0	0	0	0
bOTU_28	k__Bacteria(100);p__Bacteroidetes(100);c__Bacteroidia(100);o__Bacteroidales(100);f__SB-1(100);unclassified;unclassified;	Bacteria(100);Bacteroidetes(100);Bacteroidetes_vadinHA17(99);Bacteroidetes_vadinHA17_or(99);Bacteroidetes_vadinHA17_fa(99);Bacteroidetes_vadinHA17_ge(99);	0	0	0	0	0	0	0	0	0.0171189	0.0427423	0.0864006	0	0	0	0	0	0	0	0	0	0	0	0	0	0	0	0.131165	0.104357	0.0769889	0.0432152	0.0520879	0.051644	0.0692701	0.1531	0.373102	0.435502	0.304798	0.645105	0.170445	0.174353	0.0781454	0.0783972	0.0523469	0.0695048	0.0959777	0.0699423	0.13708
bOTU_91	k__Bacteria(100);p__Proteobacteria(100);c__Deltaproteobacteria(100);o__Syntrophobacterales(100);f__Syntrophaceae(100);g__Syntrophus(100);unclassified;	Bacteria(100);Proteobacteria(100);Deltaproteobacteria(100);Syntrophobacterales(100);Syntrophaceae(100);Smithella(100);	0	0	0	0	0	0	0	0	0	0.00854847	0	0	0	0	0	0	0	0	0	0	0	0	0	0	0	0	0	0.0173928	0.00855432	0.00864304	0	0.00860733	0.00865876	0	0	0	0	0	0	0	0.0173656	0	0	0	0	0	0
bOTU_33	k__Bacteria(100);p__Bacteroidetes(100);c__Bacteroidia(100);o__Bacteroidales(100);f__SB-1(97);unclassified;unclassified;	Bacteria(100);Bacteroidetes(100);Bacteroidetes_vadinHA17(100);Bacteroidetes_vadinHA17_or(100);Bacteroidetes_vadinHA17_fa(100);Bacteroidetes_vadinHA17_ge(100);	0	0	0	0	0	0	0	0	0.0342378	0.0427423	0.0259202	0	0	0	0	0	0	0	0	0	0	0	0	0	0	0	0.209864	0.243499	0.136869	0.181504	0.373296	0.404545	0.259763	0.289189	0.555315	0.487762	0.226422	0.409729	0.366456	0.462035	0.199705	0.182927	0.113418	0.347524	0.410086	0.323483	0.385538
bOTU_89	k__Bacteria(100);p__Proteobacteria(100);c__Deltaproteobacteria(100);o__GW-28(100);unclassified;unclassified;unclassified;	Bacteria(100);Proteobacteria(100);Deltaproteobacteria(100);Bdellovibrionales(99);Bacteriovoracaceae(99);uncultured(99);	0	0	0	0	0	0	0	0	0	0	0.00864006	0	0	0	0	0	0	0	0	0	0	0	0	0	0	0	0.236097	0.495695	0.675791	0.829732	0.9289	0.791875	0.519526	0.246662	0.0173536	0	0.00870853	0	0	0.18307	0.512286	0.592334	0.889897	0.790617	0.846348	0.760622	0.445511
bOTU_119	k__Bacteria(100);p__Tenericutes(87);c__RF3(87);o__ML615J-28(87);unclassified;unclassified;unclassified;	Bacteria(100);Tenericutes(100);Mollicutes(100);NB1-n(99);NB1-n_fa(99);NB1-n_ge(99);	0	0	0	0	0	0	0	0	0	0.00854847	0	0	0	0	0	0	0	0	0	0	0	0	0	0	0	0	0.0349773	0.165232	0.179641	0.276577	0.0607692	0.327079	0.424279	0.646423	1.20607	0.418082	3.07411	1.79583	0.767002	0.095894	0.130242	0.148084	0.244285	0.0347524	0.113428	0.166113	0.616861
bOTU_298	k__Bacteria(100);p__Bacteroidetes(84);unclassified;unclassified;unclassified;unclassified;unclassified;	Bacteria(100);Bacteroidetes(100);Sphingobacteriia(100);Sphingobacteriales(100);Lentimicrobiaceae(100);Lentimicrobiaceae_ge(100);	0	0	0	0	0	0	0	0.00853898	0	0	0.00864006	0	0.0515021	0	0	0	0	0	0	0	0	0.00848033	0.0519481	0	0	0	0	0	0.00855432	0.00864304	0.00868131	0	0	0.00850557	0.00867679	0	0	0	0	0	0	0	0	0.0086881	0.00872524	0.00874279	0.00856751
bOTU_2190	k__Bacteria(100);p__Proteobacteria(100);c__Betaproteobacteria(100);o__Burkholderiales(100);f__Comamonadaceae(100);unclassified;unclassified;	Bacteria(100);Proteobacteria(100);Betaproteobacteria(100);Burkholderiales(100);Comamonadaceae(100);unclassified;	0	0	0.00865052	0	0.00865651	0.0173898	0	0.0256169	0.0342378	0.00854847	0.00864006	0	0	0	0	0	0	0	0	0	0	0.00848033	0	0	0.00852951	0	0.00874432	0	0	0	0	0	0.00865876	0.00850557	0.00867679	0	0	0	0	0	0	0	0	0.0086881	0.00872524	0	0
bOTU_269	k__Bacteria(100);p__Firmicutes(100);c__Clostridia(100);o__Clostridiales(100);f__[Tissierellaceae](100);g__Sedimentibacter(100);unclassified;	Bacteria(100);Firmicutes(100);Clostridia(100);Clostridiales(100);Family_XI(97);Sedimentibacter(97);	0.00854117	0.00863334	0.00865052	0.0170256	0.00865651	0.0086949	0.00868508	0	0	0	0	0	0	0	0	0	0	0	0	0	0	0	0	0	0.00852951	0.0086423	0	0	0	0.00864304	0.00868131	0	0	0	0	0	0	0	0	0	0	0	0	0	0	0	0.00856751
bOTU_262	k__Bacteria(100);p__Proteobacteria(100);c__Deltaproteobacteria(100);o__GW-28(100);unclassified;unclassified;unclassified;	Bacteria(100);Proteobacteria(100);Deltaproteobacteria(100);Bdellovibrionales(100);Bacteriovoracaceae(100);uncultured(100);	0	0	0	0	0	0	0	0	0	0	0	0	0	0	0	0	0	0	0	0	0	0	0	0	0	0	0	0.00869641	0	0	0	0	0.00865876	0	0.00867679	0	0	0	0	0.00871764	0	0	0	0.0086881	0.00872524	0	0.00856751
bOTU_492	k__Bacteria(100);p__WWE1(100);c__[Cloacamonae](100);o__[Cloacamonales](100);f__[Cloacamonaceae](100);g__W5(99);unclassified;	Bacteria(100);Cloacimonetes(100);W5(100);W5_or(100);W5_fa(100);W5_ge(100);	0	0	0	0	0	0	0	0	0	0	0	0	0	0	0	0	0	0	0	0	0	0	0	0	0	0	0	0.0347856	0.00855432	0.0432152	0.208351	0.490618	0.805265	0.297695	0.0173536	0.00871004	0.0174171	0	0.0255667	0.00871764	0.00868282	0.0174216	0.0872448	0.278019	0.593316	1.28519	0.13708
bOTU_247	k__Bacteria(100);p__Proteobacteria(100);c__Deltaproteobacteria(100);o__Syntrophobacterales(100);f__Syntrophaceae(100);g__Syntrophus(100);unclassified;	Bacteria(100);Proteobacteria(100);Deltaproteobacteria(100);Syntrophobacterales(100);Syntrophaceae(100);Smithella(100);	0	0	0	0	0	0	0	0.00853898	0	0	0	0	0	0	0	0	0	0	0	0	0	0	0	0	0	0	0.0262329	0	0.00855432	0	0.00868131	0.025822	0.0173175	0.0255167	0.0173536	0.0174201	0.00870853	0	0	0.0261529	0.00868282	0.0087108	0.00872448	0.0086881	0.0174505	0.00874279	0.017135
bOTU_154	k__Bacteria(100);p__Firmicutes(99);c__Clostridia(99);o__Clostridiales(99);f__Clostridiaceae(99);g__SMB53(99);unclassified;	Bacteria(100);Firmicutes(99);Clostridia(99);Clostridiales(99);Christensenellaceae(99);Christensenellaceae_R-7_group(96);	0	0	0	0	0	0	0	0	0	0	0	0	0	0	0	0	0	0	0	0	0	0	0	0	0	0	0.0699545	0.0347856	0.0171086	0.00864304	0.0173626	0.0172147	0.00865876	0	0.0173536	0.00871004	0.0174171	0.130765	0.0767002	0.0697411	0.0434141	0.0087108	0.00872448	0.0173762	0.0174505	0.0349711	0.017135
bOTU_156	k__Bacteria(100);p__Proteobacteria(100);c__Betaproteobacteria(100);o__Rhodocyclales(100);f__Rhodocyclaceae(100);g__Thauera(100);unclassified;	Bacteria(100);Proteobacteria(100);Betaproteobacteria(100);Rhodocyclales(100);Rhodocyclaceae(100);Thauera(100);	0.00854117	0	0	0	0	0	0	0.00853898	0	0	0	0.00862589	0	0	0	0	0	0	0	0	0	0	0	0	0.00852951	0.0086423	0.236097	0.139143	0.136869	0.0605013	0.0520879	0.103288	0.112564	0.0425279	0.0607375	0.0609703	0.0696682	0.0784587	0.238623	0.130765	0.173656	0.200348	0.0436224	0.0521286	0.113428	0.0699423	0.0514051
bOTU_5123	k__Bacteria(100);p__Bacteroidetes(100);c__Bacteroidia(99);o__Bacteroidales(99);f__SB-1(98);unclassified;unclassified;	Bacteria(100);Bacteroidetes(100);Bacteroidetes_vadinHA17(93);Bacteroidetes_vadinHA17_or(93);Bacteroidetes_vadinHA17_fa(93);Bacteroidetes_vadinHA17_ge(93);	0	0	0	0	0	0	0	0	0	0	0.0172801	0	0	0	0	0	0	0	0	0	0	0	0	0	0	0	0.0262329	0.0173928	0.025663	0.00864304	0.00868131	0.0172147	0.00865876	0.0340223	0.0520607	0.0783904	0.0348341	0.0871764	0.0255667	0.0261529	0.00868282	0.0174216	0.017449	0.0173762	0.0174505	0.00874279	0.017135
bOTU_271	k__Bacteria(100);p__OP11(100);c__WCHB1-64(100);o__d153(100);unclassified;unclassified;unclassified;	Bacteria(100);Microgenomates(100);Candidatus_Pacebacteria(100);Candidatus_Pacebacteria_or(100);Candidatus_Pacebacteria_fa(100);Candidatus_Pacebacteria_ge(100);	0	0	0	0	0	0	0	0	0	0	0	0	0.00858369	0.0172369	0.00863782	0.017325	0.0259943	0.00864155	0.00865426	0	0	0	0	0	0	0	0.0262329	0.0608749	0.025663	0.00864304	0.00868131	0.00860733	0.0173175	0.00850557	0.00867679	0.0174201	0.0174171	0.00871764	0	0.0523058	0.0520969	0.0261324	0.017449	0.0086881	0.00872524	0.00874279	0.00856751
bOTU_268	k__Bacteria(100);p__Proteobacteria(100);c__Gammaproteobacteria(100);o__Xanthomonadales(100);f__Xanthomonadaceae(100);g__Stenotrophomonas(89);s__acidaminiphila(89);	Bacteria(100);Proteobacteria(100);Gammaproteobacteria(100);Xanthomonadales(100);Xanthomonadaceae(100);Thermomonas(95);	0	0	0	0.00851281	0.00865651	0	0	0	0	0.00854847	0	0	0	0	0	0	0	0	0	0	0	0.00848033	0	0	0.00852951	0	0.0437216	0.00869641	0.0171086	0.00864304	0.00868131	0.0172147	0	0	0.00867679	0	0.00870853	0	0	0.0435882	0.0173656	0.0087108	0.00872448	0.0086881	0.00872524	0	0.00856751
bOTU_950	k__Bacteria(100);p__Proteobacteria(100);c__Betaproteobacteria(100);o__Rhodocyclales(100);f__Rhodocyclaceae(100);unclassified;unclassified;	Bacteria(100);Proteobacteria(100);Betaproteobacteria(100);Rhodocyclales(100);Rhodocyclaceae(100);unclassified;	0	0	0	0	0	0	0	0	0	0	0	0	0	0	0	0	0	0	0	0	0	0	0	0	0	0	0	0	0.00855432	0	0	0	0	0	0	0	0	0	0	0	0	0	0	0	0	0	0
bOTU_735	k__Bacteria(100);p__Firmicutes(100);c__Clostridia(100);o__SHA-98(100);unclassified;unclassified;unclassified;	Bacteria(100);Firmicutes(100);Clostridia(100);Thermoanaerobacterales(100);Thermoanaerobacteraceae(100);Gelria(100);	0	0	0	0	0	0	0	0	0	0	0	0	0	0	0	0	0	0	0	0	0	0	0	0	0	0	0	0	0	0	0	0	0	0	0	0	0	0	0	0	0	0	0	0	0	0	0
bOTU_251	k__Bacteria(100);p__Firmicutes(100);c__Clostridia(100);o__Clostridiales(100);f__Clostridiaceae(100);g__Clostridium(100);s__butyricum(98);	Bacteria(100);Firmicutes(100);Clostridia(100);Clostridiales(100);Clostridiaceae_1(100);Clostridium_sensu_stricto_1(100);	0.00854117	0	0	0	0	0	0	0	0	0	0	0	0	0	0	0	0	0	0	0	0	0	0	0	0	0	0.288562	0.200017	0.25663	0.129646	0.0868131	0.120503	0.0952463	0.102067	0.0954447	0.0871004	0.121919	0.191788	0.0767002	0.636387	0.21707	0.313589	0.113418	0.0695048	0.0785272	0.104913	0.128513
bOTU_296	k__Bacteria(100);p__Firmicutes(100);c__Clostridia(100);o__Clostridiales(100);f__[Tissierellaceae](100);g__Sedimentibacter(100);unclassified;	Bacteria(100);Firmicutes(100);Clostridia(100);Clostridiales(100);Family_XI(99);Sedimentibacter(99);	0.00854117	0	0	0	0	0	0	0.0256169	0.0171189	0.00854847	0.00864006	0.00862589	0	0	0	0	0	0	0	0	0.00862738	0.00848033	0	0	0	0	0.00874432	0.00869641	0.00855432	0.00864304	0.00868131	0.00860733	0.00865876	0.00850557	0.0173536	0.00871004	0.00870853	0.0174353	0.00852224	0.0174353	0.0173656	0.0087108	0.00872448	0.0086881	0.00872524	0.0174856	0.00856751
bOTU_421	k__Bacteria(100);p__Chloroflexi(100);c__Anaerolineae(100);o__Anaerolineales(100);f__Anaerolinaceae(100);g__T78(100);unclassified;	Bacteria(100);Chloroflexi(100);Anaerolineae(100);Anaerolineales(100);Anaerolineaceae(100);uncultured(100);	0	0	0	0	0	0	0	0	0	0	0	0	0	0	0	0	0	0	0	0	0	0	0	0	0	0	0	0.00869641	0	0	0	0	0	0	0	0	0	0.00871764	0	0	0	0	0	0	0	0	0.00856751
bOTU_399	k__Bacteria(100);p__Chlorobi(100);c__SJA-28(100);unclassified;unclassified;unclassified;unclassified;	Bacteria(100);Chlorobi(100);Chlorobia(100);Chlorobiales(100);SJA-28(100);SJA-28_ge(100);	0	0	0	0	0	0	0	0	0	0	0	0	0	0	0	0	0	0	0	0	0	0	0	0	0	0	0	0	0	0	0	0	0	0	0	0	0	0	0	0	0	0	0	0	0	0	0
bOTU_2369	k__Bacteria(100);p__Proteobacteria(100);c__Gammaproteobacteria(100);o__Xanthomonadales(100);f__Xanthomonadaceae(100);g__Dokdonella(91);unclassified;	Bacteria(100);Proteobacteria(100);Gammaproteobacteria(100);Xanthomonadales(100);Xanthomonadaceae(100);unclassified;	0	0	0	0	0	0	0	0	0	0	0	0	0	0	0	0	0	0	0	0	0	0	0	0	0	0	0	0	0	0	0	0	0	0	0	0	0	0	0	0	0	0	0	0	0	0	0
bOTU_481	k__Bacteria(100);p__Proteobacteria(100);c__Epsilonproteobacteria(100);o__Campylobacterales(100);f__Campylobacteraceae(100);g__Arcobacter(100);s__cryaerophilus(100);	Bacteria(100);Proteobacteria(100);Epsilonproteobacteria(100);Campylobacterales(100);Campylobacteraceae(100);Arcobacter(100);	0	0	0.00865052	0	0	0	0	0	0.00855945	0.00854847	0.00864006	0.0345036	0.00858369	0.00861846	0.00863782	0.00866251	0	0.00864155	0	0	0	0	0	0.00862887	0.00852951	0	0.12242	0.0173928	0.0171086	0.00864304	0.00868131	0.0172147	0.0173175	0.0425279	0.0260304	0.00871004	0.0261256	0	0.00852224	0.1482	0.0434141	0.0348432	0.00872448	0.0086881	0.0261757	0.00874279	0.0257025
bOTU_5186	k__Bacteria(100);p__Proteobacteria(100);c__Gammaproteobacteria(100);o__Xanthomonadales(100);f__Xanthomonadaceae(100);unclassified;unclassified;	Bacteria(100);Proteobacteria(100);Gammaproteobacteria(100);Xanthomonadales(100);Xanthomonadaceae(100);unclassified;	0.00854117	0	0	0.00851281	0.00865651	0	0	0.017078	0	0	0	0	0	0	0	0	0	0	0	0	0	0	0	0	0	0	0	0	0	0.00864304	0	0	0	0	0	0	0	0	0.00852224	0	0	0	0	0	0	0	0
bOTU_359	k__Bacteria(100);p__Actinobacteria(100);c__Actinobacteria(100);o__Actinomycetales(100);f__Intrasporangiaceae(96);g__Phycicoccus(87);unclassified;	Bacteria(100);Actinobacteria(100);Actinobacteria(100);Micrococcales(100);Intrasporangiaceae(100);Ornithinibacter(100);	0	0	0	0	0	0	0	0	0	0	0	0	0	0	0	0	0	0	0	0	0	0	0	0	0	0	0	0	0	0	0	0	0	0	0	0	0	0	0	0.00871764	0.00868282	0	0	0	0	0	0
bOTU_466	k__Bacteria(100);p__Proteobacteria(100);c__Gammaproteobacteria(100);o__Pseudomonadales(100);f__Moraxellaceae(100);g__Acinetobacter(100);unclassified;	Bacteria(100);Proteobacteria(100);Gammaproteobacteria(100);Pseudomonadales(100);Moraxellaceae(100);Acinetobacter(100);	0	0	0	0	0	0.0347796	0.00868508	0	0.0342378	0	0.00864006	0.00862589	0.00858369	0.00861846	0.00863782	0	0	0	0	0	0	0.0424016	0	0	0	0	0.00874432	0.00869641	0	0.00864304	0	0.0172147	0.0259763	0.00850557	0.0173536	0.0174201	0.0261256	0.00871764	0.0170445	0.00871764	0.00868282	0.0174216	0	0.0086881	0.0174505	0.0174856	0.017135
bOTU_3275	k__Bacteria(100);p__Actinobacteria(100);c__Actinobacteria(100);o__Actinomycetales(100);f__Intrasporangiaceae(88);unclassified;unclassified;	Bacteria(100);Actinobacteria(100);Actinobacteria(100);Micrococcales(100);Intrasporangiaceae(92);Ornithinicoccus(90);	0	0	0	0	0	0	0	0	0	0	0	0	0	0	0	0	0	0	0	0	0	0	0	0	0	0	0	0	0.00855432	0	0	0	0	0	0	0	0	0	0	0	0	0	0	0	0	0	0
bOTU_550	k__Bacteria(100);p__Bacteroidetes(100);c__Bacteroidia(100);o__Bacteroidales(100);f__Bacteroidaceae(93);g__Bacteroides(92);unclassified;	Bacteria(100);Bacteroidetes(100);Bacteroidia(100);Bacteroidales(100);Bacteroidaceae(100);Bacteroides(100);	0	0	0	0.00851281	0	0.0173898	0	0	0	0	0	0	0.00858369	0	0	0	0	0	0	0	0	0	0	0	0	0	0.00874432	0.00869641	0.00855432	0	0.00868131	0.0430367	0.0519526	0.00850557	0.0607375	0.00871004	0.0174171	0	0	0.00871764	0	0.0087108	0	0.0086881	0.0261757	0.0349711	0.03427
bOTU_941	k__Bacteria(100);p__Bacteroidetes(100);c__Bacteroidia(100);o__Bacteroidales(100);f__Porphyromonadaceae(100);g__Macellibacteroides(99);s__fermentans(99);	Bacteria(100);Bacteroidetes(100);Bacteroidia(100);Bacteroidales(100);Porphyromonadaceae(100);Macellibacteroides(100);	0.00854117	0.00863334	0.00865052	0	0	0	0	0.017078	0.00855945	0.00854847	0	0	0	0	0	0	0	0	0	0	0	0	0	0	0	0	0.00874432	0.00869641	0.00855432	0.0172861	0	0.00860733	0	0	0.00867679	0	0.00870853	0.00871764	0.00852224	0.00871764	0.00868282	0	0	0.0086881	0.00872524	0	0.00856751
bOTU_4007	k__Bacteria(100);p__Proteobacteria(100);c__Betaproteobacteria(100);o__Burkholderiales(100);f__Comamonadaceae(100);unclassified;unclassified;	Bacteria(100);Proteobacteria(100);Betaproteobacteria(100);Burkholderiales(100);Comamonadaceae(100);unclassified;	0	0	0	0	0	0	0	0	0	0	0	0	0	0	0	0	0	0	0	0	0	0	0	0	0	0	0.00874432	0	0	0	0	0	0	0	0	0	0	0	0	0.00871764	0.00868282	0	0	0	0	0	0
bOTU_635	k__Bacteria(100);p__Proteobacteria(100);c__Betaproteobacteria(100);unclassified;unclassified;unclassified;unclassified;	Bacteria(100);Proteobacteria(100);Betaproteobacteria(100);Burkholderiales(99);Burkholderiaceae(98);Lautropia(98);	0.00854117	0.00863334	0	0	0	0	0	0	0	0	0	0.00862589	0	0	0	0	0	0	0	0	0	0	0	0	0	0	0	0	0	0	0	0	0	0	0	0	0	0	0	0	0.00868282	0	0	0	0	0	0
bOTU_607	k__Bacteria(100);p__Proteobacteria(100);c__Alphaproteobacteria(100);o__Rhodobacterales(100);f__Rhodobacteraceae(100);g__Rhodobacter(100);unclassified;	Bacteria(100);Proteobacteria(100);Alphaproteobacteria(100);Rhodobacterales(100);Rhodobacteraceae(100);Rhodobacter(91);	0	0	0	0.00851281	0.00865651	0	0	0	0	0	0	0	0	0	0	0	0	0	0	0	0	0.00848033	0	0	0	0	0.00874432	0	0.00855432	0.00864304	0	0	0.00865876	0.00850557	0	0.00871004	0.00870853	0	0.0170445	0	0	0	0	0	0	0	0
bOTU_749	k__Bacteria(100);p__Proteobacteria(100);c__Alphaproteobacteria(100);o__Rhodobacterales(100);f__Rhodobacteraceae(100);g__Rhodobacter(100);unclassified;	Bacteria(100);Proteobacteria(100);Alphaproteobacteria(100);Rhodobacterales(100);Rhodobacteraceae(100);Tabrizicola(92);	0.00854117	0	0	0	0	0.0173898	0	0	0	0	0.00864006	0	0.00858369	0	0.00863782	0	0	0	0	0	0	0	0	0	0	0	0	0	0	0	0	0	0	0	0	0	0	0	0	0	0.00868282	0	0	0	0	0	0
bOTU_2918	k__Bacteria(100);p__Proteobacteria(100);c__Deltaproteobacteria(100);o__Syntrophobacterales(100);f__Syntrophaceae(100);g__Syntrophus(100);unclassified;	Bacteria(100);Proteobacteria(100);Deltaproteobacteria(100);Syntrophobacterales(100);Syntrophaceae(100);Smithella(100);	0	0	0	0	0	0	0	0	0	0.00854847	0	0	0	0	0	0	0	0	0	0	0	0	0	0	0	0	0	0	0	0	0	0	0	0	0	0	0	0	0	0	0	0	0	0	0	0	0
bOTU_784	k__Bacteria(100);p__Bacteroidetes(100);c__Bacteroidia(100);o__Bacteroidales(100);f__Porphyromonadaceae(100);g__Macellibacteroides(99);s__fermentans(99);	Bacteria(100);Bacteroidetes(100);Bacteroidia(100);Bacteroidales(100);Porphyromonadaceae(100);Macellibacteroides(100);	0	0.00863334	0.00865052	0.00851281	0	0.0086949	0	0.00853898	0	0	0	0	0.00858369	0	0	0	0	0	0	0	0	0	0	0	0	0	0	0	0.00855432	0.00864304	0.00868131	0.00860733	0.0173175	0.00850557	0	0	0	0.00871764	0.00852224	0.00871764	0.00868282	0	0.017449	0.0086881	0.00872524	0	0.017135
bOTU_3188	k__Bacteria(100);p__OP9(100);c__JS1(100);o__BA021(100);unclassified;unclassified;unclassified;	Bacteria(100);Atribacteria(100);Atribacteria_cl(100);Atribacteria_or(100);Atribacteria_fa(100);Atribacteria_ge(100);	0	0	0	0	0	0	0	0	0.0171189	0	0.00864006	0	0	0	0	0	0	0	0	0	0	0	0	0	0	0	0.00874432	0	0.00855432	0	0	0	0	0.00850557	0	0	0	0	0.00852224	0.00871764	0	0.0087108	0	0	0	0	0
bOTU_595	k__Bacteria(100);p__Actinobacteria(100);c__Actinobacteria(100);o__Actinomycetales(100);f__Intrasporangiaceae(100);unclassified;unclassified;	Bacteria(100);Actinobacteria(100);Actinobacteria(100);Micrococcales(100);Intrasporangiaceae(100);Tetrasphaera(100);	0	0	0	0	0	0	0	0	0	0	0	0	0	0.00861846	0.00863782	0.00866251	0.00866476	0	0.00865426	0.00865202	0	0	0.00865801	0	0	0	0.0437216	0.0347856	0.0427716	0.0259291	0.0260439	0.025822	0.0173175	0.00850557	0.00867679	0.00871004	0.00870853	0.0174353	0.00852224	0.0348705	0.0607797	0.043554	0	0.0173762	0.0174505	0.0174856	0.00856751
bOTU_524	k__Bacteria(100);p__Firmicutes(100);c__Bacilli(100);o__Lactobacillales(100);f__Carnobacteriaceae(100);g__Trichococcus(100);unclassified;	Bacteria(100);Firmicutes(100);Bacilli(100);Lactobacillales(100);Carnobacteriaceae(100);Trichococcus(100);	0.0170823	0.00863334	0.017301	0.00851281	0.017313	0	0	0.0853898	0.0599161	0.0341939	0.00864006	0.0258777	0.0171674	0.0517108	0.0259134	0.017325	0.0173295	0.0172831	0.0778884	0.0432601	0.00862738	0.0339213	0.025974	0.0172577	0.00852951	0.0172846	0.00874432	0.0173928	0.00855432	0	0.00868131	0.00860733	0.0173175	0.0255167	0.0260304	0	0.0261256	0.0174353	0	0.0174353	0.00868282	0.0087108	0.00872448	0.0086881	0.00872524	0.00874279	0.0428376
bOTU_2254	k__Bacteria(100);p__Proteobacteria(100);c__Gammaproteobacteria(100);o__Pseudomonadales(100);f__Pseudomonadaceae(100);g__Pseudomonas(100);unclassified;	Bacteria(100);Proteobacteria(100);Gammaproteobacteria(100);Pseudomonadales(100);Pseudomonadaceae(100);Pseudomonas(90);	0.00854117	0.00863334	0.00865052	0.00851281	0.017313	0	0	0	0.0342378	0.0170969	0.00864006	0.0345036	0	0.00861846	0	0	0.00866476	0	0	0	0	0.050882	0	0.00862887	0.00852951	0	0.0437216	0.0173928	0.0171086	0.00864304	0.00868131	0.00860733	0.0173175	0	0.00867679	0	0.0174171	0	0.00852224	0.0348705	0.0173656	0.0174216	0.00872448	0.0173762	0.0174505	0.0174856	0.00856751
bOTU_1256	k__Bacteria(100);p__Acidobacteria(100);c__BPC102(100);o__MVS-40(100);unclassified;unclassified;unclassified;	Bacteria(100);Acidobacteria(100);Subgroup_18(100);Subgroup_18_or(100);Subgroup_18_fa(100);Subgroup_18_ge(100);	0	0	0	0	0	0	0	0	0	0	0	0	0	0	0	0	0	0	0	0	0	0	0	0	0	0	0.0174886	0.0173928	0.0171086	0.0172861	0.00868131	0.0172147	0.0259763	0.00850557	0	0	0	0	0	0.0174353	0.00868282	0.0174216	0.00872448	0.0173762	0.00872524	0.0262284	0.00856751
bOTU_1163	k__Bacteria(100);p__Proteobacteria(100);c__Gammaproteobacteria(97);o__Xanthomonadales(96);f__Sinobacteraceae(94);unclassified;unclassified;	Bacteria(100);Proteobacteria(100);Gammaproteobacteria(100);Xanthomonadales(100);Xanthomonadales_Incertae_Sedis(84);Acidibacter(84);	0	0	0	0	0	0	0	0	0	0	0	0	0	0	0	0	0	0	0	0	0	0	0	0	0	0.0086423	0	0	0	0	0.00868131	0.00860733	0.00865876	0	0.00867679	0.00871004	0	0	0	0	0.00868282	0	0	0	0	0	0
bOTU_49	k__Bacteria(100);p__Spirochaetes(100);c__Spirochaetes(100);o__Spirochaetales(100);f__Spirochaetaceae(100);g__Treponema(98);unclassified;	Bacteria(100);Spirochaetae(100);Spirochaetes(100);Spirochaetales(100);Spirochaetaceae(100);uncultured(100);	0	0	0	0	0	0	0	0	0	0	0	0	0	0	0	0	0	0	0	0	0	0	0	0	0	0	0	0	0	0	0	0	0	0	0	0	0	0	0	0	0	0	0	0	0	0	0
bOTU_43	k__Bacteria(100);p__WWE1(100);c__[Cloacamonae](100);o__[Cloacamonales](100);f__[Cloacamonaceae](100);g__W22(100);unclassified;	Bacteria(100);Cloacimonetes(100);Cloacimonetes_Incertae_Sedis(100);Unknown_Order(100);Unknown_Family(100);Candidatus_Cloacamonas(100);	0	0	0	0	0	0	0	0	0	0	0	0	0	0	0	0	0	0	0	0	0	0	0	0	0	0	0	0	0	0	0	0	0	0	0	0	0	0	0	0	0	0	0	0	0	0	0
bOTU_90	k__Bacteria(100);p__WWE1(100);c__[Cloacamonae](100);o__[Cloacamonales](100);f__[Cloacamonaceae](100);g__W5(100);unclassified;	Bacteria(100);Cloacimonetes(100);W5(100);W5_or(100);W5_fa(100);W5_ge(100);	0	0	0	0	0	0	0	0	0	0	0	0	0	0	0	0	0	0	0	0	0	0	0	0	0	0	0	0	0	0	0	0	0	0	0	0	0	0	0	0	0	0	0	0	0	0	0
bOTU_3876	k__Bacteria(100);p__WWE1(100);c__[Cloacamonae](100);o__[Cloacamonales](100);f__[Cloacamonaceae](100);unclassified;unclassified;	Bacteria(100);Cloacimonetes(100);Cloacimonetes_Incertae_Sedis(98);Unknown_Order(98);Unknown_Family(98);Candidatus_Cloacamonas(98);	0	0	0	0	0	0	0	0	0	0	0	0	0	0	0	0	0	0	0	0	0	0	0	0	0	0	0	0	0	0	0	0	0	0	0	0	0	0	0	0	0	0	0	0	0	0	0
bOTU_122	k__Bacteria(100);p__OP8(100);c__OP8_1(100);o__OPB95(100);unclassified;unclassified;unclassified;	Bacteria(100);Aminicenantes(99);Aminicenantes_cl(99);Aminicenantes_or(99);Aminicenantes_fa(99);Aminicenantes_ge(99);	0	0	0	0	0	0	0	0	0	0	0	0	0	0	0	0	0	0	0	0	0	0	0	0	0	0	0	0	0	0	0	0	0	0	0	0	0	0	0	0	0	0	0	0	0	0	0
bOTU_87	k__Bacteria(100);p__Bacteroidetes(97);unclassified;unclassified;unclassified;unclassified;unclassified;	Bacteria(100);Bacteroidetes(100);Sphingobacteriia(99);Sphingobacteriales(99);Lentimicrobiaceae(97);Lentimicrobiaceae_ge(97);	0	0	0	0	0	0	0	0	0	0	0	0	0	0	0	0	0	0	0	0	0	0	0	0	0	0	0	0	0	0	0	0	0	0	0	0	0	0	0	0	0	0	0	0	0	0	0
bOTU_126	k__Bacteria(100);p__Proteobacteria(100);c__Betaproteobacteria(100);o__Burkholderiales(100);f__Comamonadaceae(100);g__Simplicispira(89);s__limi(84);	Bacteria(100);Proteobacteria(100);Betaproteobacteria(100);Burkholderiales(100);Comamonadaceae(100);Simplicispira(98);	0	0	0	0	0	0	0	0	0	0	0	0	0	0	0	0	0	0	0	0	0	0	0	0	0	0	0	0	0	0	0	0	0	0	0	0	0	0	0	0.00871764	0	0	0	0	0	0	0
bOTU_169	k__Bacteria(100);p__Bacteroidetes(100);c__Bacteroidia(100);o__Bacteroidales(100);f__Porphyromonadaceae(99);g__Paludibacter(98);unclassified;	Bacteria(100);Bacteroidetes(100);Bacteroidia(100);Bacteroidales(100);Rikenellaceae(100);vadinBC27_wastewater-sludge_group(98);	0	0	0	0	0	0	0	0	0	0	0	0	0	0	0	0	0	0	0	0	0	0	0	0	0	0	0	0	0	0	0	0	0	0	0	0	0	0	0	0	0	0	0	0	0	0	0
bOTU_159	k__Bacteria(100);p__OD1(100);c__ABY1(100);unclassified;unclassified;unclassified;unclassified;	Bacteria(100);Parcubacteria(100);Candidatus_Falkowbacteria(100);Candidatus_Falkowbacteria_or(100);Candidatus_Falkowbacteria_fa(100);Candidatus_Falkowbacteria_ge(100);	0	0	0	0	0	0	0	0	0	0	0	0	0	0	0	0	0	0	0	0	0	0	0	0	0	0	0	0	0	0	0	0	0	0	0	0	0	0	0	0	0	0	0	0	0	0	0
bOTU_284	k__Bacteria(100);p__Proteobacteria(100);c__Betaproteobacteria(100);o__Burkholderiales(100);f__Comamonadaceae(100);g__Acidovorax(100);s__defluvii(100);	Bacteria(100);Proteobacteria(100);Betaproteobacteria(100);Burkholderiales(100);Comamonadaceae(100);unclassified;	0	0	0	0	0	0	0	0	0	0	0	0	0	0	0	0	0	0	0	0	0	0.00848033	0	0	0	0	0	0	0	0	0	0	0	0.0170111	0	0	0	0	0	0	0	0	0	0	0	0	0
bOTU_149	k__Bacteria(100);p__Proteobacteria(100);c__Deltaproteobacteria(98);o__Syntrophobacterales(83);unclassified;unclassified;unclassified;	Bacteria(100);Proteobacteria(100);Deltaproteobacteria(100);Syntrophobacterales(100);Syntrophaceae(100);uncultured(100);	0	0	0	0	0	0	0	0	0	0	0	0	0	0	0	0	0	0	0	0	0	0	0	0	0	0	0	0	0	0	0	0	0	0	0	0	0	0	0	0	0	0	0	0	0	0	0
bOTU_161	k__Bacteria(100);p__Chloroflexi(100);c__Anaerolineae(100);o__Anaerolineales(84);f__Anaerolinaceae(84);unclassified;unclassified;	Bacteria(100);Chloroflexi(100);Anaerolineae(100);Anaerolineales(100);Anaerolineaceae(100);unclassified;	0	0	0	0	0	0	0	0	0	0	0	0	0	0	0	0	0	0	0	0	0	0	0	0	0	0	0	0	0	0	0	0	0	0	0	0	0	0	0	0	0	0	0	0	0	0	0
bOTU_135	k__Bacteria(100);unclassified;unclassified;unclassified;unclassified;unclassified;unclassified;	Bacteria(100);Fibrobacteres(100);Fibrobacteria(100);Fibrobacterales(100);FD035(100);FD035_ge(100);	0	0	0	0	0	0	0	0	0	0	0	0	0	0	0	0	0	0	0	0	0	0	0	0	0	0	0	0	0	0	0	0	0	0	0	0	0	0	0	0	0	0	0	0	0	0	0
bOTU_142	k__Bacteria(100);p__Proteobacteria(100);c__Deltaproteobacteria(100);o__Syntrophobacterales(100);f__Syntrophaceae(100);g__Syntrophus(100);unclassified;	Bacteria(100);Proteobacteria(100);Deltaproteobacteria(100);Syntrophobacterales(100);Syntrophaceae(100);Smithella(99);	0	0	0	0	0	0	0	0	0	0	0	0	0	0	0	0	0	0	0	0	0	0	0	0	0	0	0	0	0	0	0	0	0	0	0	0	0	0	0	0	0	0	0	0	0	0	0
bOTU_210	k__Bacteria(100);p__Proteobacteria(100);c__Deltaproteobacteria(100);o__Syntrophobacterales(100);f__Syntrophaceae(100);g__Syntrophus(100);unclassified;	Bacteria(100);Proteobacteria(100);Deltaproteobacteria(100);Syntrophobacterales(100);Syntrophaceae(100);Smithella(100);	0	0	0	0	0	0	0	0	0	0	0	0	0	0	0	0	0	0	0	0	0	0	0	0	0	0	0	0	0	0.00864304	0	0	0	0	0	0	0	0	0	0	0	0	0	0	0	0	0
bOTU_197	k__Bacteria(100);p__SAR406(100);c__AB16(100);o__noFP_H7(100);unclassified;unclassified;unclassified;	Bacteria(100);unclassified;unclassified;unclassified;unclassified;unclassified;	0	0	0	0	0	0	0	0	0	0	0	0	0	0	0	0	0	0	0	0	0	0	0	0	0	0	0	0	0	0	0	0	0	0	0	0	0	0	0	0	0	0	0	0	0	0	0
bOTU_321	k__Bacteria(100);p__Proteobacteria(100);c__Betaproteobacteria(100);o__Burkholderiales(99);f__Comamonadaceae(99);unclassified;unclassified;	Bacteria(100);Proteobacteria(100);Betaproteobacteria(100);Burkholderiales(100);Comamonadaceae(100);unclassified;	0	0	0	0	0	0	0	0	0	0	0	0	0	0	0	0	0	0	0	0	0	0	0	0	0	0	0	0	0	0	0	0	0	0.00850557	0	0	0	0	0	0	0	0	0	0	0	0	0
bOTU_191	k__Bacteria(100);p__Proteobacteria(100);c__Deltaproteobacteria(100);o__Syntrophobacterales(100);f__Syntrophorhabdaceae(100);unclassified;unclassified;	Bacteria(100);Proteobacteria(100);Deltaproteobacteria(100);Deltaproteobacteria_Incertae_Sedis(100);Syntrophorhabdaceae(100);Syntrophorhabdus(100);	0	0	0	0	0	0	0	0	0	0	0	0	0	0	0	0	0	0	0	0	0	0	0	0	0	0	0	0	0	0	0	0	0	0	0	0	0	0	0	0	0	0	0	0	0	0	0
bOTU_206	k__Bacteria(100);p__Spirochaetes(96);c__[Brachyspirae](96);o__[Brachyspirales](96);f__Brachyspiraceae(96);unclassified;unclassified;	Bacteria(100);Spirochaetae(100);Spirochaetes(100);Spirochaetales(100);Spirochaetales_Incertae_Sedis(100);Exilispira(100);	0	0	0	0	0	0	0	0	0	0	0	0	0	0	0	0	0	0	0	0	0	0	0	0	0	0	0	0	0	0	0	0	0	0	0	0	0	0	0	0	0	0	0	0	0	0	0
bOTU_255	k__Bacteria(100);p__Bacteroidetes(100);c__Bacteroidia(100);o__Bacteroidales(100);f__Rikenellaceae(100);g__Blvii28(100);unclassified;	Bacteria(100);Bacteroidetes(100);Bacteroidia(100);Bacteroidales(100);Rikenellaceae(100);Blvii28_wastewater-sludge_group(100);	0	0	0	0	0	0	0	0	0	0	0	0	0	0	0	0	0	0	0	0	0	0	0	0	0	0	0	0	0	0	0	0	0	0	0	0	0	0	0	0	0	0	0	0	0	0	0
bOTU_218	k__Bacteria(100);p__Proteobacteria(100);c__Deltaproteobacteria(100);o__Syntrophobacterales(100);f__Syntrophorhabdaceae(100);unclassified;unclassified;	Bacteria(100);Proteobacteria(100);Deltaproteobacteria(100);Deltaproteobacteria_Incertae_Sedis(100);Syntrophorhabdaceae(100);Syntrophorhabdus(100);	0	0	0	0	0	0	0	0	0	0	0	0	0	0	0	0	0	0	0	0	0	0	0	0	0	0	0	0	0	0	0	0	0	0	0	0	0	0	0	0	0	0	0	0	0	0	0
bOTU_426	k__Bacteria(100);p__Proteobacteria(95);c__Deltaproteobacteria(94);unclassified;unclassified;unclassified;unclassified;	Bacteria(100);Proteobacteria(100);Deltaproteobacteria(99);Syntrophobacterales(86);Syntrophaceae(85);uncultured(84);	0	0	0	0	0	0	0	0	0	0	0	0	0	0	0	0	0	0	0	0	0	0	0	0	0	0	0	0	0	0	0	0	0	0	0	0	0	0	0	0	0	0	0	0	0	0	0
bOTU_244	k__Bacteria(100);p__Thermotogae(100);c__Thermotogae(100);o__Thermotogales(100);f__Thermotogaceae(100);g__AUTHM297(100);unclassified;	Bacteria(100);Thermotogae(100);Thermotogae(100);Petrotogales(100);Petrotogaceae(100);AUTHM297(100);	0	0	0	0	0	0	0	0	0	0	0	0	0	0	0	0	0	0	0	0	0	0	0	0	0	0	0	0	0	0	0	0	0	0	0	0	0	0	0	0	0	0	0	0	0	0	0
bOTU_2021	k__Bacteria(100);p__Proteobacteria(100);c__Deltaproteobacteria(100);o__Syntrophobacterales(98);f__Syntrophaceae(97);g__Syntrophus(94);unclassified;	Bacteria(100);Proteobacteria(100);Deltaproteobacteria(100);Syntrophobacterales(100);Syntrophaceae(100);uncultured(95);	0	0	0	0	0	0	0	0	0	0	0	0	0	0	0	0	0	0	0	0	0	0	0	0	0	0	0	0	0	0	0	0	0	0	0	0	0	0	0	0	0	0	0	0	0	0	0
bOTU_280	k__Bacteria(100);p__Verrucomicrobia(100);c__Opitutae(100);o__Opitutales(100);f__Opitutaceae(100);g__Opitutus(100);unclassified;	Bacteria(100);Verrucomicrobia(100);Opitutae(100);Opitutales(100);Opitutaceae(100);Opitutus(99);	0	0	0	0	0	0	0	0	0	0	0	0	0	0	0	0	0	0	0	0	0	0	0	0	0	0	0	0	0	0	0	0	0	0	0	0	0	0	0	0	0	0	0	0	0	0	0
bOTU_351	k__Bacteria(100);p__Actinobacteria(100);c__Acidimicrobiia(100);o__Acidimicrobiales(100);f__Microthrixaceae(100);g__Candidatus_Microthrix(100);s__parvicella(100);	Bacteria(100);Actinobacteria(100);Acidimicrobiia(100);Acidimicrobiales(100);Acidimicrobiales_Incertae_Sedis(100);Candidatus_Microthrix(100);	0	0	0	0	0	0	0	0	0	0	0	0	0	0	0	0	0	0	0	0	0	0	0	0	0	0	0	0	0	0	0	0	0	0	0	0	0	0	0	0	0	0	0	0	0	0	0
bOTU_488	k__Bacteria(100);p__Proteobacteria(100);c__Betaproteobacteria(100);o__Rhodocyclales(100);f__Rhodocyclaceae(100);g__Dechloromonas(99);unclassified;	Bacteria(100);Proteobacteria(100);Betaproteobacteria(100);Rhodocyclales(100);Rhodocyclaceae(100);unclassified;	0	0	0	0	0	0	0	0	0	0	0	0	0	0	0	0	0	0	0	0	0	0	0	0	0	0	0	0	0	0	0	0	0	0.00850557	0	0	0	0	0	0	0	0	0	0	0	0	0
bOTU_344	k__Bacteria(100);p__Acidobacteria(100);c__Sva0725(100);o__Sva0725(100);unclassified;unclassified;unclassified;	Bacteria(100);Acidobacteria(100);Holophagae(100);Subgroup_10(100);ABS-19(100);ABS-19_ge(100);	0	0	0	0	0	0	0	0	0	0	0	0	0	0	0	0	0	0	0	0	0	0	0	0	0	0	0	0	0	0	0	0	0	0	0	0	0	0	0	0	0	0	0	0	0	0	0
bOTU_377	k__Bacteria(100);p__Proteobacteria(100);c__Gammaproteobacteria(99);o__Xanthomonadales(95);f__Sinobacteraceae(95);unclassified;unclassified;	Bacteria(100);Proteobacteria(100);Gammaproteobacteria(100);Xanthomonadales(100);Xanthomonadales_Incertae_Sedis(100);uncultured(100);	0	0	0	0	0	0	0	0	0	0	0	0	0	0	0	0	0	0	0	0	0	0	0	0	0	0	0	0	0	0	0	0	0	0	0	0	0	0	0	0	0	0	0	0	0	0	0
bOTU_306	k__Bacteria(100);p__Firmicutes(100);c__Clostridia(100);o__SHA-98(100);f__D2(100);unclassified;unclassified;	Bacteria(100);Firmicutes(100);Clostridia(100);D8A-2(100);D8A-2_fa(100);D8A-2_ge(100);	0	0	0	0	0	0	0	0	0	0	0	0	0	0	0.00863782	0	0	0	0	0	0	0	0	0	0	0	0	0	0	0	0	0	0	0	0	0	0	0	0	0	0	0	0	0	0	0	0
bOTU_391	k__Bacteria(100);p__Proteobacteria(100);c__Betaproteobacteria(100);unclassified;unclassified;unclassified;unclassified;	Bacteria(100);Proteobacteria(100);Betaproteobacteria(100);Burkholderiales(100);Burkholderiaceae(100);Lautropia(100);	0	0	0	0	0	0	0	0	0	0	0	0	0	0	0	0	0	0	0	0	0	0	0	0	0	0	0	0	0.00855432	0	0	0	0	0	0	0	0	0	0	0	0	0	0	0	0	0	0
bOTU_1978	k__Bacteria(100);p__Proteobacteria(100);c__Betaproteobacteria(100);o__SC-I-84(98);unclassified;unclassified;unclassified;	Bacteria(100);Proteobacteria(100);Betaproteobacteria(100);SC-I-84(99);SC-I-84_fa(99);SC-I-84_ge(99);	0	0	0	0	0	0	0	0	0	0	0	0	0	0	0	0	0	0	0	0	0	0	0	0	0	0	0	0	0	0	0	0	0	0	0	0	0	0	0	0	0	0	0	0	0	0	0
bOTU_597	k__Bacteria(100);p__Chloroflexi(100);c__Anaerolineae(100);o__Anaerolineales(100);f__Anaerolinaceae(100);g__WCHB1-05(99);unclassified;	Bacteria(100);Chloroflexi(100);Anaerolineae(100);Anaerolineales(100);Anaerolineaceae(100);Leptolinea(100);	0	0	0	0	0	0	0	0	0	0	0	0	0	0	0	0	0	0	0	0	0	0	0	0	0	0	0	0	0	0	0	0	0	0	0	0	0	0	0	0	0	0	0	0	0	0	0
bOTU_2094	k__Bacteria(100);p__Proteobacteria(100);c__Betaproteobacteria(100);o__Rhodocyclales(100);f__Rhodocyclaceae(100);g__Sulfuritalea(100);unclassified;	Bacteria(100);Proteobacteria(100);Betaproteobacteria(100);Rhodocyclales(100);Rhodocyclaceae(100);Sulfuritalea(100);	0	0	0	0	0	0	0	0	0	0	0	0	0	0	0	0	0	0	0	0	0	0	0	0	0	0	0	0	0	0	0	0	0	0	0	0	0	0	0	0	0	0	0	0	0	0	0
bOTU_418	k__Bacteria(100);p__Chloroflexi(100);c__Anaerolineae(100);o__Anaerolineales(100);f__Anaerolinaceae(100);g__SHD-231(100);unclassified;	Bacteria(100);Chloroflexi(100);Anaerolineae(100);Anaerolineales(100);Anaerolineaceae(100);unclassified;	0	0	0	0	0	0	0	0	0	0	0	0	0	0	0	0	0	0	0	0	0	0	0	0	0	0	0	0	0	0	0	0	0	0	0	0	0	0	0	0	0	0	0	0	0	0	0
bOTU_489	k__Bacteria(100);p__Proteobacteria(100);c__Gammaproteobacteria(100);o__Alteromonadales(100);f__125ds10(100);unclassified;unclassified;	Bacteria(100);Proteobacteria(100);Gammaproteobacteria(100);Cellvibrionales(98);Spongiibacteraceae(98);BD1-7_clade(98);	0	0	0	0	0	0	0	0	0	0	0	0	0	0	0	0	0	0	0	0	0	0	0	0	0	0	0	0	0	0	0	0	0	0	0	0	0	0	0	0	0	0	0	0	0	0	0
bOTU_415	k__Bacteria(100);p__Firmicutes(100);c__Clostridia(100);o__SHA-98(100);unclassified;unclassified;unclassified;	Bacteria(100);Firmicutes(100);Clostridia(100);Thermoanaerobacterales(100);Thermoanaerobacteraceae(100);Gelria(100);	0	0	0	0	0	0	0	0	0	0	0	0	0	0	0	0	0	0	0	0	0	0	0	0	0	0	0	0	0	0	0	0	0	0	0	0	0	0	0	0	0	0	0	0	0	0	0
bOTU_532	k__Bacteria(100);p__Chloroflexi(100);c__Anaerolineae(100);o__Anaerolineales(87);f__Anaerolinaceae(87);unclassified;unclassified;	Bacteria(100);Chloroflexi(100);Anaerolineae(100);Anaerolineales(100);Anaerolineaceae(100);unclassified;	0	0	0	0	0	0	0	0	0	0	0	0	0	0	0	0	0	0	0	0	0	0	0	0	0	0	0	0	0	0	0	0	0	0	0	0	0	0	0	0	0	0	0	0	0	0	0
bOTU_411	k__Bacteria(100);p__Bacteroidetes(100);c__[Saprospirae](100);o__[Saprospirales](100);f__Saprospiraceae(100);unclassified;unclassified;	Bacteria(100);Bacteroidetes(100);Sphingobacteriia(100);Sphingobacteriales(100);Saprospiraceae(100);uncultured(100);	0	0	0	0	0	0	0	0	0	0	0	0	0	0	0	0	0	0	0	0	0	0	0	0	0	0	0	0	0	0	0	0	0	0	0	0	0	0	0	0	0	0	0	0	0	0	0
bOTU_447	k__Bacteria(100);p__Bacteroidetes(100);c__Bacteroidia(100);o__Bacteroidales(100);f__Porphyromonadaceae(100);g__Paludibacter(100);unclassified;	Bacteria(100);Bacteroidetes(100);Bacteroidia(100);Bacteroidales(100);Porphyromonadaceae(100);uncultured(100);	0	0	0	0	0	0	0	0	0	0	0	0	0	0	0	0	0	0	0	0	0	0	0	0	0	0	0	0	0	0	0	0	0	0	0	0	0	0	0	0	0	0	0	0	0	0	0
bOTU_405	k__Bacteria(100);p__OD1(100);c__ABY1(100);unclassified;unclassified;unclassified;unclassified;	Bacteria(100);Parcubacteria(100);Candidatus_Falkowbacteria(100);Candidatus_Falkowbacteria_or(100);Candidatus_Falkowbacteria_fa(100);Candidatus_Falkowbacteria_ge(100);	0	0	0	0	0	0	0	0	0	0	0	0	0	0	0	0	0	0	0	0	0	0	0	0	0	0	0	0.00869641	0	0	0	0	0.0173175	0.00850557	0.00867679	0	0.00870853	0	0	0.00871764	0.00868282	0	0	0	0	0.00874279	0
bOTU_551	k__Bacteria(100);p__Proteobacteria(100);c__Gammaproteobacteria(100);o__Xanthomonadales(100);f__Xanthomonadaceae(98);unclassified;unclassified;	Bacteria(100);Proteobacteria(100);Gammaproteobacteria(100);Xanthomonadales(100);Xanthomonadaceae(100);uncultured(100);	0	0	0	0	0	0	0	0	0	0	0	0	0	0	0	0	0	0	0	0	0	0	0	0	0	0	0	0	0.00855432	0.00864304	0	0.00860733	0	0	0	0	0	0	0	0	0	0	0	0	0	0	0
bOTU_423	k__Bacteria(100);p__Actinobacteria(100);c__Acidimicrobiia(100);o__Acidimicrobiales(100);f__C111(100);unclassified;unclassified;	Bacteria(100);Actinobacteria(100);Acidimicrobiia(100);Acidimicrobiales(100);Acidimicrobiaceae(100);CL500-29_marine_group(100);	0	0	0	0	0	0	0	0	0	0	0	0	0	0	0	0	0	0	0	0	0	0	0	0	0	0	0	0	0	0	0	0	0	0	0	0	0	0	0	0	0	0	0	0	0	0	0
bOTU_2456	k__Bacteria(100);p__Bacteroidetes(100);c__Flavobacteriia(100);o__Flavobacteriales(100);f__Flavobacteriaceae(100);g__Flavobacterium(100);unclassified;	Bacteria(100);Bacteroidetes(100);Flavobacteriia(100);Flavobacteriales(100);Flavobacteriaceae(100);Flavobacterium(100);	0	0	0	0	0	0	0	0.00853898	0.00855945	0	0	0	0	0	0	0	0	0	0	0	0	0	0	0	0	0	0	0	0	0	0	0	0	0	0	0	0	0	0	0	0	0	0	0	0	0	0
bOTU_755	k__Bacteria(100);p__Chloroflexi(100);c__TK17(100);o__mle1-48(100);unclassified;unclassified;unclassified;	Bacteria(100);Chloroflexi(100);TK10(100);TK10_or(100);TK10_fa(100);TK10_ge(100);	0	0	0	0	0	0	0	0	0	0	0	0	0	0	0	0	0	0	0	0	0	0	0	0	0	0	0	0	0	0	0	0	0	0	0	0	0	0	0	0	0	0	0	0	0	0	0
bOTU_450	k__Bacteria(100);unclassified;unclassified;unclassified;unclassified;unclassified;unclassified;	Bacteria(100);Aminicenantes(96);Aminicenantes_cl(96);Aminicenantes_or(96);Aminicenantes_fa(96);Aminicenantes_ge(96);	0	0	0	0	0	0	0	0	0	0	0	0	0	0	0	0	0	0	0	0	0	0	0	0	0	0	0	0	0	0	0	0	0	0	0	0	0	0	0	0	0	0	0	0	0	0	0
bOTU_859	k__Bacteria(100);p__Proteobacteria(100);c__Alphaproteobacteria(100);o__Sphingomonadales(100);f__Sphingomonadaceae(97);unclassified;unclassified;	Bacteria(100);Proteobacteria(100);Alphaproteobacteria(100);Sphingomonadales(100);Sphingomonadaceae(100);Zymomonas(99);	0	0	0	0	0	0	0	0	0	0	0	0	0	0	0	0	0	0	0	0	0	0	0	0	0	0	0	0	0	0	0	0	0	0	0	0	0	0	0	0	0	0	0	0	0	0	0
bOTU_567	k__Bacteria(100);p__Firmicutes(100);c__Clostridia(90);o__Clostridiales(90);f__Ruminococcaceae(89);unclassified;unclassified;	Bacteria(100);Firmicutes(100);Clostridia(100);Clostridiales(100);Ruminococcaceae(97);unclassified;	0	0	0	0	0	0	0	0	0	0	0	0	0	0	0	0	0	0	0	0	0	0	0	0	0	0	0	0	0	0	0	0	0	0	0	0	0	0	0	0	0	0	0	0	0	0	0
bOTU_1875	k__Bacteria(100);p__Chloroflexi(100);c__Anaerolineae(100);o__Anaerolineales(100);f__Anaerolinaceae(100);g__WCHB1-05(100);unclassified;	Bacteria(100);Chloroflexi(100);Anaerolineae(100);Anaerolineales(100);Anaerolineaceae(100);Leptolinea(100);	0	0	0	0	0	0	0	0	0	0	0	0	0	0	0	0	0	0	0	0	0	0	0	0	0	0	0	0	0	0	0	0	0	0	0	0	0	0	0	0	0	0	0	0	0	0	0
bOTU_1639	k__Bacteria(100);p__Proteobacteria(100);c__Betaproteobacteria(100);o__Rhodocyclales(100);f__Rhodocyclaceae(100);g__Zoogloea(99);unclassified;	Bacteria(100);Proteobacteria(100);Betaproteobacteria(100);Rhodocyclales(100);Rhodocyclaceae(100);Zoogloea(92);	0	0	0	0	0	0	0	0	0	0	0	0	0	0	0	0	0	0	0	0	0	0	0	0	0	0	0	0	0	0	0	0	0	0	0	0	0	0	0	0	0	0	0	0	0	0	0
bOTU_616	k__Bacteria(100);p__Proteobacteria(100);c__Alphaproteobacteria(100);o__Sphingomonadales(100);f__Sphingomonadaceae(100);g__Sphingopyxis(92);s__alaskensis(92);	Bacteria(100);Proteobacteria(100);Alphaproteobacteria(100);Sphingomonadales(100);Sphingomonadaceae(100);unclassified;	0	0	0	0	0	0	0	0	0	0	0	0	0	0	0	0	0	0	0	0	0	0	0	0	0	0	0	0	0	0	0	0	0	0	0	0	0	0	0	0	0	0	0	0	0	0	0
bOTU_758	k__Bacteria(100);p__Spirochaetes(93);c__GN05(92);o__SBYZ_6080(92);unclassified;unclassified;unclassified;	Bacteria(100);unclassified;unclassified;unclassified;unclassified;unclassified;	0	0	0	0	0	0	0	0	0	0	0	0	0	0	0	0	0	0	0	0	0	0	0	0	0	0	0	0	0	0	0	0	0	0	0	0	0	0	0	0	0	0	0	0	0	0	0
bOTU_1876	k__Bacteria(100);p__Proteobacteria(100);c__Betaproteobacteria(100);o__Rhodocyclales(100);f__Rhodocyclaceae(100);g__Dechloromonas(100);unclassified;	Bacteria(100);Proteobacteria(100);Betaproteobacteria(100);Rhodocyclales(100);Rhodocyclaceae(100);Dechloromonas(97);	0	0	0	0	0	0	0	0	0	0	0	0	0	0	0	0	0	0	0	0	0	0	0	0	0	0	0	0	0	0	0	0	0	0	0	0	0	0	0	0	0	0	0	0	0	0	0
bOTU_1236	k__Bacteria(100);p__Bacteroidetes(100);c__Flavobacteriia(100);o__Flavobacteriales(100);f__Flavobacteriaceae(100);g__Flavobacterium(96);unclassified;	Bacteria(100);Bacteroidetes(100);Flavobacteriia(100);Flavobacteriales(100);Flavobacteriaceae(100);Flavobacterium(100);	0	0	0	0	0	0	0	0	0	0	0	0	0	0	0	0	0	0	0	0	0	0	0	0	0	0	0	0	0	0	0	0	0	0	0	0	0	0	0	0	0	0	0	0	0	0	0
bOTU_637	k__Bacteria(100);p__Cyanobacteria(100);c__4C0d-2(100);o__MLE1-12(100);unclassified;unclassified;unclassified;	Bacteria(100);Cyanobacteria(100);Melainabacteria(100);Obscuribacterales(100);Obscuribacterales_fa(100);Obscuribacterales_ge(100);	0	0	0	0	0	0	0	0	0	0	0	0	0	0	0	0	0	0	0	0	0	0	0	0	0	0	0	0	0	0	0	0	0	0	0	0	0	0	0	0	0	0	0	0	0	0	0
bOTU_717	k__Bacteria(100);p__Spirochaetes(100);c__[Leptospirae](100);o__[Leptospirales](100);f__Sediment-4(100);g__SJA-88(81);unclassified;	Bacteria(100);Spirochaetae(100);Spirochaetes(100);Spirochaetales(100);Leptospiraceae(100);uncultured(100);	0	0	0	0	0	0	0	0	0	0	0	0	0	0	0	0	0	0	0	0	0	0	0	0	0	0	0	0	0	0	0	0	0	0	0	0	0	0	0	0	0	0	0	0	0	0	0
bOTU_736	k__Bacteria(100);p__Proteobacteria(100);c__Gammaproteobacteria(100);o__Aeromonadales(100);f__Aeromonadaceae(100);g__Aeromonas(100);unclassified;	Bacteria(100);Proteobacteria(100);Gammaproteobacteria(100);Aeromonadales(100);Aeromonadaceae(100);Aeromonas(100);	0	0	0	0	0	0	0	0	0	0	0	0	0	0	0	0	0	0	0	0	0	0	0	0	0	0	0	0	0	0	0	0	0	0	0	0	0	0	0	0	0	0	0	0	0	0	0
bOTU_845	k__Bacteria(100);p__Bacteroidetes(99);c__[Saprospirae](97);o__[Saprospirales](97);f__Saprospiraceae(97);unclassified;unclassified;	Bacteria(100);Bacteroidetes(100);Sphingobacteriia(100);Sphingobacteriales(100);Saprospiraceae(100);uncultured(100);	0	0	0	0	0	0	0	0	0	0	0	0	0	0	0	0	0	0	0	0	0	0	0	0	0	0	0	0	0	0	0	0	0	0	0	0	0	0	0	0	0	0	0	0	0	0	0
bOTU_600	k__Bacteria(100);p__Caldiserica(100);c__OP5(100);o__WCHB1-02(100);f__SHBZ1169(100);unclassified;unclassified;	Bacteria(100);Caldiserica(100);Caldisericia(100);Caldisericales(100);WCHB1-02(100);WCHB1-02_ge(100);	0	0	0	0	0	0	0	0	0	0	0	0	0	0	0	0	0	0	0	0	0	0	0	0	0	0	0	0	0	0	0	0	0	0	0	0	0	0	0	0	0	0	0	0	0	0	0
bOTU_835	k__Bacteria(100);p__Proteobacteria(100);c__Gammaproteobacteria(97);unclassified;unclassified;unclassified;unclassified;	Bacteria(100);Proteobacteria(100);Gammaproteobacteria(100);Xanthomonadales(89);uncultured(89);uncultured_ge(89);	0	0	0	0	0	0	0	0	0	0	0	0	0	0	0	0	0	0	0	0	0	0	0	0	0	0	0	0	0	0	0	0	0	0	0	0	0	0	0	0	0	0	0	0	0	0	0
bOTU_705	k__Bacteria(100);p__Proteobacteria(100);c__Betaproteobacteria(100);o__Burkholderiales(100);f__Comamonadaceae(100);g__Aquabacterium(81);unclassified;	Bacteria(100);Proteobacteria(100);Betaproteobacteria(100);Burkholderiales(100);Comamonadaceae(100);Aquabacterium(97);	0	0	0	0	0	0	0	0	0	0	0	0	0	0	0	0	0	0	0	0	0	0	0	0	0	0	0	0	0	0	0	0	0	0	0	0	0	0	0	0	0	0	0	0	0	0	0
bOTU_1892	k__Bacteria(100);p__Proteobacteria(100);c__Betaproteobacteria(100);o__Burkholderiales(100);f__Comamonadaceae(100);g__Leptothrix(90);unclassified;	Bacteria(100);Proteobacteria(100);Betaproteobacteria(100);Burkholderiales(100);Comamonadaceae(100);Leptothrix(89);	0	0	0	0	0	0	0	0	0	0	0	0	0	0	0	0	0	0	0	0	0	0	0	0	0	0	0	0	0	0	0	0.00860733	0	0	0	0	0	0	0	0	0	0	0	0	0	0	0
bOTU_762	k__Bacteria(100);p__Proteobacteria(100);c__Betaproteobacteria(100);unclassified;unclassified;unclassified;unclassified;	Bacteria(100);Proteobacteria(100);Betaproteobacteria(100);Burkholderiales(88);unclassified;unclassified;	0	0	0	0	0	0	0	0	0	0	0	0	0	0	0	0	0	0	0	0	0	0	0	0	0	0	0	0	0	0	0	0	0	0	0	0	0	0	0	0	0	0	0	0	0	0	0
bOTU_2644	k__Bacteria(100);p__Actinobacteria(100);c__Acidimicrobiia(100);o__Acidimicrobiales(100);f__C111(100);unclassified;unclassified;	Bacteria(100);Actinobacteria(100);Acidimicrobiia(100);Acidimicrobiales(100);Acidimicrobiaceae(98);CL500-29_marine_group(95);	0	0	0	0	0	0	0	0	0	0	0	0	0	0	0	0	0	0	0	0	0	0	0	0	0	0	0	0	0	0	0	0	0	0	0	0	0	0	0	0.00871764	0	0	0	0	0	0	0
bOTU_3516	k__Bacteria(100);p__Chloroflexi(100);c__Anaerolineae(100);o__Anaerolineales(100);f__Anaerolinaceae(100);g__C1_B004(100);unclassified;	Bacteria(100);Chloroflexi(100);Anaerolineae(100);Anaerolineales(100);Anaerolineaceae(100);Pelolinea(99);	0	0	0	0	0	0	0	0	0	0	0	0	0	0	0	0	0	0	0	0	0	0	0	0	0	0	0	0	0	0	0	0	0	0	0	0	0	0	0	0	0	0	0	0	0	0	0
bOTU_732	k__Bacteria(100);p__Proteobacteria(100);c__Deltaproteobacteria(100);o__Syntrophobacterales(100);f__Syntrophobacteraceae(100);g__Syntrophobacter(100);unclassified;	Bacteria(100);Proteobacteria(100);Deltaproteobacteria(100);Syntrophobacterales(100);Syntrophobacteraceae(100);Syntrophobacter(95);	0	0	0	0	0	0	0	0	0	0	0	0	0	0	0	0	0	0	0	0	0	0	0	0	0	0	0	0	0	0	0	0	0	0	0	0	0	0	0	0	0	0	0	0	0	0	0
bOTU_1052	k__Bacteria(100);p__Proteobacteria(94);unclassified;unclassified;unclassified;unclassified;unclassified;	Bacteria(100);Proteobacteria(99);Deltaproteobacteria(98);Bdellovibrionales(93);Bacteriovoracaceae(93);uncultured(93);	0	0	0	0	0	0	0	0	0	0	0	0	0	0	0	0	0	0	0	0	0	0	0	0	0	0	0	0	0	0	0	0	0	0	0	0	0	0	0	0	0	0	0	0	0	0	0
bOTU_871	k__Bacteria(100);p__Proteobacteria(100);c__Deltaproteobacteria(100);o__Syntrophobacterales(100);f__Syntrophobacteraceae(100);g__Syntrophobacter(100);unclassified;	Bacteria(100);Proteobacteria(100);Deltaproteobacteria(100);Syntrophobacterales(100);Syntrophobacteraceae(100);Syntrophobacter(99);	0	0	0	0	0	0	0	0	0	0	0	0	0	0	0	0	0	0	0	0	0	0	0	0	0	0	0	0	0	0	0	0	0	0	0	0	0	0	0	0	0	0	0	0	0	0	0
bOTU_815	k__Bacteria(100);p__Acidobacteria(100);c__Holophagae(100);o__Holophagales(100);f__Holophagaceae(100);g__Geothrix(97);unclassified;	Bacteria(100);Acidobacteria(100);Holophagae(100);Holophagales(100);Holophagaceae(100);unclassified;	0	0	0	0	0	0	0	0	0	0	0	0	0	0	0	0	0	0	0	0	0	0	0	0	0	0	0	0	0	0	0	0	0	0	0	0	0	0	0	0	0	0	0	0	0	0	0
bOTU_1009	k__Bacteria(100);p__Proteobacteria(100);c__Alphaproteobacteria(100);o__Sphingomonadales(100);f__Sphingomonadaceae(99);g__Novosphingobium(98);unclassified;	Bacteria(100);Proteobacteria(100);Alphaproteobacteria(100);Sphingomonadales(100);Sphingomonadaceae(98);Novosphingobium(92);	0	0	0	0	0	0	0	0	0	0	0	0	0	0	0	0	0	0	0	0	0	0	0	0	0	0	0	0	0	0	0	0	0	0.00850557	0	0	0	0	0	0	0	0	0	0	0	0	0
bOTU_3342	k__Bacteria(100);p__Chloroflexi(100);c__Anaerolineae(100);unclassified;unclassified;unclassified;unclassified;	Bacteria(100);Chloroflexi(100);SBR2076(100);SBR2076_or(100);SBR2076_fa(100);SBR2076_ge(100);	0	0	0	0	0	0	0	0	0	0	0	0	0	0	0	0	0	0	0	0	0	0	0	0	0	0	0	0	0	0	0	0	0	0	0	0	0	0	0	0	0	0	0	0	0	0	0
bOTU_1050	k__Bacteria(100);p__Proteobacteria(100);c__Betaproteobacteria(100);o__Burkholderiales(100);f__Comamonadaceae(100);g__Alicycliphilus(91);unclassified;	Bacteria(100);Proteobacteria(100);Betaproteobacteria(100);Burkholderiales(100);Comamonadaceae(100);Diaphorobacter(100);	0.00854117	0	0	0.0170256	0	0	0	0	0	0	0	0	0	0	0	0	0	0	0	0	0	0	0	0	0	0	0	0.00869641	0	0	0	0	0	0	0	0	0	0	0	0	0.00868282	0	0	0	0	0	0
bOTU_2345	k__Bacteria(100);p__Proteobacteria(100);c__Betaproteobacteria(100);unclassified;unclassified;unclassified;unclassified;	Bacteria(100);Proteobacteria(100);Betaproteobacteria(100);Burkholderiales(88);Burkholderiaceae(81);unclassified;	0	0	0	0	0	0	0	0	0	0	0	0	0	0	0	0	0	0	0	0	0	0	0	0	0	0	0	0	0	0	0	0	0	0	0	0	0	0	0	0.00871764	0	0	0	0	0	0	0
bOTU_975	k__Bacteria(100);p__Bacteroidetes(100);c__Flavobacteriia(100);o__Flavobacteriales(100);f__[Weeksellaceae](100);g__Cloacibacterium(95);unclassified;	Bacteria(100);Bacteroidetes(100);Flavobacteriia(100);Flavobacteriales(100);Flavobacteriaceae(100);Cloacibacterium(100);	0	0	0	0.00851281	0	0	0	0	0	0	0	0.00862589	0	0	0	0	0	0	0	0	0	0.0169607	0	0	0	0	0	0	0	0	0	0	0	0	0	0	0	0.00871764	0	0	0	0	0	0	0	0	0
bOTU_996	k__Bacteria(100);p__Firmicutes(100);c__Clostridia(100);o__Clostridiales(100);f__[Mogibacteriaceae](93);unclassified;unclassified;	Bacteria(100);Firmicutes(100);Clostridia(100);Clostridiales(100);Family_XIII(100);Family_XIII_UCG-002(100);	0	0	0	0	0	0	0	0	0	0	0	0	0	0	0	0	0	0	0	0	0	0	0	0	0	0	0	0	0	0.00864304	0	0	0	0	0	0	0	0	0	0	0	0	0	0	0	0	0
bOTU_4203	k__Bacteria(100);p__Proteobacteria(100);c__Betaproteobacteria(100);o__Burkholderiales(100);f__Comamonadaceae(100);unclassified;unclassified;	Bacteria(100);Proteobacteria(100);Betaproteobacteria(100);Burkholderiales(100);Comamonadaceae(100);Sphaerotilus(100);	0	0	0	0	0	0	0	0	0	0	0	0	0	0	0	0	0	0	0	0	0	0	0	0	0	0	0	0	0	0	0	0	0	0	0	0	0	0	0	0	0	0	0	0	0	0	0
bOTU_1157	k__Bacteria(100);p__Proteobacteria(100);c__Deltaproteobacteria(100);o__Syntrophobacterales(99);f__Syntrophaceae(99);g__Syntrophus(92);unclassified;	Bacteria(100);Proteobacteria(100);Deltaproteobacteria(100);Syntrophobacterales(99);Syntrophaceae(99);Syntrophus(96);	0	0	0	0	0	0	0	0	0	0	0	0	0	0	0	0	0	0	0	0	0	0	0	0	0	0	0	0	0	0	0	0	0	0	0	0	0	0	0	0	0	0	0	0	0	0	0
bOTU_1060	k__Bacteria(100);p__Bacteroidetes(100);c__[Saprospirae](100);o__[Saprospirales](100);f__Saprospiraceae(100);g__Haliscomenobacter(97);unclassified;	Bacteria(100);Bacteroidetes(100);Sphingobacteriia(100);Sphingobacteriales(100);Saprospiraceae(100);uncultured(85);	0	0	0	0	0	0	0	0	0	0	0	0	0	0	0	0	0	0	0	0	0	0	0	0	0	0	0	0	0	0	0	0	0	0	0	0	0	0	0	0	0	0	0	0	0	0	0
bOTU_1194	k__Bacteria(100);p__Bacteroidetes(100);c__[Saprospirae](99);o__[Saprospirales](99);f__Saprospiraceae(99);unclassified;unclassified;	Bacteria(100);Bacteroidetes(100);Sphingobacteriia(100);Sphingobacteriales(100);Saprospiraceae(100);uncultured(100);	0	0	0	0	0	0	0	0	0	0	0	0	0	0	0	0	0	0	0	0	0	0	0	0	0	0	0	0	0	0	0	0	0	0	0	0	0	0	0	0	0	0	0	0	0	0	0
bOTU_1183	k__Bacteria(100);p__Proteobacteria(100);c__Alphaproteobacteria(100);o__Rhodobacterales(96);f__Hyphomonadaceae(96);unclassified;unclassified;	Bacteria(100);Proteobacteria(100);Alphaproteobacteria(100);Caulobacterales(100);Hyphomonadaceae(100);Hirschia(100);	0	0	0	0	0	0	0	0	0	0	0	0	0	0	0	0	0	0	0	0	0	0	0	0	0	0	0	0	0	0	0	0	0	0	0	0	0	0	0	0	0	0	0	0	0	0	0
bOTU_1241	k__Bacteria(100);p__Chloroflexi(100);c__Anaerolineae(100);o__Anaerolineales(100);f__Anaerolinaceae(100);g__C1_B004(99);unclassified;	Bacteria(100);Chloroflexi(100);Anaerolineae(100);Anaerolineales(100);Anaerolineaceae(100);Pelolinea(92);	0	0	0	0	0	0	0	0	0	0	0	0	0	0	0	0	0	0	0	0	0	0	0	0	0	0	0	0	0	0	0	0	0	0	0	0	0	0	0	0	0	0	0	0	0	0	0
bOTU_1056	k__Bacteria(100);p__Chloroflexi(100);c__Anaerolineae(100);o__Anaerolineales(100);f__Anaerolinaceae(100);g__C1_B004(100);unclassified;	Bacteria(100);Chloroflexi(100);Anaerolineae(100);Anaerolineales(100);Anaerolineaceae(100);Pelolinea(100);	0	0	0	0	0	0	0	0	0	0	0	0	0	0	0	0	0	0	0	0	0	0	0	0	0	0	0	0	0	0	0	0	0	0.00850557	0	0	0	0	0	0	0	0	0	0	0	0	0.017135
bOTU_1104	k__Bacteria(100);p__Chloroflexi(100);c__Anaerolineae(100);o__SBR1031(91);unclassified;unclassified;unclassified;	Bacteria(100);Chloroflexi(100);Anaerolineae(94);Anaerolineales(94);Anaerolineaceae(94);uncultured(94);	0	0	0	0	0	0	0	0	0	0	0	0	0	0	0	0	0	0	0	0	0	0	0	0	0	0	0	0	0	0	0	0	0	0	0	0	0	0	0	0	0	0	0	0	0	0	0
bOTU_1649	k__Bacteria(100);p__Proteobacteria(100);c__Alphaproteobacteria(100);o__Caulobacterales(100);f__Caulobacteraceae(100);g__Phenylobacterium(100);unclassified;	Bacteria(100);Proteobacteria(100);Alphaproteobacteria(100);Caulobacterales(100);Caulobacteraceae(100);Phenylobacterium(100);	0	0	0	0	0	0	0	0	0	0	0	0	0	0	0	0	0	0	0	0	0	0	0	0	0	0	0	0	0	0	0	0	0	0	0	0	0	0	0	0	0	0	0	0	0	0	0
bOTU_347	k__Bacteria(100);p__Proteobacteria(100);c__Betaproteobacteria(100);o__Burkholderiales(100);f__Oxalobacteraceae(100);unclassified;unclassified;	Bacteria(100);Proteobacteria(100);Betaproteobacteria(100);Burkholderiales(100);Oxalobacteraceae(100);unclassified;	0.00854117	0.0172667	0.017301	0.0170256	0.00865651	0.0086949	0.00868508	0.0256169	0.00855945	0.00854847	0.00864006	0	0	0.00861846	0.00863782	0.00866251	0.00866476	0.00864155	0.00865426	0.00865202	0.00862738	0.00848033	0.017316	0.0172577	0	0.0086423	0.00874432	0.00869641	0.00855432	0.0172861	0.00868131	0.00860733	0.0173175	0.00850557	0.0173536	0.0174201	0.0174171	0.0174353	0.0255667	0.00871764	0.00868282	0.0087108	0.0261734	0.0173762	0.00872524	0.00874279	0.017135
bOTU_160	k__Bacteria(100);p__Firmicutes(85);unclassified;unclassified;unclassified;unclassified;unclassified;	Bacteria(100);Firmicutes(99);Clostridia(90);Clostridiales(90);Ruminococcaceae(84);unclassified;	0	0	0.00865052	0	0	0	0	0.0256169	0.0599161	0.0940332	0	0	0	0.00861846	0	0	0	0	0	0	0	0	0	0	0	0.0086423	0.104932	0.104357	0.0940975	0.267934	0.303846	0.352901	0.519526	0.450795	0.164859	0.270011	0.252547	0.270247	0.00852224	0.113329	0.0868282	0.0783972	0.130867	0.286707	0.209406	0.340969	0.325565
bOTU_171	k__Bacteria(100);p__Fibrobacteres(100);c__Fibrobacteria(100);o__Fibrobacterales(100);f__Fibrobacteraceae(100);g__Fibrobacter(100);s__succinogenes(100);	Bacteria(100);Fibrobacteres(100);Fibrobacteria(100);Fibrobacterales(100);Fibrobacteraceae(100);Fibrobacter(92);	0.00854117	0.0172667	0	0	0	0.0086949	0	0.128085	0.162629	0.00854847	0	0.0172518	0	0.00861846	0.00863782	0.00866251	0	0	0.00865426	0	0.00862738	0.00848033	0	0	0.00852951	0.0086423	0.50717	0.12175	0.025663	0.129646	0.234395	0.473403	0.450255	0.280684	0.329718	0.174201	0.29609	0.418447	0.00852224	0.322553	0.0520969	0.0348432	0.122143	0.0955691	0.471163	0.323483	0.291295
bOTU_2811	k__Bacteria(100);p__Firmicutes(100);c__Clostridia(100);o__Clostridiales(100);f__Syntrophomonadaceae(100);g__Syntrophomonas(100);unclassified;	Bacteria(100);Firmicutes(100);Clostridia(100);Clostridiales(100);Syntrophomonadaceae(100);Syntrophomonas(100);	0	0	0	0	0	0	0	0	0.00855945	0.00854847	0	0	0	0	0	0	0	0	0	0	0	0	0	0	0	0	0.00874432	0	0.0171086	0	0.00868131	0	0.00865876	0	0	0	0.00870853	0.00871764	0	0.00871764	0.00868282	0.0174216	0	0	0.0261757	0.00874279	0.00856751
bOTU_7310	k__Bacteria(100);p__Proteobacteria(100);c__Betaproteobacteria(100);o__Burkholderiales(96);f__Comamonadaceae(96);g__Comamonas(92);unclassified;	Bacteria(100);Proteobacteria(100);Betaproteobacteria(100);Burkholderiales(100);Comamonadaceae(100);Comamonas(97);	0.00854117	0	0	0	0.00865651	0	0	0	0	0	0	0	0	0	0	0	0	0	0	0	0	0	0	0	0	0	0.00874432	0	0	0	0.00868131	0	0	0	0	0	0	0	0	0	0	0	0	0	0	0	0
bOTU_4769	k__Bacteria(100);p__Firmicutes(100);c__Clostridia(100);o__SHA-98(99);unclassified;unclassified;unclassified;	Bacteria(100);Firmicutes(100);Clostridia(100);Thermoanaerobacterales(100);Thermoanaerobacteraceae(100);Gelria(100);	0	0	0	0	0	0	0	0	0	0	0	0	0	0	0	0	0	0	0	0	0	0	0	0	0	0	0	0	0	0	0	0	0	0	0	0	0	0	0	0	0	0	0	0	0	0	0
bOTU_933	k__Bacteria(100);p__Bacteroidetes(100);c__[Saprospirae](100);o__[Saprospirales](100);f__Saprospiraceae(100);unclassified;unclassified;	Bacteria(100);Bacteroidetes(100);Sphingobacteriia(100);Sphingobacteriales(100);Saprospiraceae(100);uncultured(100);	0	0	0	0	0	0	0	0	0	0	0	0	0	0	0	0	0	0	0	0	0	0	0	0	0	0	0.0786988	0.00869641	0	0	0	0.025822	0	0	0	0	0	0	0	0.104612	0.0173656	0	0	0.0086881	0.0261757	0	0
bOTU_539	k__Bacteria(100);p__Firmicutes(100);c__Clostridia(100);o__Clostridiales(100);f__Syntrophomonadaceae(100);g__Syntrophomonas(100);s__wolfei(100);	Bacteria(100);Firmicutes(100);Clostridia(100);Clostridiales(100);Syntrophomonadaceae(100);Syntrophomonas(100);	0	0	0	0	0	0	0	0	0.00855945	0.00854847	0	0	0	0	0	0	0	0	0	0	0	0	0	0	0	0	0	0.00869641	0.0171086	0.00864304	0.0260439	0.0172147	0.0173175	0.00850557	0.00867679	0.00871004	0	0	0	0	0.00868282	0.0174216	0	0.0086881	0.0174505	0.0262284	0.00856751
bOTU_571	k__Bacteria(100);p__Proteobacteria(100);c__Deltaproteobacteria(100);o__Syntrophobacterales(100);f__Syntrophaceae(100);g__Syntrophus(92);unclassified;	Bacteria(100);Proteobacteria(100);Deltaproteobacteria(100);Syntrophobacterales(100);Syntrophaceae(100);Syntrophus(100);	0	0	0	0	0	0	0	0.00853898	0.0342378	0	0	0	0	0	0	0	0	0	0	0	0	0	0	0	0	0	0.00874432	0.0260892	0.00855432	0.00864304	0	0.0172147	0.00865876	0.00850557	0.00867679	0.0174201	0.0174171	0	0.00852224	0.0174353	0.00868282	0.0087108	0	0.0086881	0.00872524	0.00874279	0.00856751
bOTU_882	k__Bacteria(100);p__Actinobacteria(100);c__Acidimicrobiia(100);o__Acidimicrobiales(100);f__Microthrixaceae(100);unclassified;unclassified;	Bacteria(100);Actinobacteria(100);Acidimicrobiia(100);Acidimicrobiales(100);Acidimicrobiales_Incertae_Sedis(100);Candidatus_Microthrix(100);	0	0	0	0	0	0	0	0	0	0	0	0	0	0	0	0	0	0	0	0	0	0	0	0	0	0	0.00874432	0.00869641	0.00855432	0	0.00868131	0.00860733	0	0	0	0	0	0	0	0.00871764	0.00868282	0.0087108	0	0	0	0	0
bOTU_196	k__Bacteria(100);p__Bacteroidetes(100);c__Bacteroidia(100);o__Bacteroidales(100);f__Rikenellaceae(100);g__Blvii28(100);unclassified;	Bacteria(100);Bacteroidetes(100);Bacteroidia(100);Bacteroidales(100);Rikenellaceae(100);Blvii28_wastewater-sludge_group(100);	0	0	0	0	0	0	0	0	0	0	0	0	0	0	0	0	0	0	0	0	0	0	0	0	0	0	0	0	0	0	0	0	0	0	0	0	0	0	0	0	0	0	0	0	0	0	0
bOTU_320	k__Bacteria(100);p__Caldiserica(100);c__OP5(99);unclassified;unclassified;unclassified;unclassified;	Bacteria(100);Caldiserica(100);Caldisericia(100);Caldisericales(100);LF045(100);LF045_ge(100);	0	0	0	0	0	0	0	0	0	0	0	0	0	0	0	0	0	0	0	0	0	0	0	0	0	0	0	0	0	0	0	0	0	0	0	0	0	0	0	0	0	0	0	0	0	0	0
bOTU_439	k__Bacteria(100);p__LD1(100);unclassified;unclassified;unclassified;unclassified;unclassified;	Bacteria(100);Chlamydiae(100);LD1-PA32(100);LD1-PA32_or(100);LD1-PA32_fa(100);LD1-PA32_ge(100);	0	0	0	0	0	0	0	0	0	0	0	0	0	0	0	0	0	0	0	0	0	0	0	0	0	0	0	0	0	0	0	0	0	0	0	0	0	0	0	0	0	0	0	0	0	0	0
bOTU_286	k__Bacteria(100);p__Proteobacteria(100);c__Betaproteobacteria(100);o__SC-I-84(93);unclassified;unclassified;unclassified;	Bacteria(100);Proteobacteria(100);Betaproteobacteria(100);SC-I-84(98);SC-I-84_fa(98);SC-I-84_ge(98);	0	0	0	0	0	0	0	0	0	0	0	0	0	0	0	0	0	0	0	0	0	0	0	0	0	0	0	0	0	0	0	0	0	0	0	0	0	0	0	0	0	0	0	0	0	0	0
bOTU_766	k__Bacteria(100);p__Proteobacteria(100);c__Gammaproteobacteria(100);o__Alteromonadales(100);f__125ds10(100);unclassified;unclassified;	Bacteria(100);Proteobacteria(100);Gammaproteobacteria(100);Cellvibrionales(99);Spongiibacteraceae(95);BD1-7_clade(93);	0	0	0	0	0	0	0	0	0	0	0	0	0	0	0	0	0	0	0	0	0	0	0	0	0	0	0	0	0	0	0	0	0	0	0	0	0	0	0	0	0	0	0	0	0	0	0
bOTU_505	k__Bacteria(100);p__Spirochaetes(100);c__MVP-15(100);o__PL-11B10(100);unclassified;unclassified;unclassified;	Bacteria(100);Spirochaetae(100);Spirochaetes(100);Spirochaetales(100);PL-11B10(100);PL-11B10_ge(100);	0	0	0	0	0	0	0	0	0	0	0	0	0	0	0	0	0	0	0	0	0	0	0	0	0	0	0	0	0	0	0	0	0	0	0	0	0	0	0	0	0	0	0	0	0	0	0
bOTU_589	k__Bacteria(100);p__Bacteroidetes(100);c__Bacteroidia(100);o__Bacteroidales(100);f__SB-1(92);unclassified;unclassified;	Bacteria(100);Bacteroidetes(100);Bacteroidia(100);Bacteroidales(100);Prolixibacteraceae(100);Prolixibacter(100);	0	0	0	0	0	0	0	0	0	0	0	0	0	0	0	0	0	0	0	0	0	0	0	0	0	0	0	0	0	0	0	0	0	0	0	0	0	0	0	0	0	0	0	0	0	0	0
bOTU_979	k__Bacteria(100);p__Chloroflexi(100);c__Anaerolineae(100);o__WCHB1-50(100);unclassified;unclassified;unclassified;	Bacteria(100);Chloroflexi(100);SBR2076(100);SBR2076_or(100);SBR2076_fa(100);SBR2076_ge(100);	0	0	0	0	0	0	0	0	0	0	0	0	0	0	0	0	0	0	0	0	0	0	0	0	0	0	0	0	0	0	0	0	0	0	0	0	0	0	0	0	0	0	0	0	0	0	0
bOTU_643	k__Bacteria(100);p__Proteobacteria(100);c__Betaproteobacteria(100);unclassified;unclassified;unclassified;unclassified;	Bacteria(100);Proteobacteria(100);Betaproteobacteria(100);Burkholderiales(100);Alcaligenaceae(100);uncultured(100);	0	0	0	0	0	0	0	0	0	0	0	0	0	0	0	0	0	0	0	0	0	0	0	0	0	0	0	0	0	0	0	0	0	0	0	0	0	0	0	0	0	0	0	0	0	0	0
bOTU_615	k__Bacteria(100);unclassified;unclassified;unclassified;unclassified;unclassified;unclassified;	Bacteria(100);unclassified;unclassified;unclassified;unclassified;unclassified;	0	0	0	0	0	0	0	0	0	0	0	0	0	0	0	0	0	0	0	0	0	0	0	0	0	0	0	0	0	0	0	0	0	0	0	0	0	0	0	0	0	0	0	0	0	0	0
bOTU_929	k__Bacteria(100);p__WWE1(95);c__[Cloacamonae](95);o__[Cloacamonales](95);f__CW-1(95);unclassified;unclassified;	Bacteria(100);Cloacimonetes(100);GZKB75(100);GZKB75_or(100);GZKB75_fa(100);GZKB75_ge(100);	0	0	0	0	0	0	0	0	0	0	0	0	0	0	0	0	0	0	0	0	0	0	0	0	0	0	0	0	0	0	0	0	0	0	0	0	0	0	0	0	0	0	0	0	0	0	0
bOTU_765	k__Bacteria(100);p__TM7(93);unclassified;unclassified;unclassified;unclassified;unclassified;	Bacteria(100);Saccharibacteria(100);Saccharibacteria_cl(100);Saccharibacteria_or(100);Saccharibacteria_fa(100);Saccharibacteria_ge(100);	0	0	0	0	0	0	0	0	0	0	0	0	0	0	0	0	0	0	0	0	0	0	0	0	0	0	0	0	0	0	0	0	0	0	0	0	0	0	0	0	0	0	0	0	0	0	0
bOTU_776	k__Bacteria(100);p__Chloroflexi(100);c__Anaerolineae(100);o__Anaerolineales(99);f__Anaerolinaceae(99);unclassified;unclassified;	Bacteria(100);Chloroflexi(100);Anaerolineae(100);Anaerolineales(100);Anaerolineaceae(100);Bellilinea(100);	0	0	0	0	0	0	0	0	0	0	0	0	0	0	0	0	0	0	0	0	0	0	0	0	0	0	0	0	0	0	0	0	0	0	0	0	0	0	0	0	0	0	0	0	0	0	0
bOTU_918	k__Bacteria(100);p__Bacteroidetes(98);unclassified;unclassified;unclassified;unclassified;unclassified;	Bacteria(100);Bacteroidetes(100);Sphingobacteriia(100);Sphingobacteriales(100);AKYH767(100);AKYH767_ge(100);	0	0	0	0	0	0	0	0	0	0	0	0	0	0	0	0	0	0	0	0	0	0	0	0	0	0	0	0	0	0	0	0	0	0	0	0	0	0	0	0	0	0	0	0	0	0	0
bOTU_682	k__Bacteria(100);p__WS1(96);unclassified;unclassified;unclassified;unclassified;unclassified;	Bacteria(100);WS1(89);WS1_cl(89);WS1_or(89);WS1_fa(89);WS1_ge(89);	0	0	0	0	0	0	0	0	0	0	0	0	0	0	0	0	0	0	0	0	0	0	0	0	0	0	0	0	0	0	0	0	0	0	0	0	0	0	0	0	0	0	0	0	0	0	0
bOTU_1097	k__Bacteria(100);p__Spirochaetes(100);c__Spirochaetes(100);o__Spirochaetales(100);f__Spirochaetaceae(100);g__Treponema(100);unclassified;	Bacteria(100);Spirochaetae(100);Spirochaetes(100);Spirochaetales(100);Spirochaetaceae(100);Treponema_2(96);	0	0	0	0	0	0	0	0	0	0	0	0	0	0	0	0	0	0	0	0	0	0	0	0	0	0	0	0	0	0	0	0	0	0	0	0	0	0	0	0	0	0	0	0	0	0	0
bOTU_861	k__Bacteria(100);p__Lentisphaerae(100);c__[Lentisphaeria](100);o__Z20(91);unclassified;unclassified;unclassified;	Bacteria(100);Lentisphaerae(100);Oligosphaeria(98);Oligosphaerales(97);MVP-94(97);MVP-94_ge(97);	0	0	0	0	0	0	0	0	0	0	0	0	0	0	0	0	0	0	0	0	0	0	0	0	0	0	0	0	0	0	0	0	0	0	0	0	0	0	0	0	0	0	0	0	0	0	0
bOTU_977	k__Bacteria(100);p__Bacteroidetes(100);c__[Saprospirae](100);o__[Saprospirales](100);f__Saprospiraceae(100);unclassified;unclassified;	Bacteria(100);Bacteroidetes(100);Sphingobacteriia(100);Sphingobacteriales(100);Saprospiraceae(100);uncultured(100);	0	0	0	0	0	0	0	0	0	0	0	0	0	0	0	0	0	0	0	0	0	0	0	0	0	0	0	0	0	0	0	0	0	0	0	0	0	0	0	0	0	0	0	0	0	0	0
bOTU_1418	k__Bacteria(100);p__Actinobacteria(100);c__Acidimicrobiia(100);o__Acidimicrobiales(100);unclassified;unclassified;unclassified;	Bacteria(100);Actinobacteria(100);Acidimicrobiia(100);Acidimicrobiales(100);Acidimicrobiales_Incertae_Sedis(95);Candidatus_Microthrix(95);	0	0	0	0	0	0	0	0	0	0	0	0	0	0	0	0	0	0	0	0	0	0	0	0	0	0	0	0	0	0	0	0	0	0	0	0	0	0	0.00852224	0	0	0	0	0	0	0	0
bOTU_1014	k__Bacteria(100);p__Proteobacteria(100);c__Gammaproteobacteria(96);unclassified;unclassified;unclassified;unclassified;	Bacteria(100);Proteobacteria(100);Gammaproteobacteria(99);Xanthomonadales(99);Xanthomonadaceae(99);uncultured(99);	0	0	0	0	0	0	0	0	0	0	0	0	0	0	0	0	0	0	0	0	0	0	0	0	0	0	0	0	0	0	0	0	0	0	0	0	0	0	0	0	0	0	0	0	0	0	0
bOTU_2454	k__Bacteria(100);p__Bacteroidetes(100);c__Flavobacteriia(98);o__Flavobacteriales(98);f__Cryomorphaceae(92);unclassified;unclassified;	Bacteria(100);Bacteroidetes(100);Flavobacteriia(100);Flavobacteriales(100);NS9_marine_group(100);NS9_marine_group_ge(100);	0	0	0	0	0	0	0	0	0	0	0	0	0	0	0	0	0	0	0	0	0	0	0	0	0	0	0	0	0	0	0	0	0	0	0	0	0	0	0	0	0	0	0	0	0	0	0
bOTU_913	k__Bacteria(100);p__Synergistetes(100);c__Synergistia(100);o__Synergistales(100);f__Aminiphilaceae(100);g__Aminiphilus(100);unclassified;	Bacteria(100);Synergistetes(100);Synergistia(100);Synergistales(100);Synergistaceae(100);Thermovirga(82);	0	0	0	0	0	0	0	0	0	0	0	0	0	0	0	0	0	0	0	0	0	0	0	0	0	0	0	0	0	0	0	0	0	0	0	0	0	0	0	0	0	0	0	0	0	0	0
bOTU_1132	k__Bacteria(100);p__Chloroflexi(99);c__Anaerolineae(98);unclassified;unclassified;unclassified;unclassified;	Bacteria(100);Chloroflexi(100);SBR2076(87);SBR2076_or(87);SBR2076_fa(87);SBR2076_ge(87);	0	0	0	0	0	0	0	0	0	0	0	0	0	0	0	0	0	0	0	0	0	0	0	0	0	0	0	0	0	0	0	0	0	0	0	0	0	0	0	0	0	0	0	0	0	0	0
bOTU_999	k__Bacteria(100);p__Bacteroidetes(100);c__Flavobacteriia(100);o__Flavobacteriales(100);f__Flavobacteriaceae(100);unclassified;unclassified;	Bacteria(100);Bacteroidetes(100);Flavobacteriia(100);Flavobacteriales(100);Flavobacteriaceae(100);unclassified;	0	0	0	0	0	0	0	0	0	0	0	0	0	0	0	0	0	0	0	0	0	0	0	0	0	0	0	0	0	0	0	0	0	0	0	0	0	0	0	0	0	0	0	0	0	0	0
bOTU_1533	k__Bacteria(100);p__Chloroflexi(100);c__Anaerolineae(100);o__SJA-15(100);unclassified;unclassified;unclassified;	Bacteria(100);Chloroflexi(100);SJA-15(100);SJA-15_or(100);SJA-15_fa(100);SJA-15_ge(100);	0	0	0	0	0	0	0	0	0	0	0	0	0	0	0	0	0	0	0	0	0	0	0	0	0	0	0	0	0	0	0	0	0	0	0	0	0	0	0	0	0	0	0	0	0	0	0
bOTU_1965	k__Bacteria(100);p__Chloroflexi(99);c__Anaerolineae(97);unclassified;unclassified;unclassified;unclassified;	Bacteria(100);Chloroflexi(100);SBR2076(100);SBR2076_or(100);SBR2076_fa(100);SBR2076_ge(100);	0	0	0	0	0	0	0	0	0	0	0	0	0	0	0	0	0	0	0	0	0	0	0	0	0	0	0	0	0	0	0	0	0	0	0	0	0	0	0	0	0	0	0	0	0	0	0
bOTU_1053	k__Bacteria(100);p__Actinobacteria(100);c__Actinobacteria(100);o__Actinomycetales(100);f__Microbacteriaceae(100);g__Salinibacterium(85);unclassified;	Bacteria(100);Actinobacteria(100);Actinobacteria(100);Micrococcales(100);Microbacteriaceae(100);Galbitalea(93);	0	0	0	0	0	0	0	0	0	0	0	0	0	0	0	0	0	0	0	0	0	0	0	0	0	0	0	0	0	0	0	0	0	0	0	0	0	0	0	0	0	0	0	0	0	0	0
bOTU_1414	k__Bacteria(100);p__Proteobacteria(100);c__Alphaproteobacteria(100);o__Rhodobacterales(100);f__Rhodobacteraceae(100);g__Rhodobacter(100);unclassified;	Bacteria(100);Proteobacteria(100);Alphaproteobacteria(100);Rhodobacterales(100);Rhodobacteraceae(100);unclassified;	0	0	0	0	0	0	0	0.00853898	0	0	0	0	0	0	0	0	0	0	0	0	0	0	0	0	0	0	0	0	0	0	0	0	0	0	0	0	0	0	0	0	0	0	0	0	0	0	0
bOTU_5137	k__Bacteria(100);p__Firmicutes(100);c__Clostridia(100);o__Clostridiales(100);f__Dehalobacteriaceae(100);g__Dehalobacterium(100);unclassified;	Bacteria(100);Firmicutes(100);Clostridia(100);Clostridiales(100);Peptococcaceae(100);unclassified;	0	0	0	0	0	0	0	0	0	0	0	0	0	0	0	0	0	0	0	0	0	0	0	0	0	0	0	0	0	0	0	0	0	0	0	0	0	0	0	0	0	0	0	0	0	0	0
bOTU_1222	k__Bacteria(100);p__Firmicutes(100);c__Clostridia(100);o__Clostridiales(100);f__Veillonellaceae(100);g__Anaerosinus(100);s__glycerini(100);	Bacteria(100);Firmicutes(100);Negativicutes(100);Selenomonadales(100);Veillonellaceae(100);Anaerosinus(100);	0	0	0	0	0	0	0	0	0	0	0	0	0	0	0	0	0	0	0	0	0	0	0	0	0	0	0	0	0	0	0	0	0	0	0	0	0	0	0	0	0	0	0	0	0.00872524	0	0
bOTU_1297	k__Bacteria(100);p__Gemmatimonadetes(100);c__Gemm-1(100);unclassified;unclassified;unclassified;unclassified;	Bacteria(100);Gemmatimonadetes(100);Gemmatimonadetes(100);Gemmatimonadales(100);Gemmatimonadaceae(100);uncultured(100);	0	0	0	0	0	0	0	0	0	0	0	0	0	0	0	0	0	0	0	0	0	0	0	0	0	0	0	0	0	0	0	0	0	0	0	0	0	0	0	0	0	0	0	0	0	0	0
bOTU_285	k__Bacteria(100);p__Firmicutes(100);c__Bacilli(100);o__Turicibacterales(100);f__Turicibacteraceae(100);g__Turicibacter(100);unclassified;	Bacteria(100);Firmicutes(100);Erysipelotrichia(100);Erysipelotrichales(100);Erysipelotrichaceae(100);Turicibacter(100);	0.136659	0.0949668	0.103806	0.0766153	0.0432825	0.0260847	0.0521105	0.187858	0.119832	0.170969	0.0864006	0.0431295	0.0944206	0.0603292	0.0518269	0.0519751	0.034659	0.00864155	0.034617	0.0432601	0.0258821	0.025441	0.025974	0.0258866	0.0255885	0.0345692	0.113676	0.104357	0.111206	0.0432152	0.0347252	0.0602513	0.034635	0.102067	0.121475	0.113231	0.0609597	0.139482	0.0681779	0.217941	0.130242	0.191638	0.0610714	0.0260643	0.0436262	0.0611995	0.128513
bOTU_186	k__Bacteria(100);p__OP9(100);c__OPB46(100);o__SHA-1(100);unclassified;unclassified;unclassified;	Bacteria(100);Atribacteria(100);Atribacteria_Incertae_Sedis(100);Unknown_Order(100);Unknown_Family(100);Candidatus_Caldatribacterium(100);	0.00854117	0.00863334	0.00865052	0	0.00865651	0	0	0	0	0	0	0.00862589	0	0	0	0	0	0	0	0	0	0	0	0	0	0	0.0349773	0.0347856	0.0513259	0.0259291	0.0260439	0.0172147	0.00865876	0.00850557	0	0	0	0	0	0.0261529	0.0434141	0.0348432	0.0261734	0.0173762	0.034901	0.00874279	0
bOTU_105	k__Bacteria(100);p__Firmicutes(100);c__Clostridia(100);o__Thermoanaerobacterales(100);f__Thermoanaerobacteraceae(100);g__Thermacetogenium(100);unclassified;	Bacteria(100);Parcubacteria(100);Parcubacteria_cl(100);Parcubacteria_or(100);Parcubacteria_fa(100);Parcubacteria_ge(100);	0	0	0	0	0	0	0	0	1.53214	1.6584	0.449283	0	0	0	0	0	0	0	0	0	0	0	0	0	0	0	0.253585	0.652231	0.239521	0.354365	0.295165	0.869341	0.857217	0.944118	0.633406	0.261301	0.217713	0.200506	0.57099	0.409729	0.659894	0.43554	0.444949	0.695048	0.645668	0.716909	1.07951
bOTU_115	k__Bacteria(100);p__Bacteroidetes(100);c__Bacteroidia(100);o__Bacteroidales(100);f__SB-1(94);unclassified;unclassified;	Bacteria(100);Bacteroidetes(100);Bacteroidetes_vadinHA17(100);Bacteroidetes_vadinHA17_or(100);Bacteroidetes_vadinHA17_fa(100);Bacteroidetes_vadinHA17_ge(100);	0	0	0	0	0	0	0	0	0	0.0256454	0.0259202	0	0	0	0	0	0	0	0	0	0	0	0	0	0	0	0.139909	0.0260892	0.213858	0.0605013	0.0434065	0.0946807	0.173175	0.212639	0.373102	0.270011	0.191588	0.305117	0.178967	0.357423	0.0607797	0.121951	0.0523469	0.0608167	0.0436262	0.0524567	0.0428376
bOTU_502	k__Bacteria(100);p__Planctomycetes(100);c__Phycisphaerae(100);o__MSBL9(100);unclassified;unclassified;unclassified;	Bacteria(100);Planctomycetes(100);Phycisphaerae(100);MSBL9(95);MSBL9_fa(95);MSBL9_ge(95);	0	0	0	0	0	0	0	0	0	0	0	0	0	0	0	0	0	0	0	0	0	0	0	0	0	0	0	0	0	0	0	0	0	0	0	0	0	0	0	0	0	0	0	0	0	0	0
bOTU_1086	k__Bacteria(100);p__Actinobacteria(100);c__Acidimicrobiia(99);o__Acidimicrobiales(99);unclassified;unclassified;unclassified;	Bacteria(100);Actinobacteria(100);Acidimicrobiia(100);Acidimicrobiales(100);Iamiaceae(100);Iamia(100);	0	0	0	0	0	0	0	0	0	0	0	0	0	0	0	0	0	0	0	0	0	0	0	0	0.00852951	0	0	0	0.00855432	0	0	0	0	0.00850557	0	0	0	0	0.00852224	0.00871764	0.00868282	0.0087108	0	0	0	0	0
bOTU_876	k__Bacteria(100);p__Bacteroidetes(100);c__Bacteroidia(100);o__Bacteroidales(100);f__Porphyromonadaceae(99);g__Paludibacter(99);unclassified;	Bacteria(100);Bacteroidetes(100);Bacteroidia(100);Bacteroidales(100);unclassified;unclassified;	0	0	0	0	0	0	0	0.00853898	0	0	0	0	0	0	0	0	0	0	0	0	0	0	0	0	0	0	0	0	0	0	0	0	0	0	0.00867679	0	0	0	0	0	0	0	0	0	0	0	0
bOTU_1021	k__Bacteria(100);p__Bacteroidetes(100);unclassified;unclassified;unclassified;unclassified;unclassified;	Bacteria(100);Bacteroidetes(100);Bacteroidia(100);Bacteroidales(100);M2PB4-65_termite_group(100);M2PB4-65_termite_group_ge(100);	0	0	0	0	0	0	0	0	0	0.00854847	0	0	0.00858369	0	0	0	0	0	0	0	0	0	0	0	0	0	0	0	0.00855432	0.00864304	0.00868131	0.00860733	0.00865876	0.0255167	0.0347072	0.0435502	0.0174171	0.0261529	0.00852224	0.00871764	0.00868282	0.0174216	0	0.0086881	0.00872524	0.00874279	0.00856751
bOTU_556	k__Bacteria(100);p__Firmicutes(95);c__Clostridia(93);o__Clostridiales(93);unclassified;unclassified;unclassified;	Bacteria(100);Firmicutes(100);Clostridia(100);Clostridiales(100);Ruminococcaceae(100);Ercella(100);	0	0	0.00865052	0.00851281	0.034626	0.0086949	0	0.0256169	0.00855945	0.00854847	0.0172801	0	0	0	0.00863782	0	0	0.00864155	0.00865426	0	0	0.00848033	0	0	0	0.0086423	0.0786988	0.0347856	0.025663	0.00864304	0.00868131	0.0172147	0.0173175	0.0425279	0.0520607	0.0522603	0.0435426	0.0348705	0.00852224	0.0348705	0.0347313	0.0261324	0	0.0086881	0.0174505	0.0174856	0.0257025
bOTU_2656	k__Bacteria(100);p__Proteobacteria(100);c__Gammaproteobacteria(100);o__Xanthomonadales(100);f__Xanthomonadaceae(100);unclassified;unclassified;	Bacteria(100);Proteobacteria(100);Gammaproteobacteria(100);Xanthomonadales(100);Xanthomonadaceae(100);Pseudoxanthomonas(98);	0.00854117	0	0	0.00851281	0.00865651	0	0.0173702	0.017078	0	0	0	0.0345036	0.0171674	0	0	0	0	0	0	0	0.00862738	0.00848033	0.00865801	0	0.017059	0	0.00874432	0.0173928	0.0171086	0.00864304	0.00868131	0.00860733	0.00865876	0	0.00867679	0	0.0174171	0.0174353	0	0.00871764	0.0260485	0.0087108	0.00872448	0.0086881	0	0	0.0257025
bOTU_1814	k__Bacteria(100);p__Proteobacteria(100);c__Alphaproteobacteria(100);o__Caulobacterales(100);f__Caulobacteraceae(100);unclassified;unclassified;	Bacteria(100);Proteobacteria(100);Alphaproteobacteria(100);Caulobacterales(100);Caulobacteraceae(100);Brevundimonas(98);	0	0	0.00865052	0	0	0.0086949	0	0	0.00855945	0.00854847	0.0172801	0.0258777	0	0	0	0	0	0	0	0	0	0	0	0	0	0	0.00874432	0	0.00855432	0	0	0.00860733	0.00865876	0.00850557	0	0.00871004	0	0.00871764	0.00852224	0	0	0.0087108	0	0	0	0	0.00856751
bOTU_572	k__Bacteria(100);p__Bacteroidetes(99);unclassified;unclassified;unclassified;unclassified;unclassified;	Bacteria(100);Bacteroidetes(100);Sphingobacteriia(98);Sphingobacteriales(98);unclassified;unclassified;	0	0	0	0	0	0	0	0	0	0	0	0	0	0	0	0	0	0	0	0	0	0	0	0	0	0	0	0	0	0	0	0	0	0	0	0	0	0	0	0	0	0	0	0	0	0	0
bOTU_636	k__Bacteria(100);p__Caldiserica(100);c__TTA-B1(100);unclassified;unclassified;unclassified;unclassified;	Bacteria(100);Caldiserica(100);Caldisericia(100);Caldisericales(100);TTA-B1(100);TTA-B1_ge(100);	0	0	0	0	0	0	0	0	0	0	0	0	0	0	0	0	0	0	0	0	0	0	0	0	0	0	0	0	0	0	0	0	0	0	0	0	0	0	0	0	0	0	0	0	0	0	0
bOTU_890	k__Bacteria(100);p__Spirochaetes(100);c__Spirochaetes(100);o__Spirochaetales(100);f__Spirochaetaceae(100);g__za29(100);unclassified;	Bacteria(100);Spirochaetae(85);Spirochaetes(85);Spirochaetales(85);Spirochaetaceae(85);unclassified;	0	0	0	0	0	0	0	0	0	0	0	0	0	0	0	0	0	0	0	0	0	0	0	0	0	0	0	0	0	0	0	0	0	0	0	0	0	0	0	0	0	0	0	0	0	0	0
bOTU_944	k__Bacteria(100);p__Proteobacteria(100);c__Deltaproteobacteria(100);o__Syntrophobacterales(100);f__Syntrophaceae(100);g__Syntrophus(97);unclassified;	Bacteria(100);Proteobacteria(100);Deltaproteobacteria(100);Syntrophobacterales(100);Syntrophaceae(100);Syntrophus(100);	0	0	0	0	0	0	0	0	0	0	0	0	0	0	0	0	0	0	0	0	0	0	0	0	0	0	0	0	0	0	0	0	0	0	0	0	0	0	0	0	0	0	0	0	0	0	0
bOTU_827	k__Bacteria(100);p__Chloroflexi(100);c__Anaerolineae(100);o__SBR1031(100);f__SHA-31(100);unclassified;unclassified;	Bacteria(100);Chloroflexi(100);Anaerolineae(100);Anaerolineales(100);Anaerolineaceae(100);uncultured(100);	0	0	0	0	0	0	0	0	0	0	0	0	0	0	0	0	0	0	0	0	0	0	0	0	0	0	0	0	0	0	0	0	0	0	0	0	0	0	0	0	0	0	0	0	0	0	0
bOTU_1062	k__Bacteria(100);p__Bacteroidetes(100);c__Flavobacteriia(99);o__Flavobacteriales(99);f__Cryomorphaceae(97);unclassified;unclassified;	Bacteria(100);Bacteroidetes(100);Flavobacteriia(100);Flavobacteriales(100);NS9_marine_group(99);NS9_marine_group_ge(99);	0	0	0	0	0	0	0	0	0	0	0	0	0	0	0	0	0	0	0	0	0	0	0	0	0	0	0	0	0	0	0	0	0	0	0	0	0	0	0	0	0	0	0	0	0	0	0
bOTU_1318	k__Bacteria(100);p__Bacteroidetes(100);c__[Saprospirae](100);o__[Saprospirales](100);f__Chitinophagaceae(100);unclassified;unclassified;	Bacteria(100);Bacteroidetes(100);Sphingobacteriia(100);Sphingobacteriales(100);Chitinophagaceae(100);Ferruginibacter(100);	0	0	0	0	0	0	0	0	0	0	0	0	0	0	0	0	0	0	0	0	0	0	0	0	0	0	0	0	0	0	0	0	0	0	0	0	0	0	0	0	0	0	0	0	0	0	0
bOTU_1790	k__Bacteria(100);p__Proteobacteria(100);c__Betaproteobacteria(100);o__Ellin6067(81);unclassified;unclassified;unclassified;	Bacteria(100);Proteobacteria(100);Betaproteobacteria(100);unclassified;unclassified;unclassified;	0	0	0	0	0	0	0	0	0	0	0	0	0	0	0	0	0	0	0	0	0	0	0	0	0	0	0	0	0	0	0	0	0	0	0	0	0	0	0	0	0	0	0	0	0	0	0
bOTU_1116	k__Bacteria(100);p__Actinobacteria(100);c__Actinobacteria(100);o__Actinomycetales(100);unclassified;unclassified;unclassified;	Bacteria(100);Actinobacteria(100);Actinobacteria(100);PeM15(100);PeM15_fa(100);PeM15_ge(100);	0	0	0	0	0	0	0	0	0	0	0	0	0	0	0	0	0	0	0	0	0	0	0	0	0	0	0	0	0	0	0	0	0	0	0	0	0	0	0	0	0	0	0	0	0	0	0
bOTU_810	k__Bacteria(100);p__Verrucomicrobia(100);c__[Pedosphaerae](100);o__[Pedosphaerales](100);unclassified;unclassified;unclassified;	Bacteria(100);Verrucomicrobia(100);OPB35_soil_group(100);OPB35_soil_group_or(98);OPB35_soil_group_fa(98);OPB35_soil_group_ge(98);	0	0	0	0	0	0	0	0	0	0	0	0	0	0	0	0	0	0	0	0	0	0	0	0	0	0	0	0	0	0	0	0	0	0	0	0	0	0	0	0	0	0	0	0	0	0	0
bOTU_2595	k__Bacteria(100);p__Proteobacteria(100);c__Gammaproteobacteria(99);o__Xanthomonadales(98);f__Sinobacteraceae(95);unclassified;unclassified;	Bacteria(100);Proteobacteria(100);Gammaproteobacteria(100);Xanthomonadales(100);Xanthomonadales_Incertae_Sedis(92);Acidibacter(92);	0	0	0	0	0	0	0	0	0	0	0	0	0	0	0	0	0	0	0	0	0	0	0	0	0	0	0	0	0	0	0	0	0	0	0	0	0	0	0	0	0	0	0	0	0	0	0
bOTU_2740	k__Bacteria(100);p__Bacteroidetes(100);c__[Saprospirae](100);o__[Saprospirales](100);f__Chitinophagaceae(100);unclassified;unclassified;	Bacteria(100);Bacteroidetes(100);Sphingobacteriia(100);Sphingobacteriales(100);Chitinophagaceae(100);Ferruginibacter(99);	0	0	0	0	0	0	0	0	0	0	0	0	0	0	0	0	0	0	0	0	0	0	0	0	0	0	0	0	0	0	0	0	0	0	0	0	0	0	0	0	0	0	0	0	0	0	0
bOTU_1110	k__Bacteria(100);unclassified;unclassified;unclassified;unclassified;unclassified;unclassified;	Bacteria(100);unclassified;unclassified;unclassified;unclassified;unclassified;	0	0	0	0	0	0	0	0	0	0	0	0	0	0	0	0	0	0	0	0	0	0	0	0	0	0	0	0	0	0	0	0	0	0	0	0	0	0	0	0	0	0	0	0	0	0	0
bOTU_1103	k__Bacteria(100);p__Bacteroidetes(100);c__[Saprospirae](100);o__[Saprospirales](100);f__Saprospiraceae(100);unclassified;unclassified;	Bacteria(100);Bacteroidetes(100);Sphingobacteriia(100);Sphingobacteriales(100);Saprospiraceae(100);uncultured(100);	0	0	0	0	0	0	0	0	0	0	0	0	0	0	0	0	0	0	0	0	0	0	0	0	0	0	0	0	0	0	0	0	0	0	0	0	0	0	0	0	0	0	0	0	0	0	0
bOTU_1574	k__Bacteria(100);unclassified;unclassified;unclassified;unclassified;unclassified;unclassified;	Bacteria(99);unclassified;unclassified;unclassified;unclassified;unclassified;	0	0	0	0	0	0	0	0	0	0	0	0	0	0	0	0	0	0	0	0	0	0	0	0	0	0	0	0	0	0	0	0	0	0	0	0	0	0	0	0	0	0	0	0	0	0	0
bOTU_5334	k__Bacteria(100);p__Proteobacteria(100);c__Alphaproteobacteria(100);o__Sphingomonadales(100);f__Sphingomonadaceae(98);g__Novosphingobium(97);unclassified;	Bacteria(100);Proteobacteria(100);Alphaproteobacteria(100);Sphingomonadales(100);Sphingomonadaceae(99);Novosphingobium(98);	0	0	0	0	0	0	0	0	0	0	0	0	0	0	0	0	0	0	0	0	0	0	0	0	0	0	0	0	0	0	0	0	0	0	0	0	0	0	0	0	0	0	0	0	0	0	0
bOTU_3916	k__Bacteria(100);p__Proteobacteria(100);c__Betaproteobacteria(100);o__Burkholderiales(100);f__Comamonadaceae(100);g__Hydrogenophaga(100);unclassified;	Bacteria(100);Proteobacteria(100);Betaproteobacteria(100);Burkholderiales(100);Comamonadaceae(100);Hydrogenophaga(99);	0	0	0	0	0	0	0	0	0	0	0	0	0	0	0	0	0	0	0	0	0	0	0	0	0	0	0	0	0.00855432	0	0	0	0	0	0	0	0	0	0	0	0	0	0	0	0	0	0
bOTU_1420	k__Bacteria(100);p__Actinobacteria(100);c__Coriobacteriia(100);o__Coriobacteriales(100);f__Coriobacteriaceae(100);g__Collinsella(100);s__aerofaciens(100);	Bacteria(100);Actinobacteria(100);Coriobacteriia(100);Coriobacteriales(100);Coriobacteriaceae(100);Collinsella(100);	0	0	0	0	0	0	0	0	0	0	0	0	0	0	0	0	0	0	0	0	0	0	0	0	0	0	0	0	0	0	0	0	0	0	0	0	0	0	0	0	0	0	0	0	0	0	0
bOTU_2227	k__Bacteria(100);p__Bacteroidetes(100);c__Flavobacteriia(100);o__Flavobacteriales(100);f__[Weeksellaceae](100);g__Chryseobacterium(97);unclassified;	Bacteria(100);Bacteroidetes(100);Flavobacteriia(100);Flavobacteriales(100);Flavobacteriaceae(100);Chryseobacterium(100);	0	0	0	0	0	0	0	0	0	0	0	0	0	0	0	0	0	0	0	0	0	0	0	0	0	0	0	0	0	0	0	0	0	0	0	0	0	0	0	0	0	0	0	0	0	0	0
bOTU_1298	k__Bacteria(100);p__Chlorobi(98);c__Ignavibacteria(95);o__Ignavibacteriales(86);unclassified;unclassified;unclassified;	Bacteria(100);Ignavibacteriae(100);Ignavibacteria(100);Ignavibacteriales(100);unclassified;unclassified;	0	0	0	0	0	0	0	0	0	0	0	0	0	0	0	0	0	0	0	0	0	0	0	0	0	0	0	0	0	0	0	0	0	0	0	0	0	0	0	0	0	0	0	0	0	0	0
bOTU_3361	k__Bacteria(100);p__Proteobacteria(100);c__Betaproteobacteria(100);unclassified;unclassified;unclassified;unclassified;	Bacteria(100);Proteobacteria(100);Betaproteobacteria(100);Burkholderiales(99);Burkholderiaceae(80);unclassified;	0	0	0	0	0	0	0	0	0	0	0	0	0	0	0	0	0	0	0	0	0	0	0	0	0	0	0	0	0	0	0	0	0	0	0	0	0	0	0	0	0	0	0	0	0	0	0
bOTU_189	k__Bacteria(100);p__Bacteroidetes(100);c__Bacteroidia(100);o__Bacteroidales(100);f__Porphyromonadaceae(100);g__Paludibacter(100);unclassified;	Bacteria(100);Bacteroidetes(100);Bacteroidia(100);Bacteroidales(100);Porphyromonadaceae(100);Microbacter(84);	0	0	0	0	0	0	0	0.0256169	0.0342378	0.00854847	0	0	0	0	0	0	0	0	0	0	0	0	0	0	0	0	0.0699545	0.00869641	0.0684346	0.00864304	0.0173626	0.0344293	0.034635	0.0680446	0.0173536	0.0609703	0.0435426	0.0348705	0.0170445	0.0261529	0.0347313	0.0087108	0.00872448	0.0086881	0.034901	0.0174856	0.03427
bOTU_205	k__Bacteria(100);p__Thermotogae(100);c__Thermotogae(100);o__Thermotogales(100);f__Thermotogaceae(100);g__Kosmotoga(100);s__mrcj(100);	Bacteria(100);Thermotogae(100);Thermotogae(100);Kosmotogales(100);Kosmotogaceae(100);Mesotoga(100);	0	0	0	0	0	0	0	0	0	0	0	0	0	0	0	0	0	0	0	0	0	0	0	0	0	0	0.00874432	0.00869641	0.00855432	0.00864304	0.0260439	0.025822	0.0173175	0.0255167	0.00867679	0.00871004	0	0	0	0	0.00868282	0.0087108	0.00872448	0.0086881	0.0174505	0.0174856	0.00856751
bOTU_334	k__Bacteria(100);p__Firmicutes(100);c__Clostridia(100);o__Clostridiales(100);f__Syntrophomonadaceae(100);g__Syntrophomonas(100);unclassified;	Bacteria(100);Firmicutes(100);Clostridia(100);Clostridiales(100);Syntrophomonadaceae(100);Syntrophomonas(99);	0	0	0	0	0	0	0	0	0	0	0	0	0	0	0	0	0	0	0	0	0	0	0	0	0	0	0.0349773	0.0173928	0.00855432	0.0345722	0.208351	0.284042	0.251104	0.187123	0.182213	0.0696803	0.191588	0.0610235	0.00852224	0.0174353	0.00868282	0.0087108	0.0436224	0.0695048	0.253032	0.209827	0.222755
bOTU_1095	k__Bacteria(100);p__Synergistetes(100);c__Synergistia(100);o__Synergistales(100);f__Dethiosulfovibrionaceae(100);g__HA73(100);unclassified;	Bacteria(100);Synergistetes(100);Synergistia(100);Synergistales(100);Synergistaceae(100);uncultured(93);	0	0	0	0	0	0	0	0	0	0	0	0	0	0	0	0	0	0	0	0	0	0	0	0	0	0	0	0	0	0	0	0	0	0.00850557	0.00867679	0	0	0	0	0	0	0	0	0	0	0	0.00856751
bOTU_1058	k__Bacteria(100);p__Proteobacteria(100);c__Gammaproteobacteria(100);o__Enterobacteriales(100);f__Enterobacteriaceae(100);unclassified;unclassified;	Bacteria(100);Proteobacteria(100);Gammaproteobacteria(100);Enterobacteriales(100);Enterobacteriaceae(100);unclassified;	0	0	0.00865052	0.0595897	0	0.0434745	0.00868508	0.017078	0.0171189	0.00854847	0.00864006	0.00862589	0	0	0	0	0	0	0.00865426	0	0	0.0593623	0	0	0.00852951	0	0	0	0.00855432	0.00864304	0	0.00860733	0.00865876	0.0255167	0.0780911	0.0522603	0.0435426	0.0261529	0.0170445	0.00871764	0	0	0	0.0086881	0.0174505	0.00874279	0.017135
bOTU_958	k__Bacteria(100);p__Proteobacteria(100);c__Alphaproteobacteria(100);o__Rhodobacterales(100);f__Rhodobacteraceae(100);g__Paracoccus(85);s__aminovorans(83);	Bacteria(100);Proteobacteria(100);Alphaproteobacteria(100);Rhodobacterales(100);Rhodobacteraceae(100);Paracoccus(96);	0	0	0	0	0	0	0	0	0.00855945	0	0	0	0	0	0	0	0	0	0	0	0	0	0	0	0	0	0.00874432	0	0	0	0	0	0	0	0.00867679	0	0	0	0	0	0	0	0	0	0	0	0
bOTU_427	k__Bacteria(100);p__Verrucomicrobia(99);c__Opitutae(99);o__Opitutales(99);f__Opitutaceae(99);g__Opitutus(99);unclassified;	Bacteria(100);Verrucomicrobia(100);Opitutae(100);Opitutales(100);Opitutaceae(100);Opitutus(100);	0	0	0	0	0	0	0	0	0	0	0	0	0	0	0	0	0	0	0	0	0	0	0	0	0	0	0	0	0	0	0	0	0	0	0	0	0	0	0	0	0	0	0	0	0	0	0
bOTU_747	k__Bacteria(100);unclassified;unclassified;unclassified;unclassified;unclassified;unclassified;	Bacteria(100);Spirochaetae(100);Spirochaetes(100);Spirochaetales(100);V2072-189E03(100);V2072-189E03_ge(100);	0	0	0	0	0	0	0	0	0	0	0	0	0	0	0	0	0	0	0	0	0	0	0	0	0	0	0	0	0	0	0	0	0	0	0	0	0	0	0	0	0	0	0	0	0	0	0
bOTU_561	k__Bacteria(100);p__Verrucomicrobia(100);c__[Pedosphaerae](100);o__[Pedosphaerales](100);f__Ellin515(100);unclassified;unclassified;	Bacteria(100);Verrucomicrobia(100);OPB35_soil_group(100);OPB35_soil_group_or(100);OPB35_soil_group_fa(100);OPB35_soil_group_ge(100);	0	0	0	0	0	0	0	0	0	0	0	0	0	0	0	0	0	0	0	0	0	0	0	0	0	0	0	0	0	0	0	0	0	0	0	0	0	0	0	0	0	0	0	0	0	0	0
bOTU_1976	k__Bacteria(100);p__Bacteroidetes(99);unclassified;unclassified;unclassified;unclassified;unclassified;	Bacteria(100);Bacteroidetes(100);Sphingobacteriia(100);Sphingobacteriales(100);AKYH767(100);AKYH767_ge(100);	0	0	0	0	0	0	0	0	0	0	0	0	0	0	0	0	0	0	0	0	0	0	0	0	0	0	0	0	0	0	0	0	0	0	0	0	0	0	0	0	0	0	0	0	0	0	0
bOTU_925	k__Bacteria(100);p__Proteobacteria(100);c__Betaproteobacteria(100);o__Burkholderiales(100);f__Comamonadaceae(100);g__Methylibium(92);unclassified;	Bacteria(100);Proteobacteria(100);Betaproteobacteria(100);Burkholderiales(100);Comamonadaceae(100);Rhizobacter(98);	0	0	0	0	0	0	0	0	0	0	0	0	0	0	0	0	0	0	0	0	0	0	0	0	0	0	0	0	0	0	0	0	0	0	0	0	0	0	0	0	0	0	0	0	0	0	0
bOTU_963	k__Bacteria(100);unclassified;unclassified;unclassified;unclassified;unclassified;unclassified;	Bacteria(100);unclassified;unclassified;unclassified;unclassified;unclassified;	0	0	0	0	0	0	0	0	0	0	0	0	0	0	0	0	0	0	0	0	0	0	0	0	0	0	0	0	0	0	0	0	0	0	0	0	0	0	0	0	0	0	0	0	0	0	0
bOTU_931	k__Bacteria(100);p__Chlorobi(100);c__BSV26(100);o__C20(97);unclassified;unclassified;unclassified;	Bacteria(100);Ignavibacteriae(100);Ignavibacteria(100);Ignavibacteriales(100);BSV26(100);BSV26_ge(100);	0	0	0	0	0	0	0	0	0	0	0	0	0	0	0	0	0	0	0	0	0	0	0	0	0	0	0	0	0	0	0	0	0	0	0	0	0	0	0	0	0	0	0	0	0	0	0
bOTU_1223	k__Bacteria(100);p__Proteobacteria(100);c__Alphaproteobacteria(100);unclassified;unclassified;unclassified;unclassified;	Bacteria(100);Proteobacteria(100);Alphaproteobacteria(100);Rhizobiales(100);JG35-K1-AG5(100);JG35-K1-AG5_ge(100);	0	0	0	0	0	0	0	0	0	0	0	0	0	0	0	0	0	0	0	0	0	0	0	0	0	0	0	0	0	0	0	0	0	0	0	0	0	0	0	0	0	0	0	0	0	0	0
bOTU_2655	k__Bacteria(100);p__Proteobacteria(100);c__Epsilonproteobacteria(100);o__Campylobacterales(100);f__Campylobacteraceae(100);g__Arcobacter(100);unclassified;	Bacteria(100);Proteobacteria(100);Epsilonproteobacteria(100);Campylobacterales(100);Campylobacteraceae(100);Arcobacter(100);	0	0	0	0	0	0	0	0	0	0	0	0	0	0	0	0	0	0	0	0	0	0	0	0	0	0	0	0	0	0	0	0	0	0	0	0	0	0	0	0	0	0	0	0	0	0	0.00856751
bOTU_7331	k__Bacteria(100);p__Proteobacteria(100);c__Gammaproteobacteria(100);o__Aeromonadales(100);f__Aeromonadaceae(100);g__Aeromonas(97);unclassified;	Bacteria(100);Proteobacteria(100);Gammaproteobacteria(100);Aeromonadales(100);Aeromonadaceae(100);Aeromonas(99);	0	0	0	0	0	0	0	0	0	0	0	0	0	0	0	0	0	0	0	0	0	0	0	0	0	0	0	0	0	0	0	0	0	0	0	0	0	0	0	0	0	0	0	0	0	0	0
bOTU_960	k__Bacteria(100);p__NKB19(100);c__TSBW08(100);unclassified;unclassified;unclassified;unclassified;	Bacteria(100);Hydrogenedentes(100);Hydrogenedentes_cl(99);Hydrogenedentes_or(99);Hydrogenedentes_fa(99);Hydrogenedentes_ge(99);	0	0	0	0	0	0	0	0	0	0	0	0	0	0	0	0	0	0	0	0	0	0	0	0	0	0	0	0	0	0	0	0	0	0	0	0	0	0	0	0	0	0	0	0	0	0	0
bOTU_1816	k__Bacteria(100);p__Bacteroidetes(100);c__Bacteroidia(100);o__Bacteroidales(100);unclassified;unclassified;unclassified;	Bacteria(100);Bacteroidetes(100);Bacteroidia(100);Bacteroidales(100);Porphyromonadaceae(100);uncultured(100);	0	0.0172667	0	0	0	0	0	0	0	0	0	0	0	0	0	0	0	0	0	0	0	0	0	0	0	0	0	0	0	0	0	0.00860733	0.00865876	0	0	0	0	0	0	0	0	0	0	0.0086881	0	0.00874279	0.00856751
bOTU_1331	k__Bacteria(100);p__Actinobacteria(99);c__Thermoleophilia(97);o__Solirubrobacterales(94);unclassified;unclassified;unclassified;	Bacteria(100);Actinobacteria(100);Thermoleophilia(100);Solirubrobacterales(100);TM146(100);TM146_ge(100);	0	0	0	0	0	0	0	0	0	0	0	0	0	0	0	0	0	0	0	0	0	0	0	0	0	0	0	0	0.00855432	0	0	0	0	0	0	0	0	0	0	0.00871764	0	0	0	0	0	0	0
bOTU_1382	k__Bacteria(100);p__Actinobacteria(100);c__Actinobacteria(100);o__Actinomycetales(100);unclassified;unclassified;unclassified;	Bacteria(100);Actinobacteria(100);Actinobacteria(100);Frankiales(100);Cryptosporangiaceae(100);Fodinicola(100);	0	0	0	0	0	0	0	0	0	0	0	0	0	0	0	0	0	0	0	0	0	0	0	0	0	0	0	0	0	0	0	0	0	0	0	0	0	0	0	0	0	0	0	0	0	0	0
bOTU_1174	k__Bacteria(100);p__Actinobacteria(99);unclassified;unclassified;unclassified;unclassified;unclassified;	Bacteria(100);Actinobacteria(100);Thermoleophilia(96);Gaiellales(88);uncultured(87);uncultured_ge(87);	0	0	0	0	0	0	0	0	0	0	0	0	0	0	0	0	0	0	0	0	0	0	0	0	0	0	0	0	0	0	0	0	0	0	0	0	0	0	0	0	0	0	0	0	0	0	0
bOTU_1365	k__Bacteria(100);p__Proteobacteria(100);c__Alphaproteobacteria(100);o__Sphingomonadales(100);f__Sphingomonadaceae(98);unclassified;unclassified;	Bacteria(100);Proteobacteria(100);Alphaproteobacteria(100);Sphingomonadales(100);Sphingomonadaceae(100);uncultured(100);	0	0	0	0	0	0	0	0	0	0	0	0	0	0	0	0	0	0	0	0	0	0	0	0	0	0	0	0	0	0	0	0	0	0	0	0	0	0	0	0	0	0	0	0	0	0	0
bOTU_4023	k__Bacteria(100);p__Actinobacteria(100);c__Actinobacteria(100);o__WCHB1-81(100);f__At425_EubF1(100);unclassified;unclassified;	Bacteria(100);Actinobacteria(100);OPB41(100);OPB41_or(100);OPB41_fa(100);OPB41_ge(100);	0	0	0	0	0	0	0	0	0	0	0	0	0	0	0	0	0	0	0	0	0	0	0	0	0	0	0	0	0	0	0	0	0	0	0.00867679	0	0	0	0	0	0	0	0	0	0	0	0
bOTU_1473	k__Bacteria(100);p__Chloroflexi(100);c__Anaerolineae(100);unclassified;unclassified;unclassified;unclassified;	Bacteria(100);Chloroflexi(100);unclassified;unclassified;unclassified;unclassified;	0	0	0	0	0	0	0	0	0	0	0	0	0	0	0	0	0	0	0	0	0	0	0	0	0	0	0	0	0	0	0	0	0	0	0	0	0	0	0	0	0	0	0	0	0	0	0
bOTU_1716	k__Bacteria(100);p__Proteobacteria(100);c__Deltaproteobacteria(100);o__Syntrophobacterales(100);f__Syntrophorhabdaceae(100);unclassified;unclassified;	Bacteria(100);Proteobacteria(100);Deltaproteobacteria(100);Deltaproteobacteria_Incertae_Sedis(100);Syntrophorhabdaceae(100);Syntrophorhabdus(100);	0	0	0	0	0	0	0	0	0	0	0	0	0	0	0	0	0	0	0	0	0	0	0	0	0	0	0	0	0	0	0	0	0	0	0	0	0	0	0	0	0	0	0	0	0	0	0
bOTU_840	k__Bacteria(100);p__Proteobacteria(100);c__Betaproteobacteria(100);o__Burkholderiales(97);f__Alcaligenaceae(97);unclassified;unclassified;	Bacteria(100);Proteobacteria(100);Betaproteobacteria(100);Burkholderiales(100);Alcaligenaceae(100);unclassified;	0	0.0172667	0.0346021	0.0595897	0.034626	0.0260847	0.0173702	0.017078	0.0256783	0.0170969	0.0345602	0.0431295	0.0171674	0.00861846	0.0431891	0.00866251	0.00866476	0.00864155	0.00865426	0.00865202	0.00862738	0.025441	0.025974	0	0.00852951	0.0086423	0.0612102	0.0347856	0.025663	0.00864304	0.0347252	0.025822	0.00865876	0.0170111	0.0173536	0.00871004	0.00870853	0.0261529	0.0170445	0.0261529	0.0694625	0.0261324	0.00872448	0.0173762	0.0261757	0.0174856	0.03427
bOTU_436	k__Bacteria(100);p__Spirochaetes(100);c__Spirochaetes(100);o__Sphaerochaetales(100);f__Sphaerochaetaceae(100);g__Sphaerochaeta(100);unclassified;	Bacteria(100);Spirochaetae(100);Spirochaetes(100);Spirochaetales(100);Spirochaetaceae(100);Sphaerochaeta(100);	0.0256235	0.112233	0.138408	0.0510769	0.0519391	0.0695592	0.00868508	0.017078	0	0.00854847	0.00864006	0.103511	0.0343348	0	0.00863782	0.00866251	0.00866476	0.00864155	0.0173085	0.00865202	0	0.0169607	0.017316	0	0	0.0086423	0.0437216	0.0347856	0.025663	0.0432152	0.0434065	0.197969	0.190493	0.0765501	0.104121	0.0958105	0.0696682	0.0610235	0.0255667	0.0348705	0.0260485	0.0348432	0.0436224	0.0434405	0.113428	0.0874279	0.0514051
bOTU_72	k__Bacteria(100);p__Spirochaetes(100);c__Spirochaetes(100);o__Spirochaetales(100);f__Spirochaetaceae(100);g__Treponema(100);unclassified;	Bacteria(100);Spirochaetae(100);Spirochaetes(100);Spirochaetales(100);Spirochaetaceae(100);Treponema_2(100);	0.0597882	0.0690667	0.103806	0.0595897	0.0432825	0.086949	0.0260552	0.24763	0.162629	0.239357	0.103681	0.14664	0.0343348	0.0258554	0.0345513	0.0433125	0.0693181	0.0345662	0.0605798	0.0432601	0.0258821	0.0169607	0.017316	0.00862887	0.00852951	0.0259269	1.03183	0.878337	0.598802	0.224719	0.876812	0.972629	1.11698	0.603896	0.746204	0.365822	0.435426	0.793305	0.187489	1.02868	0.651211	0.557491	0.340255	0.599479	1.43966	0.69068	0.711103
bOTU_4891	k__Bacteria(100);p__Proteobacteria(100);c__Gammaproteobacteria(100);o__Xanthomonadales(98);f__Xanthomonadaceae(98);unclassified;unclassified;	Bacteria(100);Proteobacteria(100);Gammaproteobacteria(100);Xanthomonadales(100);Xanthomonadaceae(100);Stenotrophomonas(97);	0.00854117	0	0	0.0170256	0.00865651	0	0	0	0	0	0	0	0	0	0	0	0	0	0	0	0	0	0	0	0.00852951	0	0	0.00869641	0	0	0	0.00860733	0	0	0	0	0	0	0	0	0.00868282	0.0087108	0.00872448	0	0	0	0.00856751
bOTU_541	k__Bacteria(100);p__Armatimonadetes(100);c__SJA-176(100);o__TP122(100);unclassified;unclassified;unclassified;	Bacteria(100);Armatimonadetes(100);uncultured(99);uncultured_or(99);uncultured_fa(99);uncultured_ge(99);	0	0	0	0	0	0	0	0	0	0	0	0	0	0	0	0	0	0	0	0	0	0	0	0	0	0	0	0	0	0	0	0	0	0	0	0	0	0	0	0	0	0	0	0	0	0	0
bOTU_802	k__Bacteria(100);p__Chloroflexi(100);c__Anaerolineae(100);o__SBR1031(100);f__SHA-31(100);unclassified;unclassified;	Bacteria(100);Chloroflexi(100);Anaerolineae(100);Anaerolineales(100);Anaerolineaceae(100);uncultured(100);	0	0	0	0	0	0	0	0	0	0	0	0	0	0	0	0	0	0	0	0	0	0	0	0	0	0	0	0	0	0	0	0	0	0	0	0	0	0	0	0	0	0	0	0	0	0	0
bOTU_455	k__Bacteria(100);p__Bacteroidetes(100);c__Bacteroidia(100);o__Bacteroidales(100);unclassified;unclassified;unclassified;	Bacteria(100);Bacteroidetes(100);Bacteroidia(100);Bacteroidales(100);unclassified;unclassified;	0	0	0	0	0	0	0	0	0	0	0	0	0	0	0	0	0	0	0	0	0	0	0	0	0	0	0	0	0	0	0	0	0	0	0	0	0	0	0	0	0	0	0	0	0	0	0
bOTU_795	k__Bacteria(100);p__Chloroflexi(100);c__Anaerolineae(100);o__Anaerolineales(100);f__Anaerolinaceae(100);g__WCHB1-05(100);unclassified;	Bacteria(100);Chloroflexi(100);Anaerolineae(100);Anaerolineales(100);Anaerolineaceae(100);Leptolinea(99);	0	0	0	0	0	0	0	0	0	0	0	0	0	0	0	0	0	0	0	0	0	0	0	0	0	0	0	0	0	0	0	0	0	0	0	0	0	0	0	0	0	0	0	0	0	0	0
bOTU_807	k__Bacteria(100);p__Bacteroidetes(100);c__[Saprospirae](100);o__[Saprospirales](100);f__Chitinophagaceae(100);unclassified;unclassified;	Bacteria(100);Bacteroidetes(100);Sphingobacteriia(100);Sphingobacteriales(100);Chitinophagaceae(100);Ferruginibacter(100);	0	0	0	0	0	0	0	0	0	0	0	0	0	0	0	0	0	0	0	0	0	0	0	0	0	0	0	0	0	0	0	0	0	0	0	0	0	0	0	0	0	0	0	0	0	0	0
bOTU_1602	k__Bacteria(100);p__Proteobacteria(100);c__Deltaproteobacteria(100);o__GW-28(100);unclassified;unclassified;unclassified;	Bacteria(100);Proteobacteria(100);Deltaproteobacteria(100);Bdellovibrionales(100);Bacteriovoracaceae(100);uncultured(100);	0	0	0	0	0	0	0	0	0	0	0	0	0	0	0	0	0	0	0	0	0	0	0	0	0	0	0	0	0	0	0	0	0	0	0	0	0	0	0	0	0	0	0	0	0	0	0
bOTU_1219	k__Bacteria(100);p__Chloroflexi(100);c__Anaerolineae(100);o__Anaerolineales(91);f__Anaerolinaceae(91);unclassified;unclassified;	Bacteria(100);Chloroflexi(100);Anaerolineae(100);Anaerolineales(100);Anaerolineaceae(100);Leptolinea(100);	0	0	0	0	0	0	0	0	0	0	0	0	0	0	0	0	0	0	0	0	0	0	0	0	0	0	0	0	0	0	0	0	0	0	0	0	0	0	0	0	0	0	0	0	0	0	0
bOTU_1389	k__Bacteria(100);p__Firmicutes(100);c__Clostridia(100);o__Clostridiales(100);f__Lachnospiraceae(100);unclassified;unclassified;	Bacteria(100);Firmicutes(100);Clostridia(100);Clostridiales(100);Lachnospiraceae(100);unclassified;	0	0	0	0	0	0	0	0.017078	0	0	0	0	0	0	0	0	0	0	0	0	0	0	0	0	0	0	0	0	0	0	0	0	0	0	0	0	0	0	0	0	0	0	0	0	0	0	0
bOTU_1873	k__Bacteria(100);p__Actinobacteria(100);c__Actinobacteria(100);o__Actinomycetales(100);f__Nocardioidaceae(100);g__Propionicimonas(100);unclassified;	Bacteria(100);Actinobacteria(100);Actinobacteria(100);Propionibacteriales(100);Propionibacteriaceae(100);Propionicicella(100);	0	0	0	0	0	0	0	0	0	0	0	0	0	0	0	0	0	0	0	0	0	0	0	0	0	0	0	0	0	0	0	0	0	0	0	0	0	0	0	0	0	0	0	0	0	0	0
bOTU_1534	k__Bacteria(100);p__Firmicutes(84);unclassified;unclassified;unclassified;unclassified;unclassified;	Bacteria(100);Firmicutes(100);Clostridia(100);Clostridiales(100);Christensenellaceae(100);Christensenellaceae_R-7_group(98);	0	0	0	0	0	0	0	0	0	0	0	0	0	0	0	0	0	0	0	0	0	0	0	0	0	0	0	0	0	0	0	0	0	0	0	0	0	0	0	0	0	0	0	0	0	0	0
bOTU_2006	k__Bacteria(100);p__Chloroflexi(100);c__Anaerolineae(100);o__Caldilineales(100);f__Caldilineaceae(100);g__Caldilinea(100);unclassified;	Bacteria(100);Chloroflexi(100);Caldilineae(100);Caldilineales(100);Caldilineaceae(100);uncultured(98);	0	0	0	0	0	0	0	0	0	0	0	0	0	0	0	0	0	0	0	0	0	0	0	0	0	0	0	0	0	0	0	0	0	0	0	0	0	0	0	0	0	0	0	0	0	0	0
bOTU_2848	k__Bacteria(100);p__Firmicutes(100);c__Clostridia(100);o__Clostridiales(100);f__Christensenellaceae(100);unclassified;unclassified;	Bacteria(100);Firmicutes(100);Clostridia(100);Clostridiales(100);Christensenellaceae(100);Christensenellaceae_R-7_group(99);	0	0	0	0	0	0	0	0	0	0	0	0	0	0	0	0	0	0	0	0	0	0	0	0	0	0	0	0	0	0	0	0	0	0.00850557	0	0	0	0	0	0	0	0	0	0	0	0	0
bOTU_2050	k__Bacteria(100);p__Actinobacteria(100);c__Actinobacteria(100);o__Actinomycetales(100);unclassified;unclassified;unclassified;	Bacteria(100);Actinobacteria(100);Actinobacteria(100);unclassified;unclassified;unclassified;	0	0	0	0	0	0	0	0	0	0	0	0	0	0	0	0	0	0	0	0	0	0	0	0	0	0	0	0	0	0	0	0	0	0	0	0	0	0	0	0	0	0	0	0	0	0	0
bOTU_1981	k__Bacteria(100);p__Proteobacteria(100);c__Betaproteobacteria(100);o__Neisseriales(100);f__Neisseriaceae(100);unclassified;unclassified;	Bacteria(100);Proteobacteria(100);Betaproteobacteria(100);Neisseriales(100);Neisseriaceae(100);Uruburuella(100);	0	0	0	0	0	0	0	0	0	0	0	0	0	0	0	0	0	0	0	0	0	0	0	0	0	0	0	0	0	0	0	0	0	0	0	0	0	0	0	0	0	0	0	0	0	0	0
bOTU_2452	k__Bacteria(100);p__Spirochaetes(100);c__[Leptospirae](100);o__[Leptospirales](100);f__Sediment-4(100);g__SJA-88(100);unclassified;	Bacteria(100);Spirochaetae(100);Spirochaetes(100);Spirochaetales(100);Leptospiraceae(100);uncultured(100);	0	0	0	0	0	0	0	0	0	0	0	0	0	0	0	0	0	0	0	0	0	0	0	0	0	0	0	0	0	0	0	0	0	0	0	0	0	0	0	0	0	0	0	0	0	0	0
bOTU_4716	k__Bacteria(100);p__Proteobacteria(100);c__Betaproteobacteria(100);unclassified;unclassified;unclassified;unclassified;	Bacteria(100);Proteobacteria(100);Betaproteobacteria(100);Burkholderiales(100);Burkholderiaceae(100);Lautropia(100);	0	0	0	0	0	0	0	0	0	0	0	0	0	0	0	0	0	0	0	0	0	0	0	0	0	0	0	0	0	0	0	0	0	0	0	0	0	0	0	0	0	0	0	0	0	0	0
bOTU_9	k__Bacteria(100);p__Bacteroidetes(83);unclassified;unclassified;unclassified;unclassified;unclassified;	Bacteria(100);Bacteroidetes(100);Sphingobacteriia(100);Sphingobacteriales(100);Lentimicrobiaceae(100);Lentimicrobiaceae_ge(100);	12.9826	4.6361	7.08478	8.67456	12.6558	11.7381	10.6913	5.63573	5.35821	6.79603	7.19717	11.6191	12.3777	12.3589	5.25179	12.3701	11.5675	19.0805	17.2739	8.93753	13.6744	12.7035	12.0866	16.4466	6.39713	5.85948	0.0961875	0.330464	0.607357	0.613656	0.312527	0.137717	0.112564	0.280684	0.0780911	0.0871004	0.0435426	0.113329	0.468723	0.0784587	0.390727	0.583624	0.872448	0.286707	0.218131	0.131142	0.17135
bOTU_754	k__Bacteria(100);p__Firmicutes(100);c__Clostridia(99);o__Clostridiales(99);f__Ruminococcaceae(92);unclassified;unclassified;	Bacteria(100);Firmicutes(100);Clostridia(100);Clostridiales(100);Ruminococcaceae(100);unclassified;	0	0	0	0	0	0	0	0	0	0	0	0	0	0	0	0	0	0	0	0	0	0	0	0	0	0	0	0	0	0	0	0	0	0	0	0	0	0	0	0	0	0	0	0	0	0	0
bOTU_543	k__Bacteria(100);p__Verrucomicrobia(92);unclassified;unclassified;unclassified;unclassified;unclassified;	Bacteria(100);Verrucomicrobia(100);Opitutae(100);unclassified;unclassified;unclassified;	0	0	0	0	0	0	0	0	0	0	0	0	0	0	0	0	0	0	0	0	0	0	0	0	0	0	0.0349773	0.0173928	0.0171086	0.00864304	0.00868131	0.103288	0.0865876	0.0680446	0.0694143	0.0348402	0.0348341	0.00871764	0.00852224	0.0261529	0.00868282	0.0174216	0.00872448	0	0.034901	0.0786851	0.017135
bOTU_1599	k__Bacteria(100);p__Firmicutes(100);c__Clostridia(100);o__Clostridiales(100);f__Syntrophomonadaceae(100);g__Syntrophomonas(100);unclassified;	Bacteria(100);Firmicutes(100);Clostridia(100);Clostridiales(100);Syntrophomonadaceae(100);Syntrophomonas(100);	0	0	0	0.00851281	0	0	0	0	0	0	0	0	0	0	0	0	0	0	0	0	0	0	0	0	0	0	0	0	0	0.00864304	0	0.00860733	0	0	0	0	0	0	0.00852224	0	0	0	0	0	0	0.00874279	0
bOTU_1705	k__Bacteria(100);p__Firmicutes(100);c__Clostridia(100);o__Clostridiales(100);f__Ruminococcaceae(100);g__Oscillospira(100);unclassified;	Bacteria(100);Firmicutes(100);Clostridia(100);Clostridiales(100);Ruminococcaceae(100);Ruminococcaceae_UCG-002(96);	0.00854117	0	0	0	0	0	0	0.00853898	0.0427972	0.0256454	0	0	0	0.00861846	0	0	0	0.00864155	0.0173085	0	0	0.00848033	0.00865801	0	0.00852951	0	0.00874432	0.00869641	0	0	0	0.00860733	0.0173175	0.00850557	0.00867679	0.0174201	0.0174171	0.0174353	0	0.00871764	0.00868282	0.0087108	0.017449	0	0.00872524	0.0174856	0.00856751
bOTU_2524	k__Bacteria(100);p__Actinobacteria(100);c__Actinobacteria(100);o__Actinomycetales(100);f__Microbacteriaceae(100);g__Microbacterium(99);unclassified;	Bacteria(100);Actinobacteria(100);Actinobacteria(100);Micrococcales(100);Microbacteriaceae(100);Microbacterium(100);	0	0.00863334	0.00865052	0	0.00865651	0	0	0	0	0	0	0	0	0	0	0	0	0	0	0	0	0	0	0	0.00852951	0	0.0174886	0.00869641	0.00855432	0	0.00868131	0.00860733	0.00865876	0.00850557	0	0	0	0	0	0.0174353	0.00868282	0.0087108	0	0	0	0	0
bOTU_1353	k__Bacteria(100);p__Bacteroidetes(100);c__Bacteroidia(99);o__Bacteroidales(99);unclassified;unclassified;unclassified;	Bacteria(100);Bacteroidetes(100);Bacteroidetes_vadinHA17(99);Bacteroidetes_vadinHA17_or(99);Bacteroidetes_vadinHA17_fa(99);Bacteroidetes_vadinHA17_ge(99);	0	0	0	0	0	0	0	0	0	0	0	0	0	0	0	0	0	0	0	0	0	0	0	0	0	0	0	0	0	0	0	0	0	0	0	0	0	0	0	0	0	0	0	0	0	0	0
bOTU_653	k__Bacteria(100);p__Bacteroidetes(100);c__[Saprospirae](100);o__[Saprospirales](100);f__Saprospiraceae(100);unclassified;unclassified;	Bacteria(100);Bacteroidetes(100);Sphingobacteriia(100);Sphingobacteriales(100);Saprospiraceae(100);uncultured(100);	0	0	0	0	0	0	0	0	0	0	0	0	0	0	0	0	0	0	0	0	0	0	0	0	0	0	0	0	0	0	0	0	0	0	0	0	0	0	0	0	0	0	0	0	0	0	0
bOTU_829	k__Bacteria(100);p__Proteobacteria(83);unclassified;unclassified;unclassified;unclassified;unclassified;	Bacteria(100);unclassified;unclassified;unclassified;unclassified;unclassified;	0	0	0	0	0	0	0	0	0	0	0	0	0	0	0	0	0	0	0	0	0	0	0	0	0	0	0	0	0	0	0	0	0	0	0	0	0	0	0	0	0	0	0	0	0	0	0
bOTU_4836	k__Bacteria(100);p__Verrucomicrobia(100);c__[Pedosphaerae](100);o__[Pedosphaerales](100);f__Ellin515(100);unclassified;unclassified;	Bacteria(100);Verrucomicrobia(100);OPB35_soil_group(100);OPB35_soil_group_or(100);OPB35_soil_group_fa(100);OPB35_soil_group_ge(100);	0	0	0	0	0	0	0	0	0	0	0	0	0	0	0	0	0	0	0	0	0	0	0	0	0	0	0	0	0	0	0	0	0	0	0	0	0	0	0	0	0	0	0	0	0	0	0
bOTU_823	k__Bacteria(100);p__Armatimonadetes(100);c__SJA-176(100);o__RB046(100);unclassified;unclassified;unclassified;	Bacteria(100);Armatimonadetes(99);uncultured(97);uncultured_or(97);uncultured_fa(97);uncultured_ge(97);	0	0	0	0	0	0	0	0	0.00855945	0	0	0	0	0	0	0	0	0	0	0	0	0	0	0	0	0	0	0	0	0	0	0	0	0	0	0	0	0	0	0	0	0	0	0	0	0	0
bOTU_1037	k__Bacteria(100);unclassified;unclassified;unclassified;unclassified;unclassified;unclassified;	Bacteria(100);Fusobacteria(100);Fusobacteriia(100);Fusobacteriales(100);Leptotrichiaceae(83);unclassified;	0	0	0	0	0	0	0	0	0	0	0	0	0	0	0	0	0	0	0	0	0	0	0	0	0	0	0	0	0	0	0	0	0	0	0	0	0	0	0	0	0	0	0	0	0	0	0
bOTU_1133	k__Bacteria(100);p__NKB19(86);unclassified;unclassified;unclassified;unclassified;unclassified;	Bacteria(100);Hydrogenedentes(99);unclassified;unclassified;unclassified;unclassified;	0	0	0	0	0	0	0	0	0	0	0	0	0	0	0	0	0	0	0	0	0	0	0	0	0	0	0	0	0	0	0	0	0	0	0	0	0	0	0	0	0	0	0	0	0	0	0
bOTU_1609	k__Bacteria(100);p__Bacteroidetes(100);c__Flavobacteriia(100);o__Flavobacteriales(100);f__Cryomorphaceae(93);unclassified;unclassified;	Bacteria(100);Bacteroidetes(100);Flavobacteriia(100);Flavobacteriales(100);NS9_marine_group(100);NS9_marine_group_ge(100);	0	0	0	0	0	0	0	0	0	0	0	0	0	0	0	0	0	0	0	0	0	0	0	0	0	0	0	0	0	0	0	0	0	0	0	0	0	0	0	0	0	0	0	0	0	0	0
bOTU_2082	k__Bacteria(100);p__Proteobacteria(100);c__Betaproteobacteria(100);o__Rhodocyclales(100);f__Rhodocyclaceae(100);unclassified;unclassified;	Bacteria(100);Proteobacteria(100);Betaproteobacteria(100);Rhodocyclales(96);Rhodocyclaceae(96);unclassified;	0	0	0	0	0	0	0	0	0	0	0	0	0	0	0	0	0	0	0	0	0	0	0	0	0	0	0	0	0	0	0	0	0	0	0	0	0	0	0	0	0	0	0	0	0	0	0
bOTU_1275	k__Bacteria(100);p__Chloroflexi(100);c__Anaerolineae(100);o__Caldilineales(98);f__Caldilineaceae(98);unclassified;unclassified;	Bacteria(100);Chloroflexi(100);unclassified;unclassified;unclassified;unclassified;	0	0	0	0	0	0	0	0	0	0	0	0	0	0	0	0	0	0	0	0	0	0	0	0	0	0	0	0	0	0	0	0	0	0	0	0	0	0	0	0	0	0	0	0	0	0	0
bOTU_1417	k__Bacteria(100);p__Proteobacteria(100);c__Alphaproteobacteria(100);o__Sphingomonadales(100);f__Erythrobacteraceae(100);g__Lutibacterium(97);unclassified;	Bacteria(100);Proteobacteria(100);Alphaproteobacteria(100);Sphingomonadales(100);M05-Pitesti(100);M05-Pitesti_ge(100);	0	0	0	0	0	0	0	0	0	0	0	0	0	0	0	0	0	0	0	0	0	0	0	0	0	0	0	0	0	0	0	0	0	0	0	0	0	0	0	0	0	0	0	0	0	0	0
bOTU_1360	k__Bacteria(100);p__Chlorobi(100);c__SJA-28(100);unclassified;unclassified;unclassified;unclassified;	Bacteria(100);Chlorobi(99);Chlorobia(99);Chlorobiales(99);SJA-28(99);SJA-28_ge(99);	0	0	0	0	0	0	0	0	0	0	0	0	0	0	0	0	0	0	0	0	0	0	0	0	0	0	0	0	0	0	0	0	0	0	0	0	0	0	0	0	0	0	0	0	0	0	0
bOTU_2390	k__Bacteria(100);p__Actinobacteria(100);c__Actinobacteria(100);o__WCHB1-81(100);f__At425_EubF1(100);unclassified;unclassified;	Bacteria(100);Actinobacteria(100);OPB41(100);OPB41_or(100);OPB41_fa(100);OPB41_ge(100);	0	0	0	0	0	0	0	0	0	0	0	0	0	0	0	0	0	0	0	0	0	0	0	0	0	0	0	0	0	0	0	0	0	0	0	0	0	0	0	0	0	0	0	0	0	0	0
bOTU_1638	k__Bacteria(100);p__Proteobacteria(100);c__Betaproteobacteria(100);o__Neisseriales(100);f__Neisseriaceae(100);unclassified;unclassified;	Bacteria(100);Proteobacteria(100);Betaproteobacteria(100);Neisseriales(100);Neisseriaceae(100);unclassified;	0	0	0	0	0	0	0	0	0	0	0	0	0	0	0	0	0	0	0	0	0	0	0	0	0	0	0	0	0	0	0	0	0	0	0	0	0	0	0	0	0	0	0	0	0	0	0
bOTU_1612	k__Bacteria(100);p__Proteobacteria(100);c__Alphaproteobacteria(100);o__Rhizobiales(100);f__Hyphomicrobiaceae(100);g__Hyphomicrobium(100);unclassified;	Bacteria(100);Proteobacteria(100);Alphaproteobacteria(100);Rhizobiales(100);Hyphomicrobiaceae(100);Hyphomicrobium(100);	0	0	0	0	0	0	0	0	0	0	0	0	0	0	0	0	0	0	0	0	0	0	0	0	0	0	0	0	0	0	0	0	0	0	0	0	0	0	0	0	0	0	0	0	0	0	0
bOTU_2177	k__Bacteria(100);p__Actinobacteria(100);c__Acidimicrobiia(100);o__Acidimicrobiales(100);unclassified;unclassified;unclassified;	Bacteria(100);Actinobacteria(100);Acidimicrobiia(100);Acidimicrobiales(100);unclassified;unclassified;	0	0	0	0	0	0	0	0	0	0	0	0	0	0	0	0	0	0	0	0	0	0	0	0	0	0	0	0	0	0	0	0	0	0	0	0	0	0	0	0	0	0	0	0	0	0	0
bOTU_2714	k__Bacteria(100);p__Planctomycetes(100);c__Planctomycetia(100);o__Planctomycetales(100);f__Planctomycetaceae(100);g__Planctomyces(100);unclassified;	Bacteria(100);Planctomycetes(100);Planctomycetacia(100);Planctomycetales(100);Planctomycetaceae(100);Planctomyces(100);	0	0	0	0	0	0	0	0	0	0	0	0	0	0	0	0	0	0	0	0	0	0	0	0	0	0	0	0	0	0	0	0	0	0	0	0	0	0	0.00852224	0	0	0	0	0	0	0	0
bOTU_1403	k__Bacteria(100);p__Firmicutes(99);c__Clostridia(94);o__Clostridiales(94);f__Ruminococcaceae(86);unclassified;unclassified;	Bacteria(100);Firmicutes(100);Clostridia(100);Clostridiales(100);Ruminococcaceae(100);Ruminococcaceae_UCG-010(98);	0	0	0	0	0	0	0	0.00853898	0	0	0	0	0	0	0	0	0	0	0	0	0	0	0	0	0	0	0	0	0	0	0	0.00860733	0	0.00850557	0	0	0	0	0	0	0	0	0	0	0	0.00874279	0.00856751
bOTU_1946	k__Bacteria(100);p__Proteobacteria(95);c__Deltaproteobacteria(94);unclassified;unclassified;unclassified;unclassified;	Bacteria(100);Proteobacteria(100);Deltaproteobacteria(100);Syntrophobacterales(88);Syntrophaceae(87);uncultured(87);	0	0	0	0	0	0	0	0	0	0	0	0	0	0	0	0	0	0	0	0	0	0	0	0	0	0	0	0	0	0	0	0	0	0	0	0	0	0	0	0	0	0	0	0	0	0	0
bOTU_2866	k__Bacteria(100);p__Proteobacteria(100);c__Betaproteobacteria(100);o__Burkholderiales(96);f__Comamonadaceae(96);g__Comamonas(86);s__badia(86);	Bacteria(100);Proteobacteria(100);Betaproteobacteria(100);Burkholderiales(100);Comamonadaceae(100);Comamonas(85);	0	0	0	0	0	0	0	0	0	0	0	0	0	0	0	0	0	0	0	0	0	0	0	0	0	0	0	0	0	0	0	0	0	0	0	0	0	0	0	0	0	0	0	0	0	0	0
bOTU_172	k__Bacteria(100);p__Fibrobacteres(100);c__TG3(100);o__TG3-1(100);f__TSCOR003-O20(100);unclassified;unclassified;	Bacteria(100);Fibrobacteres(100);Fibrobacteria(100);Fibrobacterales(100);possible_family_01(100);possible_family_01_ge(100);	0	0	0	0	0	0	0	0.0256169	0.136951	0.0769362	0.0604804	0.0948848	0.00858369	0	0	0	0	0	0	0	0	0	0	0	0	0	0.297307	0.286981	0.213858	0.11236	0.217033	0.163539	0.173175	0.110572	0.130152	0.0522603	0.0348341	0.0697411	0.034089	0.270247	0.234436	0.200348	0.0697958	0.208514	0.174505	0.15737	0.128513
bOTU_143	k__Bacteria(100);p__Proteobacteria(93);unclassified;unclassified;unclassified;unclassified;unclassified;	Bacteria(100);unclassified;unclassified;unclassified;unclassified;unclassified;	0	0	0	0	0	0	0.165017	0.0597729	0.188308	0.196615	0.00864006	0	0	0	0	0	0	0	0	0	0	0	0	0	0	0	0.201119	0.21741	0.205304	0.146932	0.156264	0.223791	0.112564	0.059539	0.0433839	0.0261301	0.0261256	0.1482	0.170445	0.322553	0.182339	0.270035	0.0348979	0.0260643	0.0785272	0.139885	0.197053
bOTU_603	k__Bacteria(100);p__Synergistetes(100);c__Synergistia(100);o__Synergistales(100);f__Dethiosulfovibrionaceae(100);g__HA73(100);unclassified;	Bacteria(100);Synergistetes(100);Synergistia(100);Synergistales(100);Synergistaceae(100);unclassified;	0	0	0	0	0	0	0	0	0	0	0	0	0	0	0	0	0	0.00864155	0	0	0	0	0	0	0	0	0.0349773	0.0260892	0.0171086	0.0172861	0.0260439	0.025822	0.0173175	0.00850557	0.00867679	0	0.0174171	0.00871764	0.0255667	0.00871764	0.0694625	0.0174216	0.017449	0.0260643	0.0261757	0.0349711	0.00856751
bOTU_1284	k__Bacteria(100);p__Firmicutes(100);c__Clostridia(100);o__Clostridiales(100);f__Ruminococcaceae(100);unclassified;unclassified;	Bacteria(100);Firmicutes(100);Clostridia(100);Clostridiales(100);Ruminococcaceae(100);unclassified;	0	0	0	0	0	0	0	0	0	0.00854847	0.00864006	0	0	0	0	0	0	0	0	0	0	0	0	0	0	0	0	0	0	0	0.00868131	0.00860733	0.00865876	0	0	0.00871004	0	0	0	0	0	0	0	0.0086881	0	0.00874279	0.00856751
bOTU_213	k__Bacteria(100);p__Thermotogae(100);c__Thermotogae(100);o__Thermotogales(100);f__Thermotogaceae(100);g__Fervidobacterium(100);unclassified;	Bacteria(100);Thermotogae(100);Thermotogae(100);Thermotogales(100);Fervidobacteriaceae(100);Fervidobacterium(100);	0	0	0	0	0	0	0	0	0	0	0	0	0	0	0	0	0	0	0	0	0	0	0	0	0	0	0	0	0	0	0	0	0	0	0	0	0	0	0	0	0	0	0	0	0	0	0
bOTU_531	k__Bacteria(100);p__Bacteroidetes(100);c__[Saprospirae](99);o__[Saprospirales](99);f__Saprospiraceae(99);unclassified;unclassified;	Bacteria(100);Bacteroidetes(100);Sphingobacteriia(100);Sphingobacteriales(100);Saprospiraceae(100);uncultured(100);	0	0	0	0	0	0	0	0	0	0	0	0	0	0	0	0	0	0	0	0	0	0	0	0	0	0	0	0	0	0	0	0	0	0	0	0	0	0	0	0	0	0	0	0	0	0	0
bOTU_852	k__Bacteria(100);p__Chlorobi(99);c__OPB56(98);unclassified;unclassified;unclassified;unclassified;	Bacteria(100);Chlorobi(89);Chlorobia(89);Chlorobiales(89);OPB56(85);OPB56_ge(85);	0	0	0	0	0	0	0	0	0	0	0	0	0	0	0	0	0	0	0	0	0	0	0	0	0	0	0	0	0	0	0	0	0	0	0	0	0	0	0	0	0	0	0	0	0	0	0
bOTU_850	k__Bacteria(100);p__Firmicutes(97);c__Clostridia(82);o__Clostridiales(82);unclassified;unclassified;unclassified;	Bacteria(100);Firmicutes(100);Clostridia(96);Clostridiales(96);Ruminococcaceae(91);unclassified;	0	0	0	0	0	0	0	0	0	0	0	0	0	0	0	0	0	0	0	0	0	0	0	0	0	0	0	0	0	0	0	0	0	0	0	0	0	0	0	0	0	0	0	0	0	0	0
bOTU_1707	k__Bacteria(100);p__Proteobacteria(100);c__Gammaproteobacteria(98);unclassified;unclassified;unclassified;unclassified;	Bacteria(100);Proteobacteria(100);Gammaproteobacteria(100);Xanthomonadales(93);uncultured(88);uncultured_ge(88);	0	0	0	0	0	0	0	0	0	0	0	0	0	0	0	0	0	0	0	0	0	0	0	0	0	0	0	0	0	0	0	0	0	0	0	0	0	0	0	0	0	0	0	0	0	0	0
bOTU_1702	k__Bacteria(100);p__Bacteroidetes(82);unclassified;unclassified;unclassified;unclassified;unclassified;	Bacteria(100);Bacteroidetes(100);Sphingobacteriia(100);Sphingobacteriales(100);uncultured(100);uncultured_ge(100);	0	0	0	0	0	0	0	0	0	0	0	0	0	0	0	0	0	0	0	0	0	0	0	0	0	0	0	0	0	0	0	0	0	0	0	0	0	0	0	0	0	0	0	0	0	0	0
bOTU_1369	k__Bacteria(100);p__Bacteroidetes(100);c__Flavobacteriia(100);o__Flavobacteriales(100);f__Flavobacteriaceae(100);g__Flavobacterium(91);unclassified;	Bacteria(100);Bacteroidetes(100);Flavobacteriia(100);Flavobacteriales(100);Flavobacteriaceae(100);Flavobacterium(100);	0	0	0	0	0	0	0	0	0	0	0	0	0	0	0	0	0	0	0	0	0	0	0	0	0	0	0	0	0	0	0	0	0	0	0	0	0	0	0	0	0	0	0	0	0	0	0
bOTU_1142	k__Bacteria(100);p__Actinobacteria(100);c__Actinobacteria(100);o__Actinomycetales(100);unclassified;unclassified;unclassified;	Bacteria(100);Actinobacteria(100);Actinobacteria(100);Propionibacteriales(99);Propionibacteriaceae(84);unclassified;	0	0	0	0	0	0	0	0	0	0	0	0	0	0	0	0	0	0	0	0	0	0	0	0	0	0	0	0	0	0	0	0	0	0	0	0	0	0	0	0	0	0	0	0	0	0	0
bOTU_1572	k__Bacteria(100);p__BRC1(99);c__NPL-UPA2(99);unclassified;unclassified;unclassified;unclassified;	Bacteria(100);BRC1(92);BRC1_cl(92);BRC1_or(92);BRC1_fa(92);BRC1_ge(92);	0	0	0	0	0	0	0	0	0	0	0	0	0	0	0	0	0	0	0	0	0	0	0	0	0	0	0	0	0	0	0	0	0	0	0	0	0	0	0	0	0	0	0	0	0	0	0
bOTU_857	k__Bacteria(100);p__Bacteroidetes(97);unclassified;unclassified;unclassified;unclassified;unclassified;	Bacteria(100);Bacteroidetes(100);Sphingobacteriia(100);Sphingobacteriales(100);AKYH767(100);AKYH767_ge(100);	0	0	0	0	0	0	0	0	0	0	0	0	0	0	0	0	0	0	0	0	0	0	0	0	0	0	0	0	0	0	0	0	0	0	0	0	0	0	0	0	0	0	0	0	0	0	0
bOTU_2457	k__Bacteria(100);p__Spirochaetes(100);c__Spirochaetes(100);o__Spirochaetales(100);f__Spirochaetaceae(100);g__Treponema(100);unclassified;	Bacteria(100);Spirochaetae(100);Spirochaetes(100);Spirochaetales(100);Spirochaetaceae(100);Treponema_2(95);	0	0	0	0	0	0	0	0	0	0	0	0	0	0	0	0	0	0	0	0	0	0	0	0	0	0	0	0	0	0	0	0	0	0	0	0	0	0	0	0	0	0	0	0	0	0	0
bOTU_1658	k__Bacteria(100);p__Actinobacteria(100);c__Actinobacteria(100);o__Actinomycetales(100);f__Kineosporiaceae(98);g__Kineosporia(87);unclassified;	Bacteria(100);Actinobacteria(100);Actinobacteria(100);Kineosporiales(99);Kineosporiaceae(99);unclassified;	0	0	0	0	0	0	0	0	0	0	0	0	0	0	0	0	0	0	0	0	0	0	0	0	0	0	0	0	0	0	0	0	0	0	0	0	0	0	0	0	0	0	0	0	0	0	0
bOTU_1320	k__Bacteria(100);p__TA06(100);unclassified;unclassified;unclassified;unclassified;unclassified;	Bacteria(100);TA06(100);TA06_cl(100);TA06_or(100);TA06_fa(100);TA06_ge(100);	0	0	0	0	0	0	0	0	0	0	0	0	0	0	0	0	0	0	0	0	0	0	0	0	0	0	0	0	0	0	0	0	0	0	0	0	0	0	0	0	0	0	0	0	0	0	0
bOTU_1436	k__Bacteria(100);p__Firmicutes(100);c__Clostridia(100);o__SHA-98(100);f__D2(100);unclassified;unclassified;	Bacteria(100);Firmicutes(100);Clostridia(100);D8A-2(100);D8A-2_fa(100);D8A-2_ge(100);	0	0	0	0	0	0	0	0	0	0	0	0	0	0	0	0	0	0	0	0	0	0	0	0	0	0	0	0	0	0	0	0	0	0	0	0	0	0	0	0	0	0	0	0	0	0	0
bOTU_1791	k__Bacteria(100);p__Planctomycetes(100);c__Phycisphaerae(100);o__MSBL9(100);unclassified;unclassified;unclassified;	Bacteria(100);Planctomycetes(100);Phycisphaerae(100);unclassified;unclassified;unclassified;	0	0	0	0	0	0	0	0	0	0	0	0	0	0	0	0	0	0	0	0	0	0	0	0	0	0	0	0	0	0	0	0	0	0	0	0	0	0	0	0	0	0	0	0	0	0	0
bOTU_2389	k__Bacteria(100);p__Proteobacteria(100);c__Alphaproteobacteria(100);o__Rhizobiales(100);f__Hyphomicrobiaceae(100);g__Hyphomicrobium(100);unclassified;	Bacteria(100);Proteobacteria(100);Alphaproteobacteria(100);Rhizobiales(100);Hyphomicrobiaceae(100);unclassified;	0	0	0	0	0	0	0	0	0	0	0	0	0	0	0	0	0	0	0	0	0	0	0	0	0	0	0	0	0	0	0	0	0	0	0	0	0	0	0	0	0	0	0	0	0	0	0
bOTU_1571	k__Bacteria(100);p__Planctomycetes(100);unclassified;unclassified;unclassified;unclassified;unclassified;	Bacteria(100);Planctomycetes(100);unclassified;unclassified;unclassified;unclassified;	0	0	0	0	0	0	0	0	0	0	0	0	0	0	0	0	0	0	0	0	0	0	0	0	0	0	0	0	0	0	0	0	0	0	0	0	0	0	0	0	0	0	0	0	0	0	0
bOTU_1822	k__Bacteria(100);p__Acidobacteria(98);c__BPC102(98);o__B110(98);unclassified;unclassified;unclassified;	Bacteria(100);Acidobacteria(100);Subgroup_21(100);Subgroup_21_or(100);Subgroup_21_fa(100);Subgroup_21_ge(100);	0	0	0	0	0	0	0	0	0	0	0	0	0	0	0	0	0	0	0	0	0	0	0	0	0	0	0	0	0	0	0	0	0	0	0	0	0	0	0	0	0	0	0	0	0	0	0
bOTU_17	k__Bacteria(100);p__Bacteroidetes(100);c__Bacteroidia(100);o__Bacteroidales(100);f__Bacteroidaceae(100);g__BF311(100);unclassified;	Bacteria(100);Bacteroidetes(100);Bacteroidia(100);Bacteroidales(100);Bacteroidales_UCG-001(100);Bacteroidales_UCG-001_ge(100);	0.683293	0.164033	0.648789	0.578871	1.03012	2.75628	2.92687	2.74101	1.60918	1.75244	1.34785	1.82869	0.72103	0.00861846	0.984711	0.017325	0	0.00864155	0	0.00865202	0.00862738	0.0339213	0.025974	0	0.34971	0.2247	3.74257	5.43526	4.37126	5.73034	5.20879	5.2763	5.75807	3.30016	2.50759	2.48236	2.53418	3.57423	2.88052	3.33885	5.04472	4.56446	5.97627	5.48219	5.58415	5.61287	3.3499
bOTU_301	k__Bacteria(100);p__Lentisphaerae(100);c__[Lentisphaeria](100);o__Z20(100);f__R4-45B(100);unclassified;unclassified;	Bacteria(100);Lentisphaerae(100);Oligosphaeria(100);Oligosphaerales(100);Oligosphaeraceae(100);Oligosphaera(100);	0.00854117	0	0	0	0.00865651	0	0	0.00853898	0.0342378	0.0256454	0.00864006	0.00862589	0	0	0	0.00866251	0	0	0	0	0	0	0	0	0	0	0.0612102	0.043482	0.0342173	0.155575	0.13022	0.318471	0.216469	0.0680446	0.0607375	0.0174201	0.156753	0.0348705	0.0170445	0.104612	0.0781454	0.0522648	0.165765	0.269331	0.401361	0.454625	0.0771076
bOTU_587	k__Bacteria(100);p__Proteobacteria(100);c__Alphaproteobacteria(100);o__Rhizobiales(100);f__Phyllobacteriaceae(100);g__Phyllobacterium(100);unclassified;	Bacteria(100);Proteobacteria(100);Alphaproteobacteria(100);Rhizobiales(100);Phyllobacteriaceae(99);Phyllobacterium(98);	0.00854117	0.00863334	0.00865052	0	0.00865651	0	0.00868508	0.00853898	0	0.00854847	0	0	0	0.00861846	0.00863782	0.00866251	0	0.00864155	0	0.00865202	0	0.00848033	0	0	0	0	0.0174886	0.00869641	0.025663	0.00864304	0.00868131	0.00860733	0.00865876	0.00850557	0	0	0.00870853	0.00871764	0.00852224	0.0174353	0.00868282	0.0087108	0.00872448	0.0086881	0.0174505	0.00874279	0
bOTU_329	k__Bacteria(100);p__OD1(100);c__ABY1(100);unclassified;unclassified;unclassified;unclassified;	Bacteria(100);Parcubacteria(100);Candidatus_Falkowbacteria(100);Candidatus_Falkowbacteria_or(100);Candidatus_Falkowbacteria_fa(100);Candidatus_Falkowbacteria_ge(100);	0	0	0	0	0	0	0	0.0256169	0.00855945	0.00854847	0	0	0	0	0	0	0	0	0	0	0	0	0	0	0	0	0	0	0	0	0	0.00860733	0.00865876	0.119078	0.0954447	0.0435502	0.0261256	0.0174353	0	0	0	0.0087108	0	0	0.00872524	0	0.017135
bOTU_381	k__Bacteria(100);p__Synergistetes(100);c__Synergistia(100);o__Synergistales(100);f__Thermovirgaceae(100);unclassified;unclassified;	Bacteria(100);Synergistetes(100);Synergistia(100);Synergistales(100);Synergistaceae(100);Thermovirga(100);	0.00854117	0	0	0	0.0432825	0	0.0173702	0.00853898	0	0	0	0	0	0	0	0	0	0	0	0	0	0	0	0	0	0	0.0262329	0.0260892	0	0.0259291	0.0173626	0.025822	0.0259763	0.00850557	0	0	0	0.00871764	0	0.0174353	0.0260485	0.0348432	0.0348979	0.0521286	0.034901	0.0699423	0.00856751
bOTU_1336	k__Bacteria(100);p__Proteobacteria(100);c__Deltaproteobacteria(100);o__Syntrophobacterales(100);f__Syntrophaceae(98);g__Syntrophus(98);unclassified;	Bacteria(100);Proteobacteria(100);Deltaproteobacteria(100);Syntrophobacterales(100);Syntrophaceae(100);unclassified;	0	0	0	0	0	0	0	0	0	0	0	0	0	0	0	0	0	0	0	0	0	0	0	0	0	0	0	0	0	0	0.00868131	0.0172147	0.00865876	0.00850557	0.00867679	0	0	0	0	0.00871764	0	0	0	0.0086881	0.00872524	0.0174856	0.017135
bOTU_988	k__Bacteria(100);p__Bacteroidetes(100);c__Bacteroidia(100);o__Bacteroidales(100);f__Porphyromonadaceae(100);g__Paludibacter(100);unclassified;	Bacteria(100);Bacteroidetes(100);Bacteroidia(100);Bacteroidales(100);Porphyromonadaceae(100);unclassified;	0	0	0	0	0	0	0	0	0	0	0	0	0	0	0	0	0	0	0	0	0	0	0	0	0	0	0	0	0	0	0.00868131	0	0	0.00850557	0	0	0	0	0	0	0	0	0	0	0	0	0
bOTU_820	k__Bacteria(100);p__Chlorobi(100);c__OPB56(99);unclassified;unclassified;unclassified;unclassified;	Bacteria(100);Chlorobi(100);Chlorobia(100);Chlorobiales(100);OPB56(100);OPB56_ge(100);	0	0	0	0	0	0	0	0.0426949	0.00855945	0	0	0	0	0	0	0	0	0	0	0	0	0	0	0	0	0	0.00874432	0	0	0	0	0.025822	0.0259763	0.0255167	0.0433839	0.0348402	0.0261256	0.00871764	0	0.0174353	0	0	0	0	0.00872524	0.00874279	0.00856751
bOTU_1411	k__Bacteria(100);p__Firmicutes(100);c__Clostridia(100);o__Clostridiales(100);f__Ruminococcaceae(96);unclassified;unclassified;	Bacteria(100);Firmicutes(100);Clostridia(100);Clostridiales(100);Ruminococcaceae(93);unclassified;	0	0	0	0	0	0	0	0	0	0	0	0	0	0	0	0	0	0	0	0	0	0	0	0	0	0	0	0	0	0	0	0	0	0	0	0.00871004	0.00870853	0.00871764	0.00852224	0	0	0	0.00872448	0	0	0	0.00856751
bOTU_3146	k__Bacteria(100);p__Bacteroidetes(99);unclassified;unclassified;unclassified;unclassified;unclassified;	Bacteria(100);Bacteroidetes(100);Bacteroidia(100);Bacteroidales(100);Rs-E47_termite_group(100);Rs-E47_termite_group_ge(100);	0	0	0	0	0	0	0	0	0.00855945	0	0	0	0	0	0	0	0	0	0	0	0	0	0	0	0	0	0	0.00869641	0.00855432	0	0	0	0	0	0	0	0	0	0.00852224	0	0	0.0087108	0	0	0	0	0
bOTU_522	k__Bacteria(100);p__Proteobacteria(100);c__Betaproteobacteria(100);o__Burkholderiales(100);f__Oxalobacteraceae(100);g__Ralstonia(100);unclassified;	Bacteria(100);Proteobacteria(100);Betaproteobacteria(100);Burkholderiales(100);Burkholderiaceae(100);Ralstonia(100);	0	0	0.00865052	0	0.00865651	0	0	0.00853898	0	0	0	0	0	0	0.00863782	0	0.00866476	0.00864155	0.00865426	0.00865202	0	0.00848033	0	0.00862887	0	0	0	0.00869641	0.00855432	0.00864304	0.00868131	0.00860733	0.00865876	0	0.00867679	0	0.00870853	0.00871764	0	0.00871764	0	0.0087108	0.00872448	0.0086881	0	0.00874279	0
bOTU_434	k__Bacteria(100);unclassified;unclassified;unclassified;unclassified;unclassified;unclassified;	Bacteria(100);Ignavibacteriae(90);Ignavibacteria(90);Ignavibacteriales(90);IheB3-7(86);IheB3-7_ge(86);	0	0	0	0	0	0	0	0	0	0	0	0	0	0	0	0	0	0	0	0	0	0	0	0	0	0	0	0	0	0	0	0	0	0	0	0	0	0	0	0	0	0	0	0	0	0	0
bOTU_452	k__Bacteria(100);unclassified;unclassified;unclassified;unclassified;unclassified;unclassified;	Bacteria(100);Parcubacteria(100);Parcubacteria_cl(97);Parcubacteria_or(97);Parcubacteria_fa(97);Parcubacteria_ge(97);	0	0	0	0	0	0	0	0	0	0	0	0	0	0	0	0	0	0	0	0	0	0	0	0	0	0	0	0	0	0	0	0	0	0	0	0	0	0	0	0	0	0	0	0	0	0	0
bOTU_584	k__Bacteria(100);p__Proteobacteria(100);c__Deltaproteobacteria(100);o__Syntrophobacterales(100);f__Syntrophorhabdaceae(100);unclassified;unclassified;	Bacteria(100);Proteobacteria(100);Deltaproteobacteria(100);Deltaproteobacteria_Incertae_Sedis(100);Syntrophorhabdaceae(100);Syntrophorhabdus(100);	0	0	0	0	0	0	0	0	0	0	0	0	0	0	0	0	0	0	0	0	0	0	0	0	0	0	0	0	0	0	0	0	0	0	0	0	0	0	0	0	0	0	0	0	0	0	0
bOTU_1065	k__Bacteria(100);p__Nitrospirae(100);c__Nitrospira(100);o__Nitrospirales(100);f__Nitrospiraceae(100);g__Nitrospira(100);unclassified;	Bacteria(100);Nitrospirae(100);Nitrospira(100);Nitrospirales(100);Nitrospiraceae(100);Nitrospira(100);	0	0	0	0	0	0	0	0	0	0	0	0	0	0	0	0	0	0	0	0	0	0	0	0	0	0	0	0	0	0	0	0	0	0	0	0	0	0	0	0	0	0	0	0	0	0	0
bOTU_618	k__Bacteria(100);p__Firmicutes(100);c__Clostridia(94);o__Clostridiales(94);f__Ruminococcaceae(91);unclassified;unclassified;	Bacteria(100);Firmicutes(100);Clostridia(100);Clostridiales(100);Ruminococcaceae(100);Ruminococcaceae_ge(98);	0	0	0	0	0	0	0	0	0	0	0	0	0	0	0	0	0	0	0	0	0	0	0	0	0	0	0	0	0	0	0	0	0	0	0	0	0	0	0	0	0	0	0	0	0	0	0
bOTU_2273	k__Bacteria(100);p__Proteobacteria(100);c__Betaproteobacteria(100);o__Nitrosomonadales(95);f__Nitrosomonadaceae(95);unclassified;unclassified;	Bacteria(100);Proteobacteria(100);Betaproteobacteria(100);Nitrosomonadales(100);Nitrosomonadaceae(99);Nitrosomonas(98);	0	0	0	0	0	0	0	0	0	0	0	0	0	0	0	0	0	0	0	0	0	0	0	0	0	0	0	0	0	0	0	0	0	0	0	0	0	0	0	0	0	0	0	0	0	0	0
bOTU_1179	k__Bacteria(100);p__Bacteroidetes(100);c__[Saprospirae](95);o__[Saprospirales](95);f__Saprospiraceae(95);unclassified;unclassified;	Bacteria(100);Bacteroidetes(100);Sphingobacteriia(88);Sphingobacteriales(88);Saprospiraceae(88);unclassified;	0	0	0	0	0	0	0	0	0	0	0	0	0	0	0	0	0	0	0	0	0	0	0	0	0	0	0	0	0	0	0	0	0	0	0	0	0	0	0	0	0	0	0	0	0	0	0
bOTU_1126	k__Bacteria(100);p__Bacteroidetes(100);c__Bacteroidia(85);o__Bacteroidales(85);unclassified;unclassified;unclassified;	Bacteria(100);Bacteroidetes(100);Bacteroidia(100);Bacteroidales(100);Porphyromonadaceae(96);uncultured(95);	0	0	0	0	0	0	0	0	0	0	0	0	0	0	0	0	0	0	0	0	0	0	0	0	0	0	0	0	0	0	0	0	0	0	0	0	0	0	0	0	0	0	0	0	0	0	0
bOTU_1201	k__Bacteria(100);p__Chloroflexi(100);c__Chloroflexi(100);unclassified;unclassified;unclassified;unclassified;	Bacteria(100);Chloroflexi(100);Chloroflexia(100);Chloroflexales(100);Roseiflexaceae(97);Roseiflexus(97);	0	0	0	0	0	0	0	0	0	0	0	0	0	0	0	0	0	0	0	0	0	0	0	0	0	0	0	0	0	0	0	0	0	0	0	0	0	0	0	0	0	0	0	0	0	0	0
bOTU_1354	k__Bacteria(100);p__Proteobacteria(100);c__Alphaproteobacteria(100);o__Rhizobiales(100);f__Bradyrhizobiaceae(100);g__Bradyrhizobium(100);s__elkanii(100);	Bacteria(100);Proteobacteria(100);Alphaproteobacteria(100);Rhizobiales(100);Bradyrhizobiaceae(100);Bradyrhizobium(100);	0	0	0	0	0	0	0	0	0	0	0	0	0	0	0	0	0	0	0	0	0	0	0	0	0	0	0	0	0	0	0	0	0	0	0	0	0	0	0	0	0	0	0	0	0	0	0
bOTU_4619	k__Bacteria(100);p__Proteobacteria(100);c__Betaproteobacteria(100);o__Hydrogenophilales(99);f__Hydrogenophilaceae(99);g__Thiobacillus(99);unclassified;	Bacteria(100);Proteobacteria(100);Betaproteobacteria(100);Hydrogenophilales(100);Hydrogenophilaceae(100);Thiobacillus(100);	0	0	0	0	0	0	0	0	0	0	0	0	0	0	0	0	0	0	0	0	0	0	0	0	0	0	0	0	0	0	0	0	0	0	0	0	0	0	0	0	0	0	0	0	0	0	0
bOTU_1301	k__Bacteria(100);p__Proteobacteria(100);c__Deltaproteobacteria(100);o__Myxococcales(98);f__Polyangiaceae(98);unclassified;unclassified;	Bacteria(100);Proteobacteria(100);Deltaproteobacteria(100);Myxococcales(100);BIrii41(100);BIrii41_ge(100);	0	0	0	0	0	0	0	0	0	0	0	0	0	0	0	0	0	0	0	0	0	0	0	0	0	0	0	0	0	0	0	0	0	0	0	0	0	0	0	0	0	0	0	0	0	0	0
bOTU_1595	k__Bacteria(100);p__Gemmatimonadetes(100);c__JL-ETNP-Z39(100);unclassified;unclassified;unclassified;unclassified;	Bacteria(100);Gemmatimonadetes(100);MD2902-B12(100);MD2902-B12_or(100);MD2902-B12_fa(100);MD2902-B12_ge(100);	0	0	0	0	0	0	0	0	0	0	0	0	0	0	0	0	0	0	0	0	0	0	0	0	0	0	0	0	0	0	0	0	0	0	0	0	0	0	0	0	0	0	0	0	0	0	0
bOTU_1481	k__Bacteria(100);p__Bacteroidetes(100);c__[Saprospirae](100);o__[Saprospirales](100);f__Saprospiraceae(100);unclassified;unclassified;	Bacteria(100);Bacteroidetes(100);Sphingobacteriia(100);Sphingobacteriales(100);Saprospiraceae(100);uncultured(83);	0	0	0	0	0	0	0	0	0	0	0	0	0	0	0	0	0	0	0	0	0	0	0	0	0	0	0	0	0	0	0	0	0	0	0	0	0	0	0	0	0	0	0	0	0	0	0
bOTU_1373	k__Bacteria(100);p__NKB19(84);unclassified;unclassified;unclassified;unclassified;unclassified;	Bacteria(100);Hydrogenedentes(100);Hydrogenedentes_cl(100);Hydrogenedentes_or(100);Hydrogenedentes_fa(100);Hydrogenedentes_ge(100);	0	0	0	0	0	0	0	0	0	0	0	0	0	0	0	0	0	0	0	0	0	0	0	0	0	0	0	0	0	0	0	0	0	0	0	0	0	0	0	0	0	0	0	0	0	0	0
bOTU_1290	k__Bacteria(100);p__Verrucomicrobia(87);unclassified;unclassified;unclassified;unclassified;unclassified;	Bacteria(100);Verrucomicrobia(83);unclassified;unclassified;unclassified;unclassified;	0	0	0	0	0	0	0	0	0	0	0	0	0	0	0	0	0	0	0	0	0	0	0	0	0	0	0	0	0	0	0	0	0	0.00850557	0	0	0	0	0	0	0	0	0	0	0	0	0
bOTU_1866	k__Bacteria(100);p__Proteobacteria(100);c__Gammaproteobacteria(100);o__Oceanospirillales(100);f__Halomonadaceae(100);g__Halomonas(100);s__phosphatis(100);	Bacteria(100);Proteobacteria(99);Gammaproteobacteria(97);unclassified;unclassified;unclassified;	0	0	0	0	0	0	0	0	0	0	0	0	0	0	0	0	0	0	0	0	0	0	0	0	0	0	0	0	0	0	0	0	0	0	0	0	0	0	0	0	0	0	0	0	0	0	0
bOTU_2798	k__Bacteria(100);p__Chloroflexi(98);c__Anaerolineae(97);unclassified;unclassified;unclassified;unclassified;	Bacteria(100);Chloroflexi(100);SBR2076(88);SBR2076_or(88);SBR2076_fa(88);SBR2076_ge(88);	0	0	0	0	0	0	0	0	0	0	0	0	0	0	0	0	0	0	0	0	0	0	0	0	0	0	0	0	0	0	0	0	0	0.00850557	0	0	0	0	0	0.00871764	0.00868282	0	0	0	0	0	0.00856751
bOTU_1972	k__Bacteria(100);p__Chloroflexi(100);c__Anaerolineae(100);o__Anaerolineales(100);f__Anaerolinaceae(100);g__Leptolinea(87);s__tardivitalis(87);	Bacteria(100);Chloroflexi(100);Anaerolineae(100);Anaerolineales(100);Anaerolineaceae(100);Leptolinea(96);	0	0	0	0	0	0	0	0	0	0	0	0	0	0	0	0	0	0	0	0	0	0	0	0	0	0	0	0	0	0	0	0	0	0	0	0	0	0	0	0	0	0	0	0	0	0	0
bOTU_2076	k__Bacteria(100);p__Chloroflexi(100);c__Anaerolineae(100);o__Anaerolineales(93);f__Anaerolinaceae(93);unclassified;unclassified;	Bacteria(100);Chloroflexi(100);Anaerolineae(100);Anaerolineales(100);Anaerolineaceae(100);Anaerolinea(96);	0	0	0	0	0	0	0	0	0	0	0	0	0	0	0	0	0	0	0	0	0	0	0	0	0	0	0	0	0	0	0	0	0	0	0	0	0	0	0	0	0	0	0	0	0	0	0
bOTU_291	k__Bacteria(100);p__Firmicutes(100);c__Clostridia(100);o__Clostridiales(100);f__Syntrophomonadaceae(100);g__Syntrophomonas(100);unclassified;	Bacteria(100);Firmicutes(100);Clostridia(100);Clostridiales(100);Syntrophomonadaceae(100);Syntrophomonas(100);	0	0	0.017301	0.0255384	0.00865651	0	0	0	0	0	0	0	0	0	0	0	0	0	0	0	0	0	0	0	0	0	0	0	0	0	0	0	0	0	0	0	0	0	0	0	0	0	0	0	0	0	0
bOTU_673	k__Bacteria(100);p__Bacteroidetes(100);unclassified;unclassified;unclassified;unclassified;unclassified;	Bacteria(100);Bacteroidetes(100);Sphingobacteriia(100);Sphingobacteriales(100);unclassified;unclassified;	0	0	0	0	0	0	0	0	0.00855945	0	0	0	0	0	0	0	0	0	0	0	0	0	0	0	0	0	0.0174886	0	0	0	0.00868131	0.0344293	0.0173175	0.00850557	0.0173536	0.00871004	0.00870853	0.00871764	0	0.00871764	0	0.0087108	0	0.0086881	0.0261757	0.0174856	0.00856751
bOTU_6194	k__Bacteria(100);p__Synergistetes(100);c__Synergistia(100);o__Synergistales(100);f__Synergistaceae(100);g__vadinCA02(100);unclassified;	Bacteria(100);Synergistetes(100);Synergistia(100);Synergistales(100);Synergistaceae(100);uncultured(100);	0.00854117	0	0.00865052	0.00851281	0	0	0	0	0	0	0	0	0	0	0	0	0	0	0	0	0	0	0	0	0	0	0.0262329	0.0173928	0.0171086	0.0172861	0.00868131	0.00860733	0.00865876	0	0.00867679	0	0.00870853	0	0	0.0174353	0.0173656	0.0087108	0.00872448	0	0.00872524	0.0174856	0.00856751
bOTU_855	k__Bacteria(100);p__Proteobacteria(100);c__Betaproteobacteria(100);o__A21b(100);f__UD5(100);unclassified;unclassified;	Bacteria(100);Proteobacteria(100);Betaproteobacteria(100);unclassified;unclassified;unclassified;	0	0	0	0	0	0	0	0	0	0	0	0	0	0	0	0	0	0	0	0	0	0	0	0	0	0	0	0	0	0	0	0	0	0	0	0	0	0	0	0	0	0	0	0	0	0	0
bOTU_1121	k__Bacteria(100);p__Planctomycetes(100);c__Phycisphaerae(100);o__Pla1(100);unclassified;unclassified;unclassified;	Bacteria(100);Planctomycetes(100);Phycisphaerae(100);Pla1_lineage(100);Pla1_lineage_fa(100);Pla1_lineage_ge(100);	0	0	0	0	0	0	0	0	0	0	0	0	0	0	0	0	0	0	0	0	0	0	0	0	0	0	0	0	0	0	0	0	0	0	0	0	0	0	0	0	0	0	0	0	0	0	0
bOTU_1340	k__Bacteria(100);p__Bacteroidetes(100);c__Bacteroidia(100);o__Bacteroidales(100);f__SB-1(100);unclassified;unclassified;	Bacteria(100);Bacteroidetes(100);Bacteroidia(100);Bacteroidia_Incertae_Sedis(100);Draconibacteriaceae(100);uncultured(100);	0	0	0	0	0	0	0	0	0	0	0	0	0	0	0	0	0	0	0	0	0	0	0	0	0	0	0	0	0.00855432	0	0	0	0.00865876	0.00850557	0	0.00871004	0	0.00871764	0	0.00871764	0	0	0.00872448	0	0	0	0
bOTU_917	k__Bacteria(100);p__Proteobacteria(96);c__Deltaproteobacteria(82);unclassified;unclassified;unclassified;unclassified;	Bacteria(100);Proteobacteria(99);Deltaproteobacteria(96);Sva0485(91);Sva0485_fa(91);Sva0485_ge(91);	0	0	0	0	0	0	0	0	0	0	0	0	0	0	0	0	0	0	0	0	0	0	0	0	0	0	0	0	0	0	0	0	0	0	0	0	0	0	0	0	0	0	0	0	0	0	0
bOTU_6104	k__Bacteria(100);p__Proteobacteria(100);c__Betaproteobacteria(100);o__Rhodocyclales(100);f__Rhodocyclaceae(100);g__Dok59(100);unclassified;	Bacteria(100);Proteobacteria(100);Betaproteobacteria(100);Rhodocyclales(100);Rhodocyclaceae(100);Denitratisoma(100);	0	0	0	0	0	0	0	0	0	0	0	0	0	0	0	0	0	0	0	0	0	0	0	0	0	0	0	0	0	0	0	0	0	0	0	0	0	0	0	0	0	0	0	0	0	0	0
bOTU_978	k__Bacteria(100);p__Chlorobi(100);c__OPB56(100);unclassified;unclassified;unclassified;unclassified;	Bacteria(100);Chlorobi(100);Chlorobia(100);Chlorobiales(100);OPB56(100);OPB56_ge(100);	0	0	0	0	0	0	0	0	0	0	0	0	0	0	0	0	0	0	0	0	0	0	0	0	0	0	0	0	0	0	0	0	0	0	0	0	0	0	0	0	0	0	0	0	0	0	0
bOTU_1464	k__Bacteria(100);p__Proteobacteria(100);c__Betaproteobacteria(100);o__Ellin6067(98);unclassified;unclassified;unclassified;	Bacteria(100);Proteobacteria(100);Betaproteobacteria(100);Nitrosomonadales(93);Nitrosomonadaceae(93);uncultured(93);	0	0	0	0	0	0	0	0	0	0	0	0	0	0	0	0	0	0	0	0	0	0	0	0	0	0	0	0	0	0	0	0	0	0	0	0	0	0	0	0	0	0	0	0	0	0	0
bOTU_3117	k__Bacteria(100);p__Synergistetes(100);c__Synergistia(100);o__Synergistales(100);f__Dethiosulfovibrionaceae(99);g__HA73(99);unclassified;	Bacteria(100);Synergistetes(100);Synergistia(100);Synergistales(100);Synergistaceae(100);unclassified;	0	0	0	0	0	0	0	0	0	0	0	0	0	0	0	0	0	0	0	0	0	0	0	0	0	0	0	0	0	0	0	0	0	0	0	0	0	0	0	0	0	0	0	0	0	0	0
bOTU_1561	k__Bacteria(100);p__Proteobacteria(100);c__Betaproteobacteria(100);o__Nitrosomonadales(96);f__Nitrosomonadaceae(96);unclassified;unclassified;	Bacteria(100);Proteobacteria(100);Betaproteobacteria(100);Nitrosomonadales(100);Nitrosomonadaceae(100);Nitrosomonas(100);	0	0	0	0	0	0	0	0	0	0	0	0	0	0	0	0	0	0	0	0	0	0	0	0	0	0	0	0	0	0	0	0	0	0	0	0	0	0	0	0	0	0	0	0	0	0	0
bOTU_4147	k__Bacteria(100);p__Proteobacteria(100);c__Gammaproteobacteria(100);o__Xanthomonadales(100);f__Xanthomonadaceae(100);g__Arenimonas(100);unclassified;	Bacteria(100);Proteobacteria(100);Gammaproteobacteria(100);Xanthomonadales(100);Xanthomonadaceae(100);Arenimonas(100);	0	0	0	0	0	0	0	0	0	0	0	0	0	0	0	0	0	0	0	0	0	0	0	0	0	0	0	0	0	0	0	0	0	0	0	0	0	0	0	0	0	0	0	0	0	0	0
bOTU_1265	k__Bacteria(100);p__Firmicutes(94);unclassified;unclassified;unclassified;unclassified;unclassified;	Bacteria(100);Firmicutes(100);Clostridia(100);Clostridiales(100);Ruminococcaceae(99);unclassified;	0	0	0	0	0	0	0	0	0	0	0	0	0	0	0	0	0	0	0	0	0	0	0	0	0	0	0	0	0	0	0	0	0	0	0	0	0	0	0	0	0	0	0	0	0	0	0
bOTU_1908	k__Bacteria(100);p__Firmicutes(94);unclassified;unclassified;unclassified;unclassified;unclassified;	Bacteria(100);Firmicutes(90);unclassified;unclassified;unclassified;unclassified;	0	0	0	0	0	0	0	0	0	0	0	0	0	0	0	0	0	0	0	0	0	0	0	0	0	0	0	0	0	0	0	0	0	0	0	0	0	0	0	0	0	0	0	0	0	0	0
bOTU_2304	k__Bacteria(100);p__Bacteroidetes(99);c__Sphingobacteriia(94);o__Sphingobacteriales(94);f__Sphingobacteriaceae(94);unclassified;unclassified;	Bacteria(100);Bacteroidetes(100);Sphingobacteriia(100);Sphingobacteriales(100);PHOS-HE51(99);PHOS-HE51_ge(99);	0	0	0	0	0	0	0	0	0	0	0	0	0	0	0	0	0	0	0	0	0	0	0	0	0	0	0	0	0	0	0	0	0	0	0	0	0	0	0	0	0	0	0	0	0	0	0
bOTU_1636	k__Bacteria(100);p__Fibrobacteres(100);c__TG3(100);o__TG3-1(100);f__TSCOR003-O20(100);unclassified;unclassified;	Bacteria(100);Fibrobacteres(100);Fibrobacteria(100);Fibrobacterales(100);possible_family_01(100);possible_family_01_ge(100);	0	0	0	0	0	0	0	0	0	0	0	0	0	0	0	0	0	0	0	0	0	0	0	0	0	0	0	0	0	0	0	0	0	0	0	0	0	0	0	0	0	0	0	0	0	0	0
bOTU_1670	k__Bacteria(100);p__Proteobacteria(100);c__Deltaproteobacteria(100);o__Syntrophobacterales(97);f__Syntrophaceae(96);g__Syntrophus(80);unclassified;	Bacteria(100);Proteobacteria(100);Deltaproteobacteria(100);Syntrophobacterales(100);Syntrophaceae(100);Syntrophus(82);	0	0	0	0	0	0	0	0	0	0	0	0	0	0	0	0	0	0	0	0	0	0	0	0	0	0	0	0	0	0	0	0	0	0	0	0	0	0	0	0	0	0	0	0	0	0	0
bOTU_2307	k__Bacteria(100);p__Proteobacteria(100);c__Alphaproteobacteria(100);o__Rhizobiales(97);unclassified;unclassified;unclassified;	Bacteria(100);Proteobacteria(100);Alphaproteobacteria(100);Rhizobiales(100);Methylobacteriaceae(96);uncultured(96);	0	0	0	0	0	0	0	0	0	0	0	0	0	0	0	0	0	0	0	0	0	0	0	0	0	0	0	0	0	0	0	0	0	0	0	0	0	0	0	0	0	0	0	0	0	0	0
bOTU_4467	k__Bacteria(100);p__Proteobacteria(100);c__Betaproteobacteria(100);o__Burkholderiales(100);f__Comamonadaceae(100);unclassified;unclassified;	Bacteria(100);Proteobacteria(100);Betaproteobacteria(100);Burkholderiales(100);Comamonadaceae(100);unclassified;	0	0	0	0	0	0	0	0	0	0	0	0	0	0	0	0	0	0	0	0	0	0	0	0	0	0	0	0	0	0	0	0	0	0	0	0	0	0	0	0	0	0	0	0	0	0	0
bOTU_2426	k__Bacteria(100);p__Proteobacteria(100);c__Alphaproteobacteria(100);unclassified;unclassified;unclassified;unclassified;	Bacteria(100);Proteobacteria(100);Alphaproteobacteria(100);Rhizobiales(100);MNG7(100);MNG7_ge(100);	0	0	0	0	0	0	0	0	0	0	0	0	0	0	0	0	0	0	0	0	0	0	0	0	0	0	0	0	0	0	0	0	0	0	0	0	0	0	0	0	0	0	0	0	0	0	0
bOTU_1720	k__Bacteria(100);unclassified;unclassified;unclassified;unclassified;unclassified;unclassified;	Bacteria(100);Ignavibacteriae(84);Ignavibacteria(84);Ignavibacteriales(84);unclassified;unclassified;	0	0	0	0	0	0	0	0	0	0	0	0	0	0	0	0	0	0	0	0	0	0	0	0	0	0	0	0	0	0	0	0	0	0	0	0	0	0	0	0	0	0	0	0	0	0	0
bOTU_4421	k__Bacteria(100);p__TM7(99);c__TM7-1(92);unclassified;unclassified;unclassified;unclassified;	Bacteria(100);Saccharibacteria(100);Saccharibacteria_cl(100);Saccharibacteria_or(100);Saccharibacteria_fa(100);Saccharibacteria_ge(100);	0	0	0	0	0	0	0	0	0	0	0	0	0	0	0	0	0	0	0	0	0	0	0	0	0	0	0	0	0	0	0	0	0	0	0	0	0	0	0	0	0	0	0	0	0	0	0
bOTU_37	k__Bacteria(100);p__Bacteroidetes(100);c__Bacteroidia(99);o__Bacteroidales(99);f__Marinilabiaceae(99);unclassified;unclassified;	Bacteria(100);Bacteroidetes(100);Bacteroidia(100);Bacteroidales(100);Marinilabiaceae(100);uncultured(100);	0.461223	0.682034	1.88581	0.851281	0.277008	0.452135	0.147646	0.520878	0.402294	0.581296	1.38241	1.03511	1.30472	1.95639	0.27641	0.0693001	0	0	0.276936	0.017304	0.0431369	0.135685	0.770563	0	2.09826	0.803733	0.786988	0.956605	0.855432	0.518583	0.520879	0.972629	1.09966	0.74849	0.772234	0.966815	1.04502	0.985093	0.98858	0.531776	1.00721	0.993031	0.619438	0.668983	0.872524	0.664452	1.31083
bOTU_304	k__Bacteria(100);p__Firmicutes(92);c__Clostridia(89);o__Clostridiales(89);unclassified;unclassified;unclassified;	Bacteria(100);Firmicutes(100);Clostridia(100);Clostridiales(100);Christensenellaceae(100);Christensenellaceae_R-7_group(99);	0	0	0	0	0.0259695	0	0	0.017078	0.0513567	0.0256454	0.0345602	0.00862589	0	0	0	0	0	0	0	0	0	0	0	0	0	0	0.113676	0.043482	0.00855432	0	0.0434065	0.0344293	0.034635	0.0680446	0.0607375	0.0696803	0.0348341	0.0784587	0.0255667	0.104612	0.0434141	0.0087108	0	0.0173762	0.0261757	0.0349711	0.03427
bOTU_629	k__Bacteria(100);p__Spirochaetes(100);c__Spirochaetes(100);o__Spirochaetales(100);f__Spirochaetaceae(100);g__Treponema(100);unclassified;	Bacteria(100);Spirochaetae(100);Spirochaetes(100);Spirochaetales(100);Spirochaetaceae(100);Treponema_2(100);	0.0427058	0.0259	0.0346021	0.0255384	0.017313	0.0173898	0.0173702	0.00853898	0	0	0.00864006	0.0431295	0.00858369	0.00861846	0.00863782	0.00866251	0.00866476	0	0.0173085	0	0	0	0	0	0	0.0086423	0.0262329	0.0608749	0.025663	0.0432152	0.0260439	0.025822	0.034635	0.00850557	0.0347072	0	0.0435426	0.0174353	0.0255667	0.0348705	0.0347313	0.0522648	0.0348979	0.0173762	0.0174505	0.0174856	0.017135
bOTU_847	k__Bacteria(100);p__Synergistetes(100);c__Synergistia(100);o__Synergistales(100);f__Dethiosulfovibrionaceae(100);g__HA73(100);unclassified;	Bacteria(100);Synergistetes(95);Synergistia(95);Synergistales(95);Synergistaceae(95);unclassified;	0	0	0	0	0	0	0	0	0	0	0	0	0	0	0	0	0	0	0	0	0	0	0	0	0	0	0.0262329	0.043482	0.0171086	0.00864304	0.0173626	0.025822	0.00865876	0.00850557	0	0	0	0	0	0.0261529	0.0347313	0.0174216	0	0.0173762	0.0174505	0.0262284	0
bOTU_384	k__Bacteria(100);p__Firmicutes(100);c__Clostridia(100);o__Clostridiales(100);f__Ruminococcaceae(100);g__Ruminococcus(100);unclassified;	Bacteria(100);Firmicutes(100);Clostridia(100);Clostridiales(100);Ruminococcaceae(100);Ruminococcus_2(100);	0	0	0	0	0	0	0	0	0	0.00854847	0	0	0	0	0	0	0	0	0	0	0.00862738	0	0.00865801	0.00862887	0	0	0	0	0.00855432	0	0	0	0.00865876	0.00850557	0.00867679	0	0	0	0.00852224	0	0	0	0	0	0.00872524	0	0
bOTU_317	k__Bacteria(100);p__Bacteroidetes(100);c__Bacteroidia(100);o__Bacteroidales(100);f__Porphyromonadaceae(100);unclassified;unclassified;	Bacteria(100);Bacteroidetes(100);Bacteroidia(100);Bacteroidales(100);Porphyromonadaceae(100);Proteiniphilum(100);	0	0	0	0	0	0	0	0	0	0	0	0	0	0	0	0	0	0	0	0	0	0	0	0	0	0	0	0	0	0	0	0	0	0	0	0	0	0	0	0	0	0	0	0	0	0	0
bOTU_580	k__Bacteria(100);unclassified;unclassified;unclassified;unclassified;unclassified;unclassified;	Bacteria(100);Parcubacteria(94);Parcubacteria_cl(81);Parcubacteria_or(81);Parcubacteria_fa(81);Parcubacteria_ge(81);	0	0	0	0	0	0	0	0	0	0	0	0	0	0	0	0	0	0	0	0	0	0	0	0	0	0	0	0	0	0	0	0	0	0	0	0	0	0	0	0	0	0	0	0	0	0	0
bOTU_970	k__Bacteria(100);p__OD1(100);c__ABY1(100);unclassified;unclassified;unclassified;unclassified;	Bacteria(99);Parcubacteria(89);Parcubacteria_cl(80);Parcubacteria_or(80);Parcubacteria_fa(80);Parcubacteria_ge(80);	0	0	0	0	0	0	0	0	0	0	0	0	0	0	0	0	0	0	0	0	0	0	0	0	0	0	0	0	0	0	0	0	0	0	0.0780911	0.0261301	0	0	0	0	0	0	0	0	0	0	0
bOTU_983	k__Bacteria(100);p__Synergistetes(100);c__Synergistia(100);o__Synergistales(100);f__TTA_B6(100);g__E6(100);unclassified;	Bacteria(100);Synergistetes(100);Synergistia(100);Synergistales(100);Synergistaceae(100);uncultured(100);	0	0	0	0	0	0	0	0	0	0	0	0	0	0	0	0	0	0	0	0	0	0	0	0	0	0	0	0.00869641	0	0	0	0	0	0	0	0	0	0	0	0	0.00868282	0	0	0	0	0	0
bOTU_777	k__Bacteria(100);p__Proteobacteria(88);unclassified;unclassified;unclassified;unclassified;unclassified;	Bacteria(100);unclassified;unclassified;unclassified;unclassified;unclassified;	0	0	0	0	0	0	0	0	0	0	0	0	0	0	0	0	0	0	0	0	0	0	0	0	0	0	0	0	0	0	0	0	0	0	0	0	0	0	0	0	0	0	0	0	0	0	0
bOTU_1068	k__Bacteria(100);p__Spirochaetes(100);c__Spirochaetes(100);o__Spirochaetales(100);f__Spirochaetaceae(100);g__Treponema(100);unclassified;	Bacteria(100);Spirochaetae(100);Spirochaetes(100);Spirochaetales(100);Spirochaetaceae(100);Treponema(100);	0	0	0	0	0	0	0	0	0	0	0	0	0	0	0	0	0	0	0	0	0	0	0	0	0	0	0	0	0	0	0	0	0	0	0	0	0	0	0	0	0	0	0	0	0	0	0
bOTU_1018	k__Bacteria(100);p__Bacteroidetes(100);c__Bacteroidia(99);o__Bacteroidales(99);unclassified;unclassified;unclassified;	Bacteria(100);Bacteroidetes(100);unclassified;unclassified;unclassified;unclassified;	0	0	0	0	0	0	0	0	0	0	0	0	0	0	0	0	0	0	0	0	0	0	0	0	0	0	0	0	0	0	0	0	0	0	0	0	0	0	0	0	0	0	0	0	0	0	0
bOTU_1182	k__Bacteria(100);p__Proteobacteria(100);c__Gammaproteobacteria(100);o__Xanthomonadales(100);f__Sinobacteraceae(100);unclassified;unclassified;	Bacteria(100);Proteobacteria(100);Gammaproteobacteria(100);Xanthomonadales(100);Xanthomonadales_Incertae_Sedis(99);Acidibacter(99);	0	0	0	0	0	0	0	0	0	0	0	0	0	0	0	0	0	0	0	0	0	0	0	0	0	0	0	0	0	0	0	0	0	0	0	0	0	0	0	0	0	0	0	0	0	0	0
bOTU_1232	k__Bacteria(100);p__Proteobacteria(100);c__Alphaproteobacteria(100);o__Sphingomonadales(100);f__Sphingomonadaceae(100);g__Sphingopyxis(100);s__alaskensis(100);	Bacteria(100);Proteobacteria(100);Alphaproteobacteria(100);Sphingomonadales(100);Sphingomonadaceae(100);Sphingopyxis(99);	0	0	0	0	0	0	0	0	0	0	0	0	0	0	0	0	0	0	0	0	0	0	0	0	0	0	0	0	0	0	0	0	0	0	0	0	0	0	0	0	0	0	0	0	0	0	0
bOTU_1370	k__Bacteria(100);p__NKB19(96);c__TSBW08(83);unclassified;unclassified;unclassified;unclassified;	Bacteria(100);Hydrogenedentes(100);Hydrogenedentes_cl(100);Hydrogenedentes_or(100);Hydrogenedentes_fa(100);Hydrogenedentes_ge(100);	0	0	0	0	0	0	0	0	0	0	0	0	0	0	0	0	0	0	0	0	0	0	0	0	0	0	0	0	0	0	0	0	0	0	0	0	0	0	0	0	0	0	0	0	0	0	0
bOTU_1589	k__Bacteria(100);p__Bacteroidetes(99);c__[Saprospirae](98);o__[Saprospirales](98);f__Saprospiraceae(97);unclassified;unclassified;	Bacteria(100);Bacteroidetes(100);Sphingobacteriia(90);Sphingobacteriales(90);Saprospiraceae(83);unclassified;	0	0	0	0	0	0	0	0	0	0	0	0	0	0	0	0	0	0	0	0	0	0	0	0	0	0	0	0	0	0	0	0	0	0	0	0	0	0	0	0	0	0	0	0	0	0	0
bOTU_1677	k__Bacteria(100);p__Acidobacteria(100);c__Sva0725(100);o__Sva0725(100);unclassified;unclassified;unclassified;	Bacteria(100);Acidobacteria(100);Holophagae(100);Subgroup_10(100);ABS-19(100);ABS-19_ge(100);	0	0	0	0	0	0	0	0	0	0	0	0	0	0	0	0	0	0	0	0	0	0	0	0	0	0	0	0	0	0	0	0	0	0	0	0	0	0	0	0	0	0	0	0	0	0	0
bOTU_1679	k__Bacteria(100);p__Fusobacteria(91);c__Fusobacteriia(91);o__Fusobacteriales(91);f__Leptotrichiaceae(91);g__Sebaldella(84);s__termitidis(84);	Bacteria(100);Fusobacteria(95);Fusobacteriia(95);Fusobacteriales(95);unclassified;unclassified;	0	0	0	0	0	0	0	0	0	0	0	0	0	0	0	0	0	0	0	0	0	0	0	0	0	0	0	0	0	0	0	0	0	0	0	0	0	0	0	0	0	0	0	0	0	0	0
bOTU_1909	k__Bacteria(100);p__WS3(100);c__PRR-12(100);o__PBS-III-9(100);unclassified;unclassified;unclassified;	Bacteria(100);Latescibacteria(100);Latescibacteria_Incertae_Sedis(100);Unknown_Order(100);Unknown_Family(100);Candidatus_Latescibacter(100);	0	0	0	0	0	0	0	0	0	0	0	0	0	0	0	0	0	0	0	0	0	0	0	0	0	0	0	0	0	0	0	0	0	0	0	0	0	0	0	0	0	0	0	0	0	0	0
bOTU_2580	k__Bacteria(100);p__Chloroflexi(100);c__TK17(100);o__mle1-48(100);unclassified;unclassified;unclassified;	Bacteria(100);Chloroflexi(100);TK10(100);TK10_or(100);TK10_fa(100);TK10_ge(100);	0	0	0	0	0	0	0	0	0	0	0	0	0	0	0	0	0	0	0	0	0	0	0	0	0	0	0	0	0	0	0	0	0	0	0	0	0	0	0	0	0	0	0	0	0	0	0
bOTU_2247	k__Bacteria(100);p__Proteobacteria(100);c__Alphaproteobacteria(99);unclassified;unclassified;unclassified;unclassified;	Bacteria(100);Proteobacteria(100);Alphaproteobacteria(100);unclassified;unclassified;unclassified;	0	0	0	0	0	0	0	0	0	0	0	0	0	0	0	0	0	0	0	0	0	0	0	0	0	0	0	0	0	0	0	0	0	0	0	0	0	0	0	0	0	0	0	0	0	0	0
bOTU_2029	k__Bacteria(100);p__Proteobacteria(100);c__Betaproteobacteria(100);o__Neisseriales(100);f__Neisseriaceae(100);g__Vitreoscilla(100);unclassified;	Bacteria(100);Proteobacteria(100);Betaproteobacteria(100);Neisseriales(100);Neisseriaceae(100);Vitreoscilla(100);	0	0	0	0	0	0	0	0	0	0	0	0.00862589	0	0	0	0	0	0	0	0	0	0	0	0	0	0	0	0	0	0	0	0	0	0	0	0	0	0	0	0	0	0	0	0	0	0	0
bOTU_4795	k__Bacteria(100);p__Firmicutes(100);c__Clostridia(100);o__Clostridiales(100);f__Veillonellaceae(100);g__vadinHB04(100);unclassified;	Bacteria(100);Firmicutes(100);Negativicutes(100);Selenomonadales(100);Acidaminococcaceae(100);uncultured(100);	0	0	0	0	0	0	0	0	0	0	0	0	0	0	0	0	0	0	0	0	0	0	0	0	0	0	0	0	0	0	0	0	0	0	0	0	0	0	0	0	0	0	0	0	0	0	0
bOTU_3094	k__Bacteria(100);unclassified;unclassified;unclassified;unclassified;unclassified;unclassified;	Bacteria(100);WWE3(100);WWE3_cl(100);WWE3_or(100);WWE3_fa(100);WWE3_ge(100);	0	0	0	0	0	0	0	0	0	0	0	0	0	0	0	0	0	0	0	0	0	0	0	0	0	0	0	0	0	0	0	0	0	0	0	0	0	0	0	0	0	0	0	0	0	0	0
bOTU_2659	k__Bacteria(100);unclassified;unclassified;unclassified;unclassified;unclassified;unclassified;	Bacteria(96);unclassified;unclassified;unclassified;unclassified;unclassified;	0	0	0	0	0	0	0	0	0	0	0	0	0	0	0	0	0	0	0	0	0	0	0	0	0	0	0	0	0	0	0	0	0	0	0	0	0	0	0	0	0	0	0	0	0	0	0
bOTU_192	k__Bacteria(100);p__Bacteroidetes(100);unclassified;unclassified;unclassified;unclassified;unclassified;	Bacteria(100);Bacteroidetes(100);Bacteroidia(100);Bacteroidales(100);GZKB124(100);GZKB124_ge(100);	0	0.00863334	0.0346021	0.00851281	0	0.0086949	0.00868508	0.0597729	0.0855945	0.153872	0.0345602	0.0517554	0.00858369	0	0	0.00866251	0	0	0.00865426	0	0	0.00848033	0	0	0	0.0086423	0.0612102	0.0695713	0.0427716	0.172861	0.182307	0.180754	0.216469	0.289189	0.173536	0.217751	0.217713	0.139482	0.0767002	0.0435882	0.0607797	0.0609756	0.104694	0.13901	0.130879	0.148627	0.30843
bOTU_379	k__Bacteria(100);unclassified;unclassified;unclassified;unclassified;unclassified;unclassified;	Bacteria(99);unclassified;unclassified;unclassified;unclassified;unclassified;	0	0	0.00865052	0	0	0.0260847	0.00868508	0.00853898	0.0513567	0.0256454	0.00864006	0	0	0	0.0604647	0	0	0	0	0	0	0	0	0	0	0	0.0524659	0.0521785	0.0598802	0.0172861	0.0173626	0.0172147	0.0259763	0.00850557	0.00867679	0.00871004	0.0174171	0.0174353	0	0.0610235	0.0694625	0.0348432	0.0348979	0.0173762	0.0174505	0.0174856	0.00856751
bOTU_236	k__Bacteria(100);unclassified;unclassified;unclassified;unclassified;unclassified;unclassified;	Bacteria(100);unclassified;unclassified;unclassified;unclassified;unclassified;	0	0	0	0	0	0	0	0	0	0	0	0	0	0	0	0	0	0	0	0	0	0	0	0	0	0	0.550892	0.208714	0.00855432	0.224719	0.104176	0.232398	0.190493	0.238156	0.399132	0.287431	0.644431	0.278964	0	0.749717	0.295216	0	0.191939	0.156386	0.0698019	0.227312	0.27416
bOTU_376	k__Bacteria(100);p__Proteobacteria(100);c__Gammaproteobacteria(100);o__Pseudomonadales(100);f__Pseudomonadaceae(100);g__Pseudomonas(100);s__caeni(100);	Bacteria(100);Proteobacteria(100);Gammaproteobacteria(100);Pseudomonadales(100);Pseudomonadaceae(100);Pseudomonas(91);	0.00854117	0.0259	0.0259516	0.00851281	0.00865651	0.0956439	0.0955359	0.136624	0.162629	0.0598393	0.129601	0.0345036	0.0944206	0.172369	0.0777403	0.017325	0.0259943	0.00864155	0.147122	0.017304	0.0172548	0.0424016	0.025974	0.0345155	0	0.0086423	0.174886	0.356553	0.0769889	0.0518583	0.0260439	0.103288	0.121223	0.119078	0.121475	0.0783904	0.191588	0.130765	0.0255667	0.244094	0.355995	0.10453	0.0348979	0.0173762	0.104703	0.0961707	0.111378
bOTU_639	k__Bacteria(100);unclassified;unclassified;unclassified;unclassified;unclassified;unclassified;	Bacteria(100);Proteobacteria(98);Deltaproteobacteria(96);unclassified;unclassified;unclassified;	0	0	0	0	0	0	0	0	0	0	0	0	0	0	0	0	0	0	0	0	0	0	0	0	0	0	0	0	0	0	0	0	0	0	0	0	0	0	0	0	0	0	0	0	0	0	0
bOTU_693	k__Bacteria(100);p__Spirochaetes(95);c__Spirochaetes(95);o__Spirochaetales(95);f__Spirochaetaceae(95);g__Treponema(84);unclassified;	Bacteria(100);Spirochaetae(96);Spirochaetes(96);Spirochaetales(96);Spirochaetaceae(95);unclassified;	0	0	0	0	0	0	0	0	0	0	0	0	0	0	0	0	0	0	0	0	0	0	0	0	0	0	0	0	0	0	0	0	0	0	0	0	0	0	0	0	0	0	0	0	0	0	0
bOTU_834	k__Bacteria(100);p__Proteobacteria(92);unclassified;unclassified;unclassified;unclassified;unclassified;	Bacteria(100);Proteobacteria(100);Deltaproteobacteria(100);Myxococcales(100);Phaselicystidaceae(100);Phaselicystis(100);	0	0	0	0	0	0	0	0	0	0	0	0	0	0	0	0	0	0	0	0	0	0	0	0	0	0	0	0	0	0	0	0	0	0	0	0	0	0	0	0	0	0	0	0	0	0	0
bOTU_1033	k__Bacteria(100);p__TM7(99);c__TM7-1(82);unclassified;unclassified;unclassified;unclassified;	Bacteria(100);Saccharibacteria(100);Saccharibacteria_cl(100);Saccharibacteria_or(100);Saccharibacteria_fa(100);Saccharibacteria_ge(100);	0	0	0	0	0	0	0	0	0	0	0	0	0	0	0	0	0	0	0	0	0	0	0	0	0	0	0	0	0	0	0	0	0	0	0	0	0	0	0	0	0	0	0	0	0	0	0
bOTU_1156	k__Bacteria(100);p__TM7(100);c__SC3(100);unclassified;unclassified;unclassified;unclassified;	Bacteria(99);unclassified;unclassified;unclassified;unclassified;unclassified;	0	0	0	0	0	0	0	0	0	0	0	0	0	0	0	0	0	0	0	0	0	0	0	0	0	0	0	0	0	0	0	0	0	0	0	0	0	0	0	0	0	0	0	0	0	0	0
bOTU_1430	k__Bacteria(100);p__Proteobacteria(100);c__Deltaproteobacteria(100);o__Desulfuromonadales(100);f__Geobacteraceae(100);g__Geobacter(100);unclassified;	Bacteria(100);Proteobacteria(100);Deltaproteobacteria(100);Desulfuromonadales(100);Geobacteraceae(100);Geobacter(100);	0	0	0	0	0	0	0	0	0	0	0	0	0	0	0	0	0	0	0	0	0	0	0	0	0	0	0	0	0	0	0	0	0	0	0	0	0	0	0	0	0	0	0	0	0	0	0
bOTU_1439	k__Bacteria(100);p__Chlorobi(100);c__OPB56(100);unclassified;unclassified;unclassified;unclassified;	Bacteria(100);Chlorobi(90);Chlorobia(90);Chlorobiales(90);OPB56(90);OPB56_ge(90);	0	0	0	0	0	0	0	0	0	0	0	0	0	0	0	0	0	0	0	0	0	0	0	0	0	0	0	0	0	0	0	0	0	0	0	0	0	0	0	0	0	0	0	0	0	0	0
bOTU_2235	k__Bacteria(100);p__Bacteroidetes(100);unclassified;unclassified;unclassified;unclassified;unclassified;	Bacteria(100);Bacteroidetes(100);Bacteroidia(95);Bacteroidales(93);unclassified;unclassified;	0	0	0	0	0	0	0	0	0	0	0	0	0	0	0	0	0	0	0	0	0	0	0	0	0	0	0	0	0	0	0	0	0	0	0	0	0	0	0	0	0	0	0	0	0	0	0
bOTU_4776	k__Bacteria(100);p__Proteobacteria(100);c__Betaproteobacteria(100);o__Burkholderiales(99);f__Comamonadaceae(99);unclassified;unclassified;	Bacteria(100);Proteobacteria(100);Betaproteobacteria(100);Burkholderiales(100);Comamonadaceae(100);Comamonas(94);	0	0	0	0	0	0	0	0	0	0	0	0	0	0	0	0	0	0	0	0	0	0	0	0	0	0	0	0	0	0	0	0	0	0	0	0	0	0	0	0	0	0	0	0	0	0	0
bOTU_1304	k__Bacteria(100);p__WS6(100);c__SC72(100);o__A-2AF(100);unclassified;unclassified;unclassified;	Bacteria(100);WS6(100);WS6_cl(100);WS6_or(100);WS6_fa(100);WS6_ge(100);	0	0	0	0	0	0	0	0	0	0	0	0	0	0	0	0	0	0	0	0	0	0	0	0	0	0	0	0	0	0	0	0	0	0	0	0	0	0	0	0	0	0	0	0	0	0	0
bOTU_2113	k__Bacteria(100);p__Acidobacteria(100);c__Solibacteres(100);o__Solibacterales(100);f__AKIW659(100);unclassified;unclassified;	Bacteria(100);Acidobacteria(100);Solibacteres(100);Solibacterales(100);Solibacteraceae_(Subgroup_3)(100);GOUTB8(100);	0	0	0	0	0	0	0	0	0	0	0	0	0	0	0	0	0	0	0	0	0	0	0	0	0	0	0	0	0	0	0	0	0	0	0	0	0	0	0	0	0	0	0	0	0	0	0
bOTU_1472	k__Bacteria(100);p__Chlorobi(100);c__SJA-28(100);unclassified;unclassified;unclassified;unclassified;	Bacteria(100);Chlorobi(100);Chlorobia(100);Chlorobiales(100);SJA-28(100);SJA-28_ge(100);	0	0	0	0	0	0	0	0	0	0	0	0	0	0	0	0	0	0	0	0	0	0	0	0	0	0	0.00874432	0.00869641	0.0171086	0	0	0.00860733	0	0	0	0	0	0	0	0.00871764	0.0173656	0.0087108	0	0	0	0	0
bOTU_1253	k__Bacteria(100);p__Proteobacteria(100);c__Alphaproteobacteria(100);o__Rhodospirillales(100);f__Rhodospirillaceae(100);unclassified;unclassified;	Bacteria(100);Proteobacteria(100);Alphaproteobacteria(100);Rhodospirillales(100);B79(100);B79_ge(100);	0	0	0	0	0	0	0	0	0	0	0	0	0	0	0	0	0	0	0	0	0	0	0	0	0	0	0	0	0	0	0	0	0	0	0	0	0	0	0	0	0	0	0	0	0	0	0
bOTU_2854	k__Bacteria(100);p__Acidobacteria(100);c__Holophagae(100);o__Holophagales(100);f__Holophagaceae(100);g__Geothrix(81);unclassified;	Bacteria(100);Acidobacteria(100);Holophagae(100);Holophagales(100);Holophagaceae(100);unclassified;	0	0	0	0	0	0	0	0	0	0	0	0	0	0	0	0	0	0	0	0	0	0	0	0	0	0	0	0	0	0	0	0	0	0	0	0	0	0	0	0	0	0	0	0	0	0	0
bOTU_2405	k__Bacteria(100);p__Bacteroidetes(100);c__Bacteroidia(100);o__Bacteroidales(100);f__SB-1(98);unclassified;unclassified;	Bacteria(100);Bacteroidetes(100);Bacteroidia(99);unclassified;unclassified;unclassified;	0	0	0	0	0	0	0	0	0	0	0	0	0	0	0	0	0	0	0	0	0	0	0	0	0	0	0	0	0	0	0	0	0	0	0	0	0	0	0	0	0	0	0	0	0	0	0
bOTU_5240	k__Bacteria(100);p__Bacteroidetes(100);c__Bacteroidia(100);o__Bacteroidales(100);f__Bacteroidaceae(96);g__Bacteroides(96);unclassified;	Bacteria(100);Bacteroidetes(100);Bacteroidia(100);Bacteroidales(100);Bacteroidaceae(100);Bacteroides(100);	0	0	0	0	0	0	0	0	0	0	0	0	0	0	0	0	0	0	0	0	0	0	0	0	0	0	0	0	0	0	0	0	0	0	0	0	0	0	0	0	0	0	0	0	0	0	0
bOTU_1880	k__Bacteria(100);p__Firmicutes(100);c__Clostridia(98);o__Clostridiales(98);f__Ruminococcaceae(98);g__Ruminococcus(90);unclassified;	Bacteria(100);Firmicutes(100);Clostridia(100);Clostridiales(100);Ruminococcaceae(100);Ruminococcaceae_ge(99);	0	0	0	0	0	0	0	0	0	0	0	0	0	0	0	0	0	0	0	0	0	0	0	0	0	0	0	0	0	0	0	0	0	0	0	0	0	0	0	0	0	0	0	0	0	0	0
bOTU_1846	k__Bacteria(100);p__Spirochaetes(100);c__[Leptospirae](100);o__[Leptospirales](100);f__Sediment-4(100);g__SJA-88(95);unclassified;	Bacteria(100);Spirochaetae(100);Spirochaetes(100);Spirochaetales(100);Leptospiraceae(100);uncultured(100);	0	0	0	0	0	0	0	0	0	0	0	0	0	0	0	0	0	0	0	0	0	0	0	0	0	0	0	0	0	0	0	0	0	0	0	0	0	0	0	0	0	0	0	0	0	0	0
bOTU_1825	k__Bacteria(100);p__Chloroflexi(99);c__Anaerolineae(99);unclassified;unclassified;unclassified;unclassified;	Bacteria(100);Chloroflexi(100);SBR2076(92);SBR2076_or(92);SBR2076_fa(92);SBR2076_ge(92);	0	0	0	0	0	0	0	0	0	0	0	0	0	0	0	0	0	0	0	0	0	0	0	0	0	0	0	0	0	0	0	0	0	0.00850557	0	0	0	0	0	0	0	0	0	0	0	0	0
bOTU_2083	k__Bacteria(100);p__Chloroflexi(100);c__Anaerolineae(100);o__Anaerolineales(97);f__Anaerolinaceae(97);unclassified;unclassified;	Bacteria(100);Chloroflexi(100);Anaerolineae(100);Anaerolineales(100);Anaerolineaceae(100);unclassified;	0	0	0	0	0	0	0	0	0	0	0	0	0	0	0	0	0	0	0	0	0	0	0	0	0	0	0	0	0	0	0	0	0	0	0	0	0	0	0	0	0	0	0	0	0	0	0
bOTU_2475	k__Bacteria(100);p__NKB19(100);c__TSBW08(100);unclassified;unclassified;unclassified;unclassified;	Bacteria(100);Hydrogenedentes(100);Hydrogenedentes_cl(100);Hydrogenedentes_or(100);Hydrogenedentes_fa(100);Hydrogenedentes_ge(100);	0	0	0	0	0	0	0	0	0	0	0	0	0	0	0	0	0	0	0	0	0	0	0	0	0	0	0	0	0	0	0	0	0	0	0	0	0	0	0	0	0	0	0	0	0	0	0
bOTU_4605	k__Bacteria(100);p__Firmicutes(100);c__Clostridia(100);o__Clostridiales(100);f__Dehalobacteriaceae(100);g__Dehalobacterium(100);unclassified;	Bacteria(100);Firmicutes(100);Clostridia(100);Clostridiales(100);Peptococcaceae(99);Dehalobacterium(93);	0	0	0	0	0	0	0	0	0	0	0	0	0	0	0	0	0	0	0	0	0	0	0	0	0	0	0	0	0	0	0	0	0	0	0	0	0	0	0	0	0	0	0	0	0	0	0
bOTU_1	k__Bacteria(100);p__Bacteroidetes(100);c__Bacteroidia(100);o__Bacteroidales(100);f__BA008(99);unclassified;unclassified;	Bacteria(100);Bacteroidetes(100);Sphingobacteriia(99);Sphingobacteriales(99);Lentimicrobiaceae(96);Lentimicrobiaceae_ge(96);	0.0597882	0.0259	0.00865052	0	0.00865651	0	0	0.0341559	0.256783	0.991622	0.855365	0.0776331	0	0	0	0	0	0	0	0	0	0	0	0	0	0	0.568381	1.82625	3.70402	4.4771	5.32164	4.08848	2.89203	2.86638	0.477223	0.400662	0.583471	0.906634	2.39475	0.758434	1.70183	2.73519	4.52801	4.76108	3.85656	3.46214	4.25805
bOTU_136	k__Bacteria(100);p__Bacteroidetes(100);c__Bacteroidia(100);o__Bacteroidales(100);f__Porphyromonadaceae(100);g__Petrimonas(97);s__sulfuriphila(97);	Bacteria(100);Bacteroidetes(100);Bacteroidia(100);Bacteroidales(100);Porphyromonadaceae(100);Petrimonas(99);	0.247694	0.198567	0.250865	0.144718	0.458795	0.278237	0.330033	0.0768508	0.196867	0.22226	0.388802	0.414043	0.248927	0.0948031	0.0777403	0.0779626	0.0433238	0.0691324	0.129814	0.0692161	0.0603917	0.0424016	0.103896	0.00862887	0.145002	0.120992	0.113676	0.191321	0.307956	0.458081	0.434065	0.241005	0.233786	0.144595	0.130152	0.148071	0.0957938	0.1482	0.178967	0.113329	0.234436	0.348432	0.715407	0.425717	0.279208	0.305998	0.154215
bOTU_57	k__Bacteria(100);p__Bacteroidetes(100);c__Bacteroidia(100);o__Bacteroidales(100);unclassified;unclassified;unclassified;	Bacteria(100);Bacteroidetes(100);Bacteroidia(100);Bacteroidales(100);Rikenellaceae(93);unclassified;	0	0	0	0	0.017313	0.104339	1.5112	0.999061	1.02713	1.10275	0.190081	0.0948848	0.00858369	0	0	0	0	0	0	0	0	0	0	0	0	0	0.192375	0.695713	0.573139	0.31115	0.442747	0.361508	0.329033	0.136089	0.546638	0.461632	0.226422	0.278964	0.732913	0.453317	0.295216	0.601045	0.462397	0.582103	0.436262	0.323483	0.20562
bOTU_60	k__Bacteria(100);p__Bacteroidetes(100);c__Bacteroidia(100);o__Bacteroidales(100);unclassified;unclassified;unclassified;	Bacteria(100);Bacteroidetes(100);Bacteroidia(100);Bacteroidales(100);Rikenellaceae(98);Rikenellaceae_RC9_gut_group(85);	0	0	0	0.00851281	0.00865651	0.0173898	0.54716	0.315942	0.342378	0.299196	0.0604804	0.0345036	0	0	0	0	0	0	0	0	0	0	0	0	0	0	0.0961875	0.21741	0.384944	0.121003	0.112857	0.111895	0.121223	0.0340223	0.190889	0.200331	0.0870853	0.0610235	0.102267	0.122047	0.130242	0.313589	0.157041	0.191138	0.122153	0.104913	0.0685401
bOTU_76	k__Bacteria(100);p__Bacteroidetes(100);c__Bacteroidia(100);o__Bacteroidales(100);f__Rikenellaceae(93);g__Blvii28(88);unclassified;	Bacteria(100);Bacteroidetes(100);Bacteroidia(100);Bacteroidales(100);Rikenellaceae(94);Blvii28_wastewater-sludge_group(92);	0	0	0	0	0	0	0	0	0	0	0	0	0	0	0	0	0	0	0	0	0	0	0	0	0	0	0.0524659	0.200017	0.0940975	0.0777874	0.0781318	0.025822	0.034635	0.0170111	0.0173536	0.00871004	0.0174171	0.0174353	0.0255667	0.0697411	0.130242	0.0783972	0.0785203	0.0955691	0.034901	0.0349711	0.0685401
bOTU_398	k__Bacteria(100);p__Proteobacteria(100);c__Gammaproteobacteria(100);o__Xanthomonadales(98);f__Sinobacteraceae(90);unclassified;unclassified;	Bacteria(100);Proteobacteria(100);Gammaproteobacteria(100);Xanthomonadales(100);unclassified;unclassified;	0	0	0	0	0	0	0	0	0	0	0	0	0	0	0	0	0	0	0	0	0	0	0	0	0	0	0	0	0	0	0	0	0	0	0	0	0	0	0	0	0	0	0	0	0	0	0
bOTU_233	k__Bacteria(100);p__OD1(95);c__ABY1(95);unclassified;unclassified;unclassified;unclassified;	Bacteria(100);Parcubacteria(99);Candidatus_Magasanikbacteria(99);Candidatus_Magasanikbacteria_or(99);Candidatus_Magasanikbacteria_fa(99);Candidatus_Magasanikbacteria_ge(99);	0	0	0	0	0	0	0	0.162241	0.111273	0.897589	0	0	0	0	0	0	0	0	0	0	0	0	0	0	0	0	0.0349773	0	0	0	0.182307	0.025822	0.0432938	0.00850557	0.0433839	0.182911	0.0261256	0.0523058	0.630646	0.0174353	0	0	0	0.399652	0.16578	0.0349711	0.0257025
bOTU_675	k__Bacteria(100);p__Bacteroidetes(100);c__Bacteroidia(100);o__Bacteroidales(100);f__Porphyromonadaceae(100);g__Paludibacter(100);unclassified;	Bacteria(100);Bacteroidetes(100);Bacteroidia(100);Bacteroidales(100);Porphyromonadaceae(100);Microbacter(94);	0.00854117	0.00863334	0.00865052	0	0	0	0.00868508	0.017078	0.00855945	0.00854847	0	0.0172518	0.00858369	0.0172369	0.0345513	0.00866251	0.00866476	0	0.0259628	0	0.00862738	0.00848033	0.00865801	0.00862887	0.00852951	0.0172846	0.0174886	0.00869641	0.0171086	0.0172861	0.0347252	0.0344293	0.0173175	0.0170111	0.0173536	0.0261301	0.0522512	0.00871764	0.0170445	0.0174353	0.00868282	0.0087108	0.017449	0.0173762	0.0174505	0.0262284	0.00856751
bOTU_6564	k__Bacteria(100);p__Chloroflexi(100);c__Dehalococcoidetes(100);o__Dehalococcoidales(100);f__Dehalococcoidaceae(100);unclassified;unclassified;	Bacteria(100);Chloroflexi(100);Dehalococcoidia(99);unclassified;unclassified;unclassified;	0	0	0	0	0	0	0	0.00853898	0.0684756	0.0427423	0.00864006	0	0	0	0	0	0	0	0	0	0	0	0	0	0	0	0	0.00869641	0.025663	0.00864304	0.0260439	0.00860733	0.0173175	0.00850557	0.00867679	0.00871004	0.00870853	0.00871764	0	0.00871764	0.00868282	0.0087108	0.017449	0.0173762	0.0174505	0.00874279	0.017135
bOTU_873	k__Bacteria(100);p__Armatimonadetes(100);c__SJA-176(100);o__RB046(100);unclassified;unclassified;unclassified;	Bacteria(100);Armatimonadetes(100);uncultured(100);uncultured_or(100);uncultured_fa(100);uncultured_ge(100);	0	0	0	0	0	0	0	0	0	0	0	0	0.00858369	0	0	0	0	0	0	0	0	0	0	0	0	0	0.00874432	0.00869641	0	0	0	0	0	0	0	0	0	0	0	0.00871764	0.00868282	0.0087108	0.00872448	0.0086881	0	0.00874279	0
bOTU_254	k__Bacteria(100);p__Acidobacteria(99);c__OS-K(99);unclassified;unclassified;unclassified;unclassified;	Bacteria(100);Acidobacteria(100);Holophagae(100);Holophagae_Incertae_Sedis(100);Unknown_Family(100);Thermoanaerobaculum(100);	0	0	0	0	0	0	0	0	0	0	0	0	0	0	0	0	0	0	0	0	0	0	0	0	0	0	0	0	0	0	0	0	0	0	0	0	0	0	0	0	0	0	0	0	0	0	0
bOTU_231	k__Bacteria(100);p__Thermotogae(100);c__Thermotogae(100);o__Thermotogales(100);f__Thermotogaceae(100);g__SC103(100);unclassified;	Bacteria(100);Thermotogae(100);Thermotogae(100);Petrotogales(100);Petrotogaceae(100);SC103(100);	0	0	0	0	0	0	0	0	0	0	0	0	0	0	0	0	0	0	0	0	0	0	0	0	0	0	0	0	0	0	0	0	0	0	0	0	0	0	0	0	0	0	0	0	0	0	0
bOTU_349	k__Bacteria(100);p__Firmicutes(100);c__Clostridia(100);o__Clostridiales(100);f__Ruminococcaceae(100);g__Bacteroides(100);s__cellulosolvens(100);	Bacteria(100);Firmicutes(100);Clostridia(100);Clostridiales(100);Ruminococcaceae(100);Pseudobacteroides(80);	0	0	0	0	0	0	0	0	0	0	0	0	0	0	0	0	0	0	0	0	0	0	0	0	0	0	0	0	0	0	0	0	0	0	0	0	0	0	0	0	0	0	0	0	0	0	0
bOTU_472	k__Bacteria(100);p__TM7(100);c__TM7-1(100);unclassified;unclassified;unclassified;unclassified;	Bacteria(100);Saccharibacteria(100);Saccharibacteria_cl(100);Saccharibacteria_or(100);Saccharibacteria_fa(100);Saccharibacteria_ge(100);	0	0	0	0	0	0	0	0	0	0	0	0	0	0	0	0	0	0	0	0	0	0	0	0	0	0	0	0	0	0	0	0	0	0	0	0	0	0	0	0	0	0	0	0	0	0	0
bOTU_604	k__Bacteria(100);p__NKB19(100);c__TSBW08(100);unclassified;unclassified;unclassified;unclassified;	Bacteria(100);Hydrogenedentes(94);Hydrogenedentes_cl(89);Hydrogenedentes_or(89);Hydrogenedentes_fa(89);Hydrogenedentes_ge(89);	0	0	0	0	0	0	0	0	0	0	0	0	0	0	0	0	0	0	0	0	0	0	0	0	0	0	0	0	0	0	0	0	0	0	0	0	0	0	0	0	0	0	0	0	0	0	0
bOTU_1146	k__Bacteria(100);p__Firmicutes(91);unclassified;unclassified;unclassified;unclassified;unclassified;	Bacteria(100);Firmicutes(99);Limnochordia(98);Limnochordales(98);Limnochordaceae(98);Limnochordaceae_ge(98);	0	0	0	0	0	0	0	0	0	0	0	0	0	0	0	0	0	0	0	0	0	0	0	0	0	0	0	0	0	0	0	0	0	0	0	0	0	0	0	0	0	0	0	0	0	0	0
bOTU_1332	k__Bacteria(100);p__Proteobacteria(100);c__Deltaproteobacteria(100);o__Syntrophobacterales(100);f__Syntrophorhabdaceae(100);unclassified;unclassified;	Bacteria(100);Proteobacteria(100);Deltaproteobacteria(100);Deltaproteobacteria_Incertae_Sedis(100);Syntrophorhabdaceae(100);Syntrophorhabdus(100);	0	0	0	0	0	0	0	0	0	0	0	0	0	0	0	0	0	0	0	0	0	0	0	0	0	0	0	0	0	0	0	0	0	0	0	0	0	0	0	0	0	0	0	0	0	0	0
bOTU_858	k__Bacteria(100);p__Chlorobi(95);c__OPB56(95);unclassified;unclassified;unclassified;unclassified;	Bacteria(100);Chlorobi(93);Chlorobia(93);Chlorobiales(93);OPB56(93);OPB56_ge(93);	0	0	0	0	0	0	0	0	0	0	0	0	0	0	0	0	0	0	0	0	0	0	0	0	0	0	0	0	0	0	0	0	0	0	0	0	0	0	0	0	0	0	0	0	0	0	0
bOTU_1243	k__Bacteria(100);p__Proteobacteria(100);c__Alphaproteobacteria(100);unclassified;unclassified;unclassified;unclassified;	Bacteria(100);Proteobacteria(100);Alphaproteobacteria(100);Rhizobiales(100);MNG7(100);MNG7_ge(100);	0	0	0	0	0	0	0	0	0	0	0	0	0	0	0	0	0	0	0	0	0	0	0	0	0	0	0	0	0	0	0	0	0	0	0	0	0	0	0	0	0	0	0	0	0	0	0
bOTU_1280	k__Bacteria(100);p__Firmicutes(100);c__Clostridia(100);o__Clostridiales(100);f__[Mogibacteriaceae](88);unclassified;unclassified;	Bacteria(100);Firmicutes(100);Clostridia(100);Clostridiales(100);Family_XIII(100);Family_XIII_UCG-002(100);	0	0	0	0	0	0	0	0	0	0	0	0	0	0	0	0	0	0	0	0	0	0	0	0	0	0	0	0	0	0	0	0	0	0	0	0	0	0	0	0	0	0	0	0	0	0	0
bOTU_1316	k__Bacteria(100);p__Spirochaetes(100);c__[Leptospirae](100);o__[Leptospirales](100);f__Sediment-4(100);g__SJA-88(100);unclassified;	Bacteria(100);Spirochaetae(100);Spirochaetes(100);Spirochaetales(100);Leptospiraceae(100);uncultured(100);	0	0	0	0	0	0	0	0	0	0	0	0	0	0	0	0	0	0	0	0	0	0	0	0	0	0	0	0	0	0	0	0	0	0	0	0	0	0	0	0	0	0	0	0	0	0	0
bOTU_1401	k__Bacteria(100);p__Proteobacteria(100);c__Alphaproteobacteria(100);o__Caulobacterales(99);f__Caulobacteraceae(99);unclassified;unclassified;	Bacteria(100);Proteobacteria(100);Alphaproteobacteria(100);Caulobacterales(100);Caulobacteraceae(100);uncultured(100);	0	0	0	0	0	0	0	0	0	0	0	0	0	0	0	0	0	0	0	0	0	0	0	0	0	0	0	0	0	0	0	0	0	0	0	0	0	0	0	0	0	0	0	0	0	0	0
bOTU_1204	k__Bacteria(100);p__TM7(88);unclassified;unclassified;unclassified;unclassified;unclassified;	Bacteria(100);Saccharibacteria(100);Saccharibacteria_cl(100);Saccharibacteria_or(100);Saccharibacteria_fa(100);Saccharibacteria_ge(100);	0	0	0	0	0	0	0	0	0	0	0	0	0	0	0	0	0	0	0	0	0	0	0	0	0	0	0	0	0	0	0	0	0	0	0	0	0	0	0	0	0	0	0	0	0	0	0
bOTU_3101	k__Bacteria(100);p__Bacteroidetes(100);c__Bacteroidia(99);o__Bacteroidales(99);unclassified;unclassified;unclassified;	Bacteria(100);Bacteroidetes(100);unclassified;unclassified;unclassified;unclassified;	0	0	0	0	0	0	0	0	0	0	0	0	0	0	0	0	0	0	0	0	0	0	0	0	0	0	0	0	0	0	0	0	0	0	0	0	0	0	0	0	0	0	0	0	0	0	0
bOTU_1171	k__Bacteria(100);p__Bacteroidetes(100);c__Bacteroidia(100);o__Bacteroidales(100);f__Rikenellaceae(100);g__Blvii28(100);unclassified;	Bacteria(100);Bacteroidetes(100);Bacteroidia(100);Bacteroidales(100);Rikenellaceae(100);Blvii28_wastewater-sludge_group(100);	0	0	0	0	0	0	0	0	0	0	0	0	0	0	0	0	0	0	0	0	0	0	0	0	0	0	0	0	0	0	0	0	0	0	0	0	0	0	0	0	0	0	0	0	0	0	0
bOTU_1568	k__Bacteria(100);p__Actinobacteria(100);unclassified;unclassified;unclassified;unclassified;unclassified;	Bacteria(100);Actinobacteria(100);Thermoleophilia(99);Gaiellales(86);uncultured(86);uncultured_ge(86);	0	0	0	0	0	0	0	0	0	0	0	0	0	0	0	0	0	0	0	0	0	0	0	0	0	0	0	0	0	0	0	0	0	0	0	0	0	0	0	0	0	0	0	0	0	0	0
bOTU_1368	k__Bacteria(100);unclassified;unclassified;unclassified;unclassified;unclassified;unclassified;	Bacteria(100);unclassified;unclassified;unclassified;unclassified;unclassified;	0	0	0	0	0	0	0	0	0	0	0	0	0	0	0	0	0	0	0	0	0	0	0	0	0	0	0	0	0	0	0	0	0	0	0	0	0	0	0	0	0	0	0	0	0	0	0
bOTU_1173	k__Bacteria(100);p__Fibrobacteres(100);c__TG3(100);o__TG3-1(100);f__TSCOR003-O20(100);unclassified;unclassified;	Bacteria(100);Fibrobacteres(100);Fibrobacteria(100);Fibrobacterales(100);possible_family_01(100);possible_family_01_ge(100);	0	0	0	0	0	0	0	0	0	0	0	0	0	0	0	0	0	0	0	0	0	0	0	0	0	0	0	0	0	0	0	0	0	0	0	0	0	0	0	0	0	0	0	0	0	0	0
bOTU_1797	k__Bacteria(100);p__Chloroflexi(100);c__Anaerolineae(100);o__Caldilineales(100);f__Caldilineaceae(100);unclassified;unclassified;	Bacteria(100);Chloroflexi(100);Caldilineae(100);Caldilineales(100);Caldilineaceae(100);uncultured(88);	0	0	0	0	0	0	0	0	0	0	0	0	0	0	0	0	0	0	0	0	0	0	0	0	0	0	0.00874432	0	0	0	0	0	0	0	0	0	0	0	0	0.00871764	0	0	0	0	0.00872524	0	0
bOTU_1706	k__Bacteria(100);p__Acidobacteria(100);c__Acidobacteria-6(100);o__iii1-15(100);unclassified;unclassified;unclassified;	Bacteria(100);Acidobacteria(100);Subgroup_6(100);Subgroup_6_or(100);Subgroup_6_fa(100);Subgroup_6_ge(100);	0	0	0	0	0	0	0	0	0	0	0	0	0	0	0	0	0	0	0	0	0	0	0	0	0	0	0	0	0	0	0	0	0	0	0	0	0	0	0	0	0	0	0	0	0	0	0
bOTU_1514	k__Bacteria(100);p__Planctomycetes(100);c__Planctomycetia(100);o__Pirellulales(100);f__Pirellulaceae(100);unclassified;unclassified;	Bacteria(100);Planctomycetes(100);Planctomycetacia(100);Planctomycetales(100);Planctomycetaceae(100);Pirellula(99);	0	0	0	0	0	0	0	0	0	0	0	0	0	0	0	0	0	0	0	0	0	0	0	0	0	0	0	0	0.00855432	0	0	0	0	0	0	0	0	0	0	0	0	0	0	0	0	0	0
bOTU_1988	k__Bacteria(100);p__Proteobacteria(100);c__Deltaproteobacteria(100);o__Syntrophobacterales(100);f__Syntrophobacteraceae(100);g__Syntrophobacter(100);unclassified;	Bacteria(100);Proteobacteria(100);Deltaproteobacteria(100);Syntrophobacterales(100);Syntrophobacteraceae(100);Syntrophobacter(100);	0	0	0	0	0	0	0	0	0	0	0	0	0	0	0	0	0	0	0	0	0	0	0	0	0	0	0	0	0	0	0	0	0	0	0	0	0	0	0	0	0	0	0	0	0	0	0
bOTU_1652	k__Bacteria(100);p__Bacteroidetes(100);c__Cytophagia(98);o__Cytophagales(98);unclassified;unclassified;unclassified;	Bacteria(100);Bacteroidetes(100);Cytophagia(100);Cytophagales(100);Cytophagaceae(100);uncultured(100);	0	0	0	0	0	0	0	0	0	0	0	0	0	0	0	0	0	0	0	0	0	0	0	0	0	0	0	0	0	0	0	0	0	0	0	0	0	0	0	0	0	0	0	0	0	0	0
bOTU_3325	k__Bacteria(100);p__Spirochaetes(100);c__Spirochaetes(100);o__Spirochaetales(100);f__Spirochaetaceae(100);g__Treponema(100);unclassified;	Bacteria(100);Spirochaetae(100);Spirochaetes(100);Spirochaetales(100);Spirochaetaceae(100);Treponema_2(86);	0	0	0	0.00851281	0	0	0	0	0	0	0	0	0	0	0	0	0	0	0	0	0	0	0	0	0	0	0	0	0	0	0	0	0	0.00850557	0	0	0	0	0	0	0	0	0	0	0	0	0
bOTU_2358	k__Bacteria(100);p__Proteobacteria(100);c__Deltaproteobacteria(100);o__Desulfarculales(93);f__Desulfarculaceae(93);unclassified;unclassified;	Bacteria(100);Proteobacteria(100);Deltaproteobacteria(100);Desulfarculales(100);Desulfarculaceae(100);Desulfatiglans(100);	0	0	0	0	0	0	0	0	0	0	0	0	0	0	0	0	0	0	0	0	0	0	0	0	0	0	0	0	0	0	0	0	0	0	0	0	0	0	0	0	0	0	0	0	0	0	0
bOTU_2686	k__Bacteria(100);p__Armatimonadetes(100);c__SJA-176(100);o__TP122(100);unclassified;unclassified;unclassified;	Bacteria(100);Armatimonadetes(100);uncultured(100);uncultured_or(100);uncultured_fa(100);uncultured_ge(100);	0	0	0	0	0	0	0	0	0	0	0	0	0	0	0	0	0	0	0	0	0	0	0	0	0	0	0	0	0	0	0	0	0	0	0	0	0	0	0	0	0	0	0	0	0	0	0
bOTU_2385	k__Bacteria(100);p__OD1(88);unclassified;unclassified;unclassified;unclassified;unclassified;	Bacteria(100);Parcubacteria(100);Parcubacteria_cl(96);Parcubacteria_or(96);Parcubacteria_fa(96);Parcubacteria_ge(96);	0	0	0	0	0	0	0	0	0	0	0	0	0	0	0	0	0	0	0	0	0	0	0	0	0	0	0	0	0	0	0	0	0	0	0	0	0	0	0	0	0	0	0	0	0	0	0
bOTU_2915	k__Bacteria(100);p__Firmicutes(100);c__Clostridia(100);o__Clostridiales(100);f__Peptostreptococcaceae(100);g__Clostridium(100);s__sticklandii(100);	Bacteria(100);Firmicutes(100);Clostridia(100);Clostridiales(100);Peptostreptococcaceae(100);Acetoanaerobium(100);	0	0	0	0	0	0	0	0	0	0	0	0	0	0	0	0	0	0	0	0	0	0	0	0	0	0	0	0	0	0	0	0	0	0	0	0	0	0	0	0.00871764	0.00868282	0	0	0	0	0	0
bOTU_1910	k__Bacteria(100);p__OP11(100);c__OP11-4(100);unclassified;unclassified;unclassified;unclassified;	Bacteria(100);Microgenomates(100);Candidatus_Levybacteria(100);Candidatus_Levybacteria_or(100);Candidatus_Levybacteria_fa(100);Candidatus_Levybacteria_ge(100);	0	0	0	0	0	0	0	0	0	0	0	0	0	0	0	0	0	0	0	0	0	0	0	0	0	0	0	0	0	0	0	0	0	0	0	0	0	0	0	0	0	0	0	0	0	0	0
bOTU_4171	k__Bacteria(100);p__Firmicutes(93);unclassified;unclassified;unclassified;unclassified;unclassified;	Bacteria(100);Firmicutes(100);Clostridia(100);Clostridiales(100);Christensenellaceae(100);Christensenellaceae_R-7_group(100);	0	0	0	0	0	0	0	0	0	0	0	0	0	0	0	0	0	0	0	0	0	0	0	0	0	0	0	0	0	0	0	0	0	0	0	0	0	0	0	0	0	0	0	0	0	0	0
bOTU_1951	k__Bacteria(100);p__Chloroflexi(100);c__Anaerolineae(100);o__Caldilineales(100);f__Caldilineaceae(100);g__Caldilinea(98);unclassified;	Bacteria(100);Chloroflexi(100);Caldilineae(100);Caldilineales(100);Caldilineaceae(100);uncultured(100);	0	0	0	0	0	0	0	0	0	0	0	0	0	0	0	0	0	0	0	0	0	0	0	0	0	0	0	0	0	0	0	0	0	0	0	0	0	0	0	0	0	0	0	0	0	0	0
bOTU_2185	k__Bacteria(100);p__Acidobacteria(100);c__Solibacteres(100);o__Solibacterales(100);f__AKIW659(93);unclassified;unclassified;	Bacteria(100);Acidobacteria(100);Solibacteres(100);Solibacterales(100);Solibacteraceae_(Subgroup_3)(100);GOUTB8(88);	0	0	0	0	0	0	0	0	0	0	0	0	0	0	0	0	0	0	0	0	0	0	0	0	0	0	0	0	0	0	0	0	0	0	0	0	0	0	0	0	0	0	0	0	0	0	0
bOTU_270	k__Bacteria(100);p__Firmicutes(99);c__Clostridia(98);o__Clostridiales(98);f__Christensenellaceae(96);unclassified;unclassified;	Bacteria(100);Firmicutes(100);Clostridia(100);Clostridiales(100);Christensenellaceae(100);Christensenellaceae_R-7_group(100);	0	0	0	0	0.00865651	0	0	0	0.0171189	0.00854847	0	0	0	0	0	0	0	0	0	0	0	0	0	0	0	0	0.0524659	0.043482	0.0513259	0.0259291	0.0520879	0.0860733	0.0606113	0.00850557	0.0173536	0	0.00870853	0.0174353	0	0.0610235	0.0607797	0.043554	0.0436224	0.0347524	0.0785272	0.0611995	0.00856751
bOTU_152	k__Bacteria(100);p__Spirochaetes(100);c__MVP-15(100);o__PL-11B10(100);unclassified;unclassified;unclassified;	Bacteria(100);Spirochaetae(100);Spirochaetes(100);Spirochaetales(100);PL-11B10(100);PL-11B10_ge(100);	0.0170823	0.00863334	0	0	0	0	0	0.222013	0.196867	0.179518	0	0	0	0	0	0.00866251	0.00866476	0	0.00865426	0	0	0	0	0	0	0.0086423	0.550892	0.408731	0.63302	0.172861	0.303846	0.499225	0.467573	0.416773	0.720174	0.322272	0.418009	0.348705	0.034089	0.392294	0.642528	0.505226	0.287908	0.191138	0.36646	0.358454	0.299863
bOTU_331	k__Bacteria(100);p__Verrucomicrobia(100);c__Verruco-5(100);o__LD1-PB3(100);unclassified;unclassified;unclassified;	Bacteria(100);Verrucomicrobia(100);LD1-PB3(100);LD1-PB3_or(100);LD1-PB3_fa(100);LD1-PB3_ge(100);	0	0	0	0	0	0	0	0	0	0	0	0	0	0	0	0	0	0	0	0	0	0	0	0	0	0	0	0	0	0	0	0	0	0	0.0607375	0.348402	0.461552	0.366141	0.0681779	0	0	0	0	0	0	0	0
bOTU_4798	k__Bacteria(100);p__Firmicutes(94);c__Clostridia(92);o__Clostridiales(92);f__Christensenellaceae(82);unclassified;unclassified;	Bacteria(100);Firmicutes(100);Clostridia(100);Clostridiales(100);Christensenellaceae(100);Christensenellaceae_R-7_group(99);	0	0	0	0	0	0	0	0	0	0	0	0	0	0	0	0	0	0	0	0	0	0	0	0	0	0	0.0174886	0.00869641	0	0	0	0	0	0	0.00867679	0.0348402	0.0348341	0.0697411	0	0.0435882	0.00868282	0	0	0	0	0	0
bOTU_608	k__Bacteria(100);p__Firmicutes(100);c__Clostridia(100);o__Clostridiales(100);f__Clostridiaceae(100);g__Clostridium(93);unclassified;	Bacteria(100);Firmicutes(100);Clostridia(100);Clostridiales(100);Clostridiaceae_1(100);Clostridium_sensu_stricto_1(96);	0.0341647	0.0172667	0.0259516	0.0255384	0.017313	0	0.00868508	0.0512339	0.077035	0.0256454	0.00864006	0.00862589	0.00858369	0.00861846	0.00863782	0	0	0	0.00865426	0.0346081	0	0	0.00865801	0	0.00852951	0	0.0262329	0.0260892	0.0342173	0.00864304	0.00868131	0.00860733	0.00865876	0.0255167	0.0607375	0.0261301	0.0522512	0.0523058	0.0255667	0.0523058	0.0260485	0.0522648	0.0261734	0.0086881	0.00872524	0.00874279	0.03427
bOTU_2685	k__Bacteria(100);p__Chloroflexi(100);c__Anaerolineae(100);o__DRC31(100);unclassified;unclassified;unclassified;	Bacteria(100);Chloroflexi(100);Ardenticatenia(100);uncultured(100);uncultured_fa(100);uncultured_ge(100);	0	0	0	0	0	0	0	0	0	0	0	0	0	0	0	0	0	0	0	0	0	0	0	0	0	0	0	0	0.00855432	0	0	0	0	0	0	0	0	0	0	0	0	0	0	0	0	0	0
bOTU_715	k__Bacteria(100);p__Actinobacteria(100);c__Actinobacteria(100);o__Actinomycetales(100);f__Propionibacteriaceae(99);g__Tessaracoccus(97);s__bendigoensis(92);	Bacteria(100);Actinobacteria(100);Actinobacteria(100);Propionibacteriales(100);Propionibacteriaceae(100);Tessaracoccus(100);	0	0	0	0	0	0	0	0	0	0	0	0	0	0	0	0	0	0	0	0	0	0	0	0	0	0	0	0	0.00855432	0	0.00868131	0.00860733	0.00865876	0.00850557	0	0	0	0	0	0.00871764	0	0.0087108	0	0	0.00872524	0.00874279	0
bOTU_853	k__Bacteria(100);unclassified;unclassified;unclassified;unclassified;unclassified;unclassified;	Bacteria(100);Proteobacteria(87);Deltaproteobacteria(87);Myxococcales(87);MSB-4B10(87);MSB-4B10_ge(87);	0	0	0	0	0	0	0	0	0	0	0.00864006	0	0	0	0	0	0	0	0	0	0	0	0	0	0	0	0.0174886	0.00869641	0	0.0172861	0.0173626	0.00860733	0.00865876	0.00850557	0.00867679	0	0	0	0	0.0174353	0.00868282	0.0087108	0	0.0086881	0.00872524	0.00874279	0
bOTU_1175	k__Bacteria(100);p__Chloroflexi(99);c__Anaerolineae(99);unclassified;unclassified;unclassified;unclassified;	Bacteria(100);Chloroflexi(100);SBR2076(96);SBR2076_or(96);SBR2076_fa(96);SBR2076_ge(96);	0.00854117	0	0	0	0	0	0	0	0.00855945	0	0.0172801	0	0	0	0	0	0	0	0	0	0	0	0	0	0	0	0.00874432	0.00869641	0.00855432	0	0	0	0	0	0	0	0	0	0	0.00871764	0.00868282	0.0087108	0	0	0	0	0
bOTU_412	k__Bacteria(100);p__OD1(81);c__ABY1(81);unclassified;unclassified;unclassified;unclassified;	Bacteria(97);unclassified;unclassified;unclassified;unclassified;unclassified;	0	0	0	0	0	0	0	0	0	0	0	0	0	0	0	0	0	0	0	0	0	0	0	0	0	0	0	0	0	0	0	0	0	0	0	0	0	0	0	0	0	0	0	0	0	0	0
bOTU_1078	k__Bacteria(100);p__Caldiserica(92);c__OP5(92);o__WCHB1-02(92);unclassified;unclassified;unclassified;	Bacteria(100);Caldiserica(100);Caldisericia(100);Caldisericales(100);WCHB1-02(100);WCHB1-02_ge(100);	0	0	0	0	0	0	0	0	0	0	0	0	0	0	0	0	0	0	0	0	0	0	0	0	0	0	0	0	0	0	0	0	0	0	0	0	0	0	0	0	0	0	0	0	0	0	0
bOTU_764	k__Bacteria(100);p__Proteobacteria(99);c__Deltaproteobacteria(99);o__Myxococcales(93);f__0319-6G20(93);unclassified;unclassified;	Bacteria(100);Proteobacteria(94);Deltaproteobacteria(88);unclassified;unclassified;unclassified;	0	0	0	0	0	0	0	0	0	0	0	0	0	0	0	0	0	0	0	0	0	0	0	0	0	0	0	0	0	0	0	0	0	0	0	0	0	0	0	0	0	0	0	0	0	0	0
bOTU_2682	k__Bacteria(100);p__Verrucomicrobia(100);c__Verruco-5(100);o__LD1-PB3(100);unclassified;unclassified;unclassified;	Bacteria(100);Verrucomicrobia(100);LD1-PB3(100);LD1-PB3_or(100);LD1-PB3_fa(100);LD1-PB3_ge(100);	0	0	0	0	0.00865651	0.0086949	0	0	0	0.00854847	0	0	0	0	0.0431891	0.00866251	0	0	0	0.00865202	0	0.0169607	0	0	0	0	0	0	0	0	0	0	0	0	0	0	0	0	0	0	0	0	0	0	0	0	0
bOTU_1150	k__Bacteria(100);p__[Caldithrix](100);c__KSB1(100);o__GW-22(99);unclassified;unclassified;unclassified;	Bacteria(100);Deferribacteres(100);Deferribacteres_Incertae_Sedis(100);Unknown_Order(100);Unknown_Family(100);Caldithrix(100);	0	0	0	0	0	0	0	0	0	0	0	0	0	0	0	0	0	0	0	0	0	0	0	0	0	0	0	0	0	0	0	0	0	0	0	0	0	0	0	0	0	0	0	0	0	0	0
bOTU_830	k__Bacteria(100);p__Planctomycetes(100);c__Phycisphaerae(100);o__Pla1(100);unclassified;unclassified;unclassified;	Bacteria(100);Planctomycetes(100);Phycisphaerae(100);Pla1_lineage(100);Pla1_lineage_fa(100);Pla1_lineage_ge(100);	0	0	0	0	0	0	0	0	0	0	0	0	0	0	0	0	0	0	0	0	0	0	0	0	0	0	0	0	0	0	0	0	0	0	0	0	0	0	0	0	0	0	0	0	0	0	0
bOTU_1234	k__Bacteria(100);p__Firmicutes(94);c__Clostridia(91);o__SHA-98(86);unclassified;unclassified;unclassified;	Bacteria(100);Firmicutes(100);Clostridia(100);Thermoanaerobacterales(100);Thermoanaerobacteraceae(100);Gelria(100);	0	0	0	0	0	0	0	0	0	0	0	0	0	0	0	0	0	0	0	0	0	0	0	0	0	0	0	0	0	0	0	0	0	0	0	0	0	0	0	0	0	0	0	0	0	0	0
bOTU_1239	k__Bacteria(100);p__Acidobacteria(99);c__BPC102(99);o__B110(99);unclassified;unclassified;unclassified;	Bacteria(100);Acidobacteria(100);Subgroup_21(100);Subgroup_21_or(100);Subgroup_21_fa(100);Subgroup_21_ge(100);	0	0	0	0	0	0	0	0	0	0	0	0	0	0	0	0	0	0	0	0	0	0	0	0	0	0	0	0	0	0	0	0	0	0	0	0	0	0	0	0	0	0	0	0	0	0	0
bOTU_1164	k__Bacteria(100);p__NC10(100);c__12-24(100);o__JH-WHS47(100);unclassified;unclassified;unclassified;	Bacteria(100);Nitrospirae(100);Nitrospira(100);Nitrospirales(100);Sh765B-TzT-35(100);Sh765B-TzT-35_ge(100);	0	0	0	0	0	0	0	0	0	0	0	0	0	0	0	0	0	0	0	0	0	0	0	0	0	0	0	0	0	0	0	0	0	0	0	0	0	0	0	0	0	0	0	0	0	0	0
bOTU_1217	k__Bacteria(100);p__Chloroflexi(100);c__Anaerolineae(82);unclassified;unclassified;unclassified;unclassified;	Bacteria(100);Chloroflexi(98);unclassified;unclassified;unclassified;unclassified;	0	0.00863334	0	0.00851281	0	0	0	0	0	0	0.00864006	0	0.0171674	0	0	0	0	0	0	0	0	0	0	0	0.00852951	0	0	0	0	0	0	0	0	0	0	0	0	0	0	0	0	0	0	0	0	0	0
bOTU_1783	k__Bacteria(100);p__Firmicutes(100);c__Clostridia(100);o__Clostridiales(100);f__[Mogibacteriaceae](100);g__Anaerovorax(100);unclassified;	Bacteria(100);Firmicutes(100);Clostridia(100);Clostridiales(100);Family_XIII(100);uncultured(100);	0	0	0	0	0	0	0	0	0	0	0	0	0	0	0	0	0	0	0	0	0	0	0	0	0	0	0	0	0	0	0	0	0	0	0	0	0	0	0	0	0	0	0	0	0	0	0
bOTU_1646	k__Bacteria(100);p__Bacteroidetes(100);c__[Saprospirae](100);o__[Saprospirales](100);f__Saprospiraceae(100);unclassified;unclassified;	Bacteria(100);Bacteroidetes(100);Sphingobacteriia(100);Sphingobacteriales(100);Saprospiraceae(100);uncultured(100);	0	0	0	0	0	0	0	0	0	0	0	0	0	0	0	0	0	0	0	0	0	0	0	0	0	0	0	0	0	0	0	0	0	0	0	0	0	0	0	0	0	0	0	0	0	0	0
bOTU_1695	k__Bacteria(100);p__GN02(99);c__BD1-5(99);unclassified;unclassified;unclassified;unclassified;	Bacteria(100);Gracilibacteria(100);Gracilibacteria_cl(100);Gracilibacteria_or(100);Gracilibacteria_fa(100);Gracilibacteria_ge(100);	0	0	0	0	0	0	0	0	0	0	0	0	0	0	0	0	0	0	0	0	0	0	0	0	0	0	0	0	0	0	0	0	0	0	0	0	0	0	0	0	0	0	0	0	0	0	0
bOTU_5964	k__Bacteria(100);p__Proteobacteria(100);c__Gammaproteobacteria(100);o__Xanthomonadales(100);f__Sinobacteraceae(100);unclassified;unclassified;	Bacteria(100);Proteobacteria(100);Gammaproteobacteria(100);Xanthomonadales(100);uncultured(85);uncultured_ge(85);	0	0	0	0	0	0	0	0	0	0	0	0	0	0	0	0	0	0	0	0	0	0	0	0	0	0	0	0	0	0	0	0	0	0	0	0	0	0	0	0	0	0	0	0	0	0	0
bOTU_1678	k__Bacteria(100);p__Proteobacteria(100);c__Alphaproteobacteria(100);o__Sphingomonadales(100);f__Sphingomonadaceae(100);g__Novosphingobium(100);s__stygium(84);	Bacteria(100);Proteobacteria(100);Alphaproteobacteria(100);Sphingomonadales(100);Sphingomonadaceae(96);Novosphingobium(95);	0	0	0	0	0	0	0	0	0	0	0	0	0	0	0	0	0	0	0	0	0	0	0	0	0	0	0	0	0	0	0	0	0	0	0	0	0	0	0	0	0	0	0	0	0	0	0
bOTU_1526	k__Bacteria(100);p__Fusobacteria(100);c__Fusobacteriia(100);o__Fusobacteriales(100);f__Leptotrichiaceae(100);g__Leptotrichia(93);unclassified;	Bacteria(100);Fusobacteria(100);Fusobacteriia(100);Fusobacteriales(100);Leptotrichiaceae(100);Leptotrichia(98);	0	0	0	0	0	0	0	0	0	0	0	0	0	0	0	0	0	0	0	0	0	0	0	0	0	0	0	0	0	0	0	0	0	0	0	0	0	0	0	0	0	0	0	0	0	0	0
bOTU_1426	k__Bacteria(100);p__Proteobacteria(100);c__Alphaproteobacteria(100);o__Sphingomonadales(100);f__Sphingomonadaceae(99);g__Sphingobium(96);unclassified;	Bacteria(100);Proteobacteria(100);Alphaproteobacteria(100);Sphingomonadales(100);Sphingomonadaceae(99);Sphingobium(97);	0	0	0	0	0	0	0	0	0	0	0	0	0	0	0	0	0	0	0	0	0	0	0	0	0	0	0	0	0	0	0	0	0	0	0	0	0	0	0	0	0	0	0	0	0	0	0
bOTU_6847	k__Bacteria(100);p__Bacteroidetes(100);c__[Saprospirae](100);o__[Saprospirales](100);f__Chitinophagaceae(100);unclassified;unclassified;	Bacteria(100);Bacteroidetes(100);Sphingobacteriia(100);Sphingobacteriales(100);Chitinophagaceae(100);Ferruginibacter(100);	0	0	0	0	0	0	0	0	0	0	0	0	0	0	0	0	0	0	0	0	0	0	0	0	0	0	0	0	0	0	0	0	0	0	0	0	0	0	0	0	0	0	0	0	0	0	0
bOTU_2808	k__Bacteria(100);p__Proteobacteria(100);c__Alphaproteobacteria(100);o__BD7-3(100);unclassified;unclassified;unclassified;	Bacteria(100);Proteobacteria(100);Alphaproteobacteria(100);Alphaproteobacteria_Incertae_Sedis(100);uncultured(100);uncultured_ge(100);	0	0	0	0	0	0	0	0	0	0	0	0	0	0	0	0	0	0	0	0	0	0	0	0	0	0	0	0	0	0	0	0	0	0	0	0	0	0	0	0	0	0	0	0	0	0	0
bOTU_1511	k__Bacteria(100);p__Chloroflexi(100);c__Anaerolineae(100);o__Caldilineales(100);f__Caldilineaceae(100);unclassified;unclassified;	Bacteria(100);Chloroflexi(100);Caldilineae(100);Caldilineales(100);Caldilineaceae(100);uncultured(99);	0	0	0	0	0	0	0	0	0	0	0	0	0	0	0	0	0	0	0	0	0	0	0	0	0	0	0	0	0	0	0	0	0	0	0	0	0	0	0	0	0	0	0	0	0	0	0
bOTU_1569	k__Bacteria(100);p__Bacteroidetes(98);unclassified;unclassified;unclassified;unclassified;unclassified;	Bacteria(100);Bacteroidetes(100);SB-5(94);SB-5_or(94);SB-5_fa(94);SB-5_ge(94);	0	0	0	0	0	0	0	0	0	0	0	0	0	0	0	0	0	0	0	0	0	0	0	0	0	0	0	0	0	0	0	0	0	0	0	0	0	0	0	0	0	0	0	0	0	0	0
bOTU_1629	k__Bacteria(100);p__Firmicutes(100);c__Clostridia(100);o__Clostridiales(100);f__[Acidaminobacteraceae](100);g__Fusibacter(100);unclassified;	Bacteria(100);Firmicutes(100);Clostridia(100);Clostridiales(100);Family_XII(100);Fusibacter(100);	0	0	0	0	0	0	0	0	0	0	0	0	0	0	0	0	0	0	0	0	0	0	0	0	0	0	0	0	0	0	0	0	0	0	0	0	0	0	0	0	0	0	0	0	0	0	0
bOTU_1819	k__Bacteria(100);p__Proteobacteria(100);c__Alphaproteobacteria(99);o__BD7-3(92);unclassified;unclassified;unclassified;	Bacteria(100);Proteobacteria(100);Alphaproteobacteria(99);Alphaproteobacteria_Incertae_Sedis(95);Unknown_Family(80);unclassified;	0	0	0	0	0	0	0	0	0	0	0	0	0	0	0	0	0	0	0	0	0	0	0	0	0	0	0	0	0	0	0	0	0	0	0	0	0	0	0	0	0	0	0	0	0	0	0
bOTU_2301	k__Bacteria(100);p__Proteobacteria(100);c__Betaproteobacteria(100);o__Neisseriales(96);f__Neisseriaceae(96);g__Aquaspirillum(87);s__serpens(86);	Bacteria(100);Proteobacteria(100);Betaproteobacteria(100);Neisseriales(98);Neisseriaceae(98);Rivicola(97);	0	0	0	0	0	0	0	0	0	0	0	0	0	0	0	0	0	0	0	0	0	0	0	0	0	0	0	0	0	0	0	0	0	0	0	0	0	0	0	0	0	0	0	0	0	0	0
bOTU_1767	k__Bacteria(100);p__Chloroflexi(100);c__Anaerolineae(100);o__CFB-26(100);unclassified;unclassified;unclassified;	Bacteria(100);Chloroflexi(100);Anaerolineae(93);Anaerolineales(93);Anaerolineaceae(93);uncultured(93);	0	0	0	0	0	0	0	0	0	0	0	0	0	0	0	0	0	0	0	0	0	0	0	0	0	0	0	0	0	0	0	0	0	0	0	0	0	0	0	0	0	0	0	0	0	0	0
bOTU_1828	k__Bacteria(100);p__Proteobacteria(100);c__Alphaproteobacteria(100);o__Rhizobiales(100);f__Methylocystaceae(95);g__Methylosinus(93);unclassified;	Bacteria(100);Proteobacteria(100);Alphaproteobacteria(100);Rhizobiales(100);Methylocystaceae(97);unclassified;	0	0	0	0	0	0	0	0	0	0	0	0	0	0	0	0	0	0	0	0	0	0	0	0	0	0	0	0	0	0	0	0	0	0	0	0	0	0	0	0	0	0	0	0	0	0	0
bOTU_1601	k__Bacteria(100);p__Proteobacteria(100);c__Alphaproteobacteria(100);o__Rhizobiales(100);f__Bradyrhizobiaceae(100);unclassified;unclassified;	Bacteria(100);Proteobacteria(100);Alphaproteobacteria(100);Rhizobiales(100);Bradyrhizobiaceae(100);unclassified;	0	0	0	0	0	0	0	0	0	0	0	0	0	0	0	0	0	0	0	0	0	0	0	0	0	0	0	0	0	0	0	0	0	0	0	0	0	0	0	0	0	0	0	0	0	0	0
bOTU_3308	k__Bacteria(100);p__Proteobacteria(100);c__Alphaproteobacteria(100);o__Rhizobiales(100);f__Hyphomicrobiaceae(100);g__Devosia(100);unclassified;	Bacteria(100);Proteobacteria(100);Alphaproteobacteria(100);Rhizobiales(100);Hyphomicrobiaceae(100);Devosia(98);	0	0	0	0	0	0	0	0	0	0	0	0	0	0	0	0	0	0	0	0	0	0	0	0	0	0	0	0	0	0	0	0	0	0.00850557	0	0	0	0	0	0	0	0	0	0	0	0	0
bOTU_2679	k__Bacteria(100);p__Actinobacteria(99);c__Thermoleophilia(95);o__Solirubrobacterales(95);f__Conexibacteraceae(88);g__Conexibacter(88);unclassified;	Bacteria(100);Actinobacteria(100);Thermoleophilia(100);Solirubrobacterales(100);unclassified;unclassified;	0	0	0	0	0	0	0	0	0	0	0	0	0	0	0	0	0	0	0	0	0	0	0	0	0	0	0	0	0	0	0	0	0	0	0	0	0	0	0	0	0	0	0	0	0	0	0
bOTU_1979	k__Bacteria(100);p__Chloroflexi(100);c__Anaerolineae(100);o__SHA-20(97);unclassified;unclassified;unclassified;	Bacteria(100);Chloroflexi(100);unclassified;unclassified;unclassified;unclassified;	0	0	0	0	0	0	0	0	0	0	0	0	0	0	0	0	0	0	0	0	0	0	0	0	0	0	0	0	0	0	0	0	0	0	0	0	0	0	0	0	0	0	0	0	0	0	0
bOTU_2172	k__Bacteria(100);p__Actinobacteria(100);c__Actinobacteria(100);o__Actinomycetales(100);unclassified;unclassified;unclassified;	Bacteria(100);Actinobacteria(100);Actinobacteria(100);unclassified;unclassified;unclassified;	0	0	0	0	0	0	0	0	0	0	0	0	0	0	0	0	0	0	0	0	0	0	0	0	0	0	0	0	0	0	0	0	0	0	0	0	0	0	0	0	0	0	0	0	0	0	0
bOTU_1964	k__Bacteria(100);p__Proteobacteria(100);c__Alphaproteobacteria(100);o__Rhizobiales(100);f__Hyphomicrobiaceae(80);g__Rhodoplanes(80);unclassified;	Bacteria(100);Proteobacteria(100);Alphaproteobacteria(100);Rhizobiales(100);Hyphomicrobiaceae(97);Rhodoplanes(91);	0	0	0	0	0	0	0	0	0	0	0	0	0	0	0	0	0	0	0	0	0	0	0	0	0	0	0	0	0	0	0	0	0	0	0	0	0	0	0	0	0	0	0	0	0	0	0
bOTU_155	k__Bacteria(100);p__Spirochaetes(100);c__Spirochaetes(100);o__Sphaerochaetales(100);f__Sphaerochaetaceae(100);g__Sphaerochaeta(100);unclassified;	Bacteria(100);Spirochaetae(99);Spirochaetes(99);Spirochaetales(99);Spirochaetaceae(99);Sphaerochaeta(96);	0	0	0	0	0.0259695	0.0086949	0.0173702	0.187858	0.128392	0.0598393	0.00864006	0	0	0	0	0	0	0	0	0	0	0	0	0	0	0	0.0612102	0.191321	0.205304	0.259291	0.164945	0.335686	0.259763	0.110572	0.0433839	0.0609703	0.0957938	0.191788	0.0852224	0.104612	0.199705	0.209059	0.340255	0.217202	0.261757	0.262284	0.179918
bOTU_18	k__Bacteria(100);p__WWE1(100);c__[Cloacamonae](100);o__[Cloacamonales](100);f__[Cloacamonaceae](100);g__Candidatus_Cloacamonas(100);unclassified;	Bacteria(100);Cloacimonetes(100);Cloacimonetes_Incertae_Sedis(100);Unknown_Order(100);Unknown_Family(100);Candidatus_Cloacamonas(100);	0	0	0	0	0	0	0	0	0	0.00854847	0.0259202	0	0	0	0	0	0	0	0	0	0	0	0	0	0	0	0.332284	0.391338	3.87511	1.81504	0.494835	0.688587	0.952463	6.01344	13.3449	16.34	11.861	10.836	14.8628	0.322553	0.746722	1.02787	0.950968	2.58905	0.602042	0.743137	0.351268
bOTU_61	k__Bacteria(100);p__Fibrobacteres(100);c__TG3(100);o__TG3-1(100);f__TSCOR003-O20(100);unclassified;unclassified;	Bacteria(100);Fibrobacteres(100);Fibrobacteria(100);Fibrobacterales(100);possible_family_01(100);possible_family_01_ge(100);	0	0	0	0	0.00865651	0	0.0347403	0.811203	0.753231	1.17969	0.993606	0.750453	0.214592	0	0	0	0	0	0	0	0	0	0.00865801	0	0.00852951	0	1.78384	2.53065	1.66809	0.414866	1.36297	1.78172	1.72309	0.484818	0.572668	0.365822	0.313507	0.592799	0.971536	1.81327	1.64105	1.57666	0.663061	1.79844	2.61757	1.15405	1.03667
bOTU_2584	k__Bacteria(100);p__Firmicutes(100);c__Clostridia(100);o__Clostridiales(100);f__Ruminococcaceae(97);unclassified;unclassified;	Bacteria(100);Firmicutes(100);Clostridia(100);Clostridiales(100);Ruminococcaceae(100);unclassified;	0	0	0	0	0	0	0	0	0.00855945	0.00854847	0	0	0	0	0	0	0	0	0	0	0	0	0	0	0	0	0.00874432	0	0.00855432	0	0.00868131	0.0172147	0.0259763	0.0255167	0.0173536	0	0	0	0	0.00871764	0.00868282	0	0	0	0.0261757	0.0174856	0.017135
bOTU_1100	k__Bacteria(100);p__Firmicutes(100);c__Bacilli(100);o__Lactobacillales(100);f__Enterococcaceae(93);g__Enterococcus(93);unclassified;	Bacteria(100);Firmicutes(100);Bacilli(100);Lactobacillales(100);unclassified;unclassified;	0	0	0	0	0	0.0086949	0.00868508	0.017078	0.00855945	0.00854847	0	0	0	0.00861846	0	0	0	0	0.00865426	0.00865202	0	0.00848033	0	0.00862887	0	0	0	0.00869641	0	0	0	0	0.00865876	0.0170111	0.00867679	0	0.00870853	0	0	0	0	0	0	0	0	0	0
bOTU_2142	k__Bacteria(100);p__Firmicutes(100);c__Clostridia(100);o__Clostridiales(100);f__Christensenellaceae(98);unclassified;unclassified;	Bacteria(100);Firmicutes(100);Clostridia(100);Clostridiales(100);Christensenellaceae(100);uncultured(100);	0	0	0	0	0	0	0	0	0	0	0	0	0	0	0	0	0	0	0	0	0	0	0	0	0	0	0	0	0	0.00864304	0	0	0	0.00850557	0	0	0	0	0	0	0	0	0	0.0086881	0	0.00874279	0.00856751
bOTU_702	k__Bacteria(100);p__Firmicutes(100);c__Clostridia(99);o__Clostridiales(99);f__Ruminococcaceae(99);unclassified;unclassified;	Bacteria(100);Firmicutes(100);Clostridia(100);Clostridiales(100);Ruminococcaceae(100);unclassified;	0	0	0	0	0	0	0	0	0	0	0	0	0	0	0	0	0	0	0	0	0	0	0	0	0	0	0	0.00869641	0	0	0	0.00860733	0	0	0	0.00871004	0	0.00871764	0	0	0	0.0087108	0	0	0	0	0
bOTU_695	k__Bacteria(100);p__Chlorobi(100);c__Ignavibacteria(100);o__Ignavibacteriales(100);f__Ignavibacteriaceae(100);unclassified;unclassified;	Bacteria(100);Ignavibacteriae(100);Ignavibacteria(100);Ignavibacteriales(100);PHOS-HE36(100);PHOS-HE36_ge(100);	0	0	0	0	0	0	0	0	0	0	0	0	0	0	0	0	0	0	0	0	0	0	0	0	0	0	0	0	0	0	0	0	0	0	0	0	0	0	0	0	0	0	0	0	0	0	0
bOTU_922	k__Bacteria(100);p__Bacteroidetes(100);c__Bacteroidia(98);o__Bacteroidales(98);unclassified;unclassified;unclassified;	Bacteria(100);Bacteroidetes(100);Bacteroidia(100);Bacteroidales(100);Rikenellaceae(100);S50_wastewater-sludge_group(100);	0	0	0	0	0	0	0	0	0	0	0	0	0	0	0	0	0	0	0	0	0	0	0	0	0	0	0	0	0	0	0	0	0	0	0	0	0	0	0	0	0	0	0	0	0	0	0
bOTU_908	k__Bacteria(100);p__Proteobacteria(86);unclassified;unclassified;unclassified;unclassified;unclassified;	Bacteria(100);Proteobacteria(100);Deltaproteobacteria(100);Sva0485(100);Sva0485_fa(100);Sva0485_ge(100);	0	0	0	0	0	0	0	0	0	0	0	0	0	0	0	0	0	0	0	0	0	0	0	0	0	0	0	0	0	0	0	0	0	0	0	0	0	0	0	0	0	0	0	0	0	0	0
bOTU_1111	k__Bacteria(100);p__Proteobacteria(100);c__Deltaproteobacteria(100);o__Syntrophobacterales(100);f__Syntrophorhabdaceae(100);unclassified;unclassified;	Bacteria(100);Proteobacteria(100);Deltaproteobacteria(100);Deltaproteobacteria_Incertae_Sedis(100);Syntrophorhabdaceae(100);Syntrophorhabdus(100);	0	0	0	0	0	0	0	0	0	0	0	0	0	0	0	0	0	0	0	0	0	0	0	0	0	0	0	0	0	0	0	0	0	0	0	0	0	0	0	0	0	0	0	0	0	0	0
bOTU_1221	k__Bacteria(100);p__OP11(100);c__OP11-4(100);unclassified;unclassified;unclassified;unclassified;	Bacteria(100);Microgenomates(100);Candidatus_Levybacteria(100);Candidatus_Levybacteria_or(100);Candidatus_Levybacteria_fa(100);Candidatus_Levybacteria_ge(100);	0	0	0	0	0	0	0	0	0	0	0	0	0	0	0	0	0	0	0	0	0	0	0	0	0	0	0	0	0	0	0	0	0	0	0	0	0	0	0	0	0	0	0	0	0	0	0
bOTU_2606	k__Bacteria(100);p__Chloroflexi(100);c__Anaerolineae(100);o__envOPS12(100);unclassified;unclassified;unclassified;	Bacteria(100);Chloroflexi(100);Anaerolineae(100);Anaerolineales(100);Anaerolineaceae(100);uncultured(100);	0	0	0	0	0	0	0	0	0	0	0	0	0	0	0	0	0	0	0	0	0	0	0	0	0	0	0	0	0	0	0	0	0	0	0	0	0	0	0	0	0	0	0	0	0	0	0
bOTU_1719	k__Bacteria(100);p__Bacteroidetes(99);c__Flavobacteriia(96);o__Flavobacteriales(96);f__Cryomorphaceae(82);unclassified;unclassified;	Bacteria(100);Bacteroidetes(100);Flavobacteriia(100);Flavobacteriales(100);NS9_marine_group(100);NS9_marine_group_ge(100);	0	0	0	0	0	0	0	0	0	0	0	0	0	0	0	0	0	0	0	0	0	0	0	0	0	0	0	0	0	0	0	0	0	0	0	0	0	0	0	0	0	0	0	0	0	0	0
bOTU_1929	k__Bacteria(100);p__Planctomycetes(100);c__C6(100);o__d113(100);unclassified;unclassified;unclassified;	Bacteria(100);Planctomycetes(100);OM190(100);OM190_or(100);OM190_fa(100);OM190_ge(100);	0	0	0	0	0	0	0	0	0	0	0	0	0	0	0	0	0	0	0	0	0	0	0	0	0	0	0	0	0	0	0	0	0	0	0	0	0	0	0	0	0	0	0	0	0	0	0
bOTU_1607	k__Bacteria(100);p__Proteobacteria(100);c__Gammaproteobacteria(100);o__Alteromonadales(90);unclassified;unclassified;unclassified;	Bacteria(100);Proteobacteria(100);Gammaproteobacteria(100);Cellvibrionales(100);Halieaceae(100);Halioglobus(97);	0	0	0	0	0	0	0	0	0	0	0	0	0	0	0	0	0	0	0	0	0	0	0	0	0	0	0	0	0	0	0	0	0	0	0	0	0	0	0	0	0	0	0	0	0	0	0
bOTU_2194	k__Bacteria(100);p__TM7(100);c__TM7-1(91);unclassified;unclassified;unclassified;unclassified;	Bacteria(100);Saccharibacteria(100);Saccharibacteria_cl(100);Saccharibacteria_or(100);Saccharibacteria_fa(100);Saccharibacteria_ge(100);	0	0	0	0	0	0	0	0	0	0	0	0	0	0	0	0	0	0	0	0	0	0	0	0	0	0	0	0	0	0	0	0	0	0	0	0	0	0	0	0	0	0	0	0	0	0	0
bOTU_1576	k__Bacteria(100);p__WS4(100);unclassified;unclassified;unclassified;unclassified;unclassified;	Bacteria(100);Deinococcus-Thermus(100);Deinococci(100);KD3-62(100);KD3-62_fa(100);KD3-62_ge(100);	0	0	0	0	0	0	0	0	0	0	0	0	0	0	0	0	0	0	0	0	0	0	0	0	0	0	0	0	0	0	0	0	0	0	0	0	0	0	0	0	0	0	0	0	0	0	0
bOTU_1836	k__Bacteria(100);p__Firmicutes(97);unclassified;unclassified;unclassified;unclassified;unclassified;	Bacteria(100);Firmicutes(100);Clostridia(100);Clostridiales(100);Eubacteriaceae(100);uncultured(100);	0	0	0	0	0	0	0	0	0	0	0	0	0	0	0	0	0	0	0	0	0	0	0	0	0	0	0	0.139143	0	0	0	0	0	0	0	0	0	0	0	0	0.121559	0	0	0	0	0	0
bOTU_1512	k__Bacteria(100);p__Planctomycetes(100);c__Planctomycetia(100);o__Pirellulales(100);f__Pirellulaceae(100);unclassified;unclassified;	Bacteria(100);Planctomycetes(100);Planctomycetacia(100);Planctomycetales(100);Planctomycetaceae(100);Thermogutta(99);	0	0	0	0	0	0	0	0	0	0	0	0	0	0	0	0	0	0	0	0	0	0	0	0	0	0	0	0	0	0	0	0	0	0	0	0	0	0	0	0	0	0	0	0	0	0	0
bOTU_2482	k__Bacteria(100);p__Firmicutes(100);c__Clostridia(100);o__Clostridiales(100);f__Syntrophomonadaceae(100);g__Syntrophomonas(100);unclassified;	Bacteria(100);Firmicutes(100);Clostridia(100);Clostridiales(100);Syntrophomonadaceae(100);Syntrophomonas(88);	0	0	0	0	0	0	0	0	0	0	0	0	0	0	0	0	0	0	0	0	0	0	0	0	0	0	0	0	0	0	0	0	0	0	0	0	0	0	0	0	0	0	0	0	0	0	0
bOTU_3042	k__Bacteria(100);p__Chloroflexi(100);c__Anaerolineae(100);o__SBR1031(100);f__SHA-31(100);unclassified;unclassified;	Bacteria(100);Chloroflexi(100);Anaerolineae(100);Anaerolineales(100);Anaerolineaceae(100);uncultured(100);	0	0	0	0	0	0	0	0	0	0	0	0	0	0	0	0	0	0	0	0	0	0	0	0	0	0	0	0	0	0	0	0	0	0	0	0	0	0	0	0	0	0	0	0	0	0	0
bOTU_1760	k__Bacteria(100);p__Chloroflexi(100);c__Anaerolineae(100);o__SHA-20(99);unclassified;unclassified;unclassified;	Bacteria(100);Chloroflexi(100);1-20(100);1-20_or(100);1-20_fa(100);1-20_ge(100);	0	0	0	0	0	0	0	0	0	0	0	0	0	0	0	0	0	0	0	0	0	0	0	0	0	0	0	0	0	0	0	0	0	0	0	0	0	0	0	0	0	0	0	0	0	0	0
bOTU_1913	k__Bacteria(100);unclassified;unclassified;unclassified;unclassified;unclassified;unclassified;	Bacteria(100);Fusobacteria(100);Fusobacteriia(100);Fusobacteriales(100);Leptotrichiaceae(100);uncultured(100);	0	0	0	0	0	0	0	0	0	0	0	0	0	0	0	0	0	0	0	0	0	0	0	0	0	0	0	0	0	0	0	0	0	0	0	0	0	0	0	0	0	0	0	0	0	0	0
bOTU_2252	k__Bacteria(100);p__Actinobacteria(100);c__Actinobacteria(100);o__Actinomycetales(100);f__Beutenbergiaceae(98);unclassified;unclassified;	Bacteria(100);Actinobacteria(100);Actinobacteria(100);Micrococcales(99);Beutenbergiaceae(96);unclassified;	0	0	0	0	0	0	0	0	0	0	0	0	0	0	0	0	0	0	0	0	0	0	0	0	0	0	0	0	0	0	0	0	0	0	0	0	0	0	0	0	0	0	0	0	0	0	0
bOTU_2783	k__Bacteria(100);p__Firmicutes(100);c__Clostridia(100);o__Clostridiales(100);f__Peptostreptococcaceae(100);g__Proteocatella(100);s__sphenisci(100);	Bacteria(100);Firmicutes(100);Clostridia(100);Clostridiales(100);Peptostreptococcaceae(100);Proteocatella(100);	0	0	0	0	0	0	0	0.00853898	0	0	0	0	0	0	0	0	0	0	0	0	0	0	0	0	0	0	0	0	0	0	0	0	0	0	0	0	0	0	0	0	0	0	0	0	0	0	0
bOTU_1948	k__Bacteria(100);p__GN02(100);c__BD1-5(100);unclassified;unclassified;unclassified;unclassified;	Bacteria(100);Gracilibacteria(100);Gracilibacteria_cl(100);Gracilibacteria_or(100);Gracilibacteria_fa(100);Gracilibacteria_ge(100);	0	0	0	0	0	0	0	0	0	0	0	0	0	0	0	0	0	0	0	0	0	0	0	0	0	0	0	0	0	0	0	0	0	0	0	0	0	0	0	0	0	0	0	0	0	0	0
bOTU_6025	k__Bacteria(100);p__Firmicutes(100);c__Clostridia(100);o__Clostridiales(100);f__Syntrophomonadaceae(100);g__Syntrophomonas(100);unclassified;	Bacteria(100);Firmicutes(100);Clostridia(100);Clostridiales(100);Syntrophomonadaceae(100);Syntrophomonas(97);	0	0	0	0	0	0	0	0	0	0	0	0	0	0	0	0	0	0	0	0	0	0	0	0	0	0	0	0.00869641	0.00855432	0	0	0.00860733	0	0	0	0	0	0	0	0	0.00868282	0	0	0	0	0	0
bOTU_1956	k__Bacteria(100);p__Proteobacteria(100);c__Gammaproteobacteria(100);o__Pseudomonadales(100);f__Moraxellaceae(100);g__Acinetobacter(100);unclassified;	Bacteria(100);Proteobacteria(100);Gammaproteobacteria(100);Pseudomonadales(100);Moraxellaceae(100);Acinetobacter(100);	0	0	0	0	0	0	0	0	0	0	0.00864006	0.00862589	0.00858369	0	0	0	0	0	0	0	0	0	0	0	0	0	0.00874432	0.00869641	0	0.00864304	0	0	0.00865876	0	0	0	0	0	0	0.0174353	0.0173656	0	0.00872448	0	0	0	0
bOTU_4753	k__Bacteria(100);p__Bacteroidetes(100);c__Sphingobacteriia(86);o__Sphingobacteriales(86);f__Sphingobacteriaceae(86);unclassified;unclassified;	Bacteria(100);Bacteroidetes(100);Sphingobacteriia(100);Sphingobacteriales(100);PHOS-HE51(100);PHOS-HE51_ge(100);	0	0	0	0	0	0	0	0	0	0	0	0	0	0	0	0	0	0	0	0	0	0	0	0	0	0	0	0	0	0	0	0	0	0	0	0	0	0	0	0	0	0	0	0	0	0	0
bOTU_2238	k__Bacteria(100);p__Proteobacteria(100);c__Alphaproteobacteria(100);o__Rhizobiales(100);f__Hyphomicrobiaceae(100);g__Devosia(100);unclassified;	Bacteria(100);Proteobacteria(100);Alphaproteobacteria(100);Rhizobiales(100);Hyphomicrobiaceae(98);unclassified;	0	0	0	0	0	0	0	0	0	0	0	0	0	0	0	0	0	0	0	0	0	0	0	0	0	0	0	0	0	0	0	0	0	0	0	0	0	0	0	0	0	0	0	0	0	0	0
bOTU_7257	k__Bacteria(100);p__Proteobacteria(100);c__Betaproteobacteria(100);o__Burkholderiales(100);f__Oxalobacteraceae(100);unclassified;unclassified;	Bacteria(100);Proteobacteria(100);Betaproteobacteria(100);Burkholderiales(100);Oxalobacteraceae(100);unclassified;	0	0	0	0	0	0	0	0	0	0.00854847	0	0.00862589	0	0	0	0	0	0.00864155	0	0	0	0	0	0	0	0	0	0.00869641	0	0	0	0	0	0	0.00867679	0	0	0.00871764	0	0	0	0	0	0	0	0	0
bOTU_39	k__Bacteria(100);p__Bacteroidetes(100);c__Bacteroidia(100);o__Bacteroidales(100);f__Marinilabiaceae(100);g__Ruminofilibacter(100);s__xylanolyticum(100);	Bacteria(100);Bacteroidetes(100);Bacteroidia(100);Bacteroidales(100);CAP-aah99b04(100);CAP-aah99b04_ge(100);	1.9303	2.1497	2.01557	1.88984	1.26385	1.55639	0.755602	2.0152	1.71189	1.92341	2.61794	1.94945	1.76824	0.474015	1.0279	0.822938	0.251278	0.11234	0.657724	0.242256	0.267449	0.449457	0.683983	0.129433	0.460594	0.553107	4.57328	3.93947	3.38751	0.99395	2.62176	2.7027	3.16911	1.60755	1.95228	1.37619	1.43691	2.6676	1.49139	3.44347	3.81176	2.67422	1.41337	2.94526	3.13236	2.03707	1.83345
bOTU_140	k__Bacteria(100);p__Bacteroidetes(93);unclassified;unclassified;unclassified;unclassified;unclassified;	Bacteria(100);Bacteroidetes(100);Bacteroidia(100);Bacteroidales(100);M2PB4-65_termite_group(100);M2PB4-65_termite_group_ge(100);	0.0341647	0	0.0519031	0.0255384	0.0259695	0.086949	0.0607956	0.145163	0.102713	0.230809	0.0345602	0.112137	0.0600858	0	0	0	0	0	0	0	0	0	0	0	0.0255885	0.0259269	0.0437216	0.00869641	0.102652	0.129646	0.0781318	0.0688587	0.0865876	0.221145	0.260304	0.278721	0.269964	0.322553	0.0511335	0.0610235	0.0520969	0.165505	0.139592	0.086881	0.0872524	0.0874279	0.128513
bOTU_137	k__Bacteria(100);p__Firmicutes(99);unclassified;unclassified;unclassified;unclassified;unclassified;	Bacteria(100);Firmicutes(100);Clostridia(100);Clostridiales(100);Ruminococcaceae(100);Ruminococcaceae_UCG-010(100);	0.0256235	0.0172667	0.0432526	0.0255384	0.017313	0.0260847	0.00868508	0.0597729	0.102713	0.0598393	0.0345602	0.0948848	0.0171674	0.0258554	0.00863782	0.03465	0	0.00864155	0.0432713	0.00865202	0.0258821	0.0169607	0	0	0.017059	0.0432115	0.0524659	0.0782677	0.0855432	0.242005	0.277802	0.197969	0.164516	0.136089	0.0780911	0.113231	0.148045	0.122047	0.0511335	0.0784587	0.104194	0.087108	0.261734	0.251955	0.174505	0.201084	0.231323
bOTU_369	k__Bacteria(100);p__Firmicutes(100);c__Clostridia(100);o__Clostridiales(100);f__Ruminococcaceae(99);g__Bacteroides(95);s__cellulosolvens(95);	Bacteria(100);Firmicutes(100);Clostridia(100);Clostridiales(100);Ruminococcaceae(100);unclassified;	0	0	0	0.00851281	0	0	0	0.179319	0.0342378	0.0427423	0.00864006	0	0.00858369	0	0	0	0	0	0	0	0	0	0	0	0	0	0.0699545	0.00869641	0	0.0345722	0.0434065	0.0688587	0.112564	0.127584	0.234273	0.174201	0.139336	0.217941	0	0.0871764	0.00868282	0	0.00872448	0.0608167	0.157054	0.0874279	0.145648
bOTU_497	k__Bacteria(100);p__Proteobacteria(99);c__Deltaproteobacteria(99);o__NKB15(98);unclassified;unclassified;unclassified;	Bacteria(100);Proteobacteria(95);Deltaproteobacteria(95);Bdellovibrionales(87);Bacteriovoracaceae(87);uncultured(87);	0	0	0	0	0	0	0	0	0	0	0	0	0	0	0	0	0	0	0	0	0	0	0	0	0	0	0.0786988	0.00869641	0	0	0	0	0	0.0510334	0.0867679	0.00871004	0	0.0174353	0	0.0610235	0.00868282	0	0	0	0	0	0
bOTU_566	k__Bacteria(100);p__WPS-2(100);unclassified;unclassified;unclassified;unclassified;unclassified;	Bacteria(100);Firmicutes(97);Clostridia(97);Halanaerobiales(97);ODP1230B8.23(97);ODP1230B8.23_ge(97);	0	0	0	0	0	0	0	0	0.00855945	0	0	0	0	0	0	0	0	0	0	0	0	0	0	0	0	0	0.0174886	0	0.0171086	0	0.0173626	0.0344293	0.0173175	0.00850557	0.0347072	0.00871004	0.0261256	0	0.00852224	0.00871764	0.00868282	0.0087108	0.00872448	0.0086881	0.00872524	0.00874279	0
bOTU_470	k__Bacteria(100);p__WS1(99);unclassified;unclassified;unclassified;unclassified;unclassified;	Bacteria(100);WS1(84);WS1_cl(84);WS1_or(84);WS1_fa(84);WS1_ge(84);	0	0	0	0	0	0	0	0	0.00855945	0	0.00864006	0	0	0	0	0	0	0	0	0	0	0	0	0	0	0	0.0349773	0.00869641	0	0	0	0.00860733	0.00865876	0.00850557	0.00867679	0.00871004	0.00870853	0	0.00852224	0.0348705	0	0.0087108	0.00872448	0	0	0.00874279	0.00856751
bOTU_856	k__Bacteria(100);p__Proteobacteria(100);c__Betaproteobacteria(100);unclassified;unclassified;unclassified;unclassified;	Bacteria(100);Proteobacteria(100);Betaproteobacteria(100);Burkholderiales(100);Burkholderiaceae(100);Limnobacter(91);	0.00854117	0.00863334	0	0	0	0	0	0.00853898	0	0	0	0.00862589	0	0	0	0	0	0	0	0	0	0.00848033	0	0.00862887	0	0	0.00874432	0.0173928	0.00855432	0	0	0.0172147	0.00865876	0.00850557	0	0	0.00870853	0.00871764	0.00852224	0.00871764	0.0173656	0.0087108	0	0.0086881	0	0.00874279	0
bOTU_287	k__Bacteria(100);unclassified;unclassified;unclassified;unclassified;unclassified;unclassified;	Bacteria(100);Acidobacteria(100);c5LKS83(100);c5LKS83_or(100);c5LKS83_fa(100);c5LKS83_ge(100);	0	0	0	0	0	0	0	0	0	0	0	0	0	0	0	0	0	0	0	0	0	0	0	0	0	0	0	0	0	0	0	0	0	0	0	0	0	0	0	0	0	0	0	0	0	0	0
bOTU_562	k__Bacteria(100);unclassified;unclassified;unclassified;unclassified;unclassified;unclassified;	Bacteria(100);Aminicenantes(99);Aminicenantes_cl(99);Aminicenantes_or(99);Aminicenantes_fa(99);Aminicenantes_ge(99);	0	0	0	0	0	0	0	0	0	0	0	0	0	0	0	0	0	0	0	0	0	0	0	0	0	0	0	0	0	0	0	0	0	0	0	0	0	0	0	0	0	0	0	0	0	0	0
bOTU_920	k__Bacteria(100);p__Planctomycetes(100);c__Phycisphaerae(100);o__MSBL9(100);unclassified;unclassified;unclassified;	Bacteria(100);Planctomycetes(100);Phycisphaerae(100);unclassified;unclassified;unclassified;	0	0	0	0	0	0	0	0	0	0	0	0	0	0	0	0	0	0	0	0	0	0	0	0	0	0	0	0	0	0	0	0	0	0	0	0	0	0	0	0	0	0	0	0	0	0	0
bOTU_1381	k__Bacteria(100);p__Firmicutes(99);c__Clostridia(81);o__Clostridiales(81);f__Ruminococcaceae(80);unclassified;unclassified;	Bacteria(100);Firmicutes(100);Clostridia(100);Clostridiales(100);Ruminococcaceae(100);Ruminiclostridium(92);	0	0	0	0	0	0	0	0	0	0	0	0	0	0	0	0	0	0	0	0	0	0	0	0	0	0	0	0	0	0	0	0	0	0	0	0	0	0	0	0	0	0	0	0	0	0	0
bOTU_1523	k__Bacteria(100);p__Chloroflexi(100);c__Anaerolineae(100);o__Anaerolineales(100);f__Anaerolinaceae(100);g__SHD-231(94);unclassified;	Bacteria(100);Chloroflexi(100);Anaerolineae(100);Anaerolineales(100);Anaerolineaceae(100);unclassified;	0	0	0	0	0	0	0	0	0	0	0	0	0	0	0	0	0	0	0	0	0	0	0	0	0	0	0	0	0	0	0	0	0	0	0	0	0	0	0	0	0	0	0	0	0	0	0
bOTU_985	k__Bacteria(100);p__Bacteroidetes(100);c__Bacteroidia(100);o__Bacteroidales(100);f__Rikenellaceae(100);g__Blvii28(100);unclassified;	Bacteria(100);Bacteroidetes(100);Bacteroidia(100);Bacteroidales(100);Rikenellaceae(100);Blvii28_wastewater-sludge_group(100);	0	0	0	0	0	0	0	0	0	0	0	0	0	0	0	0	0	0	0	0	0	0	0	0	0	0	0	0	0	0	0	0.00860733	0	0.00850557	0.00867679	0	0	0	0	0	0	0	0	0	0.00872524	0.00874279	0.00856751
bOTU_1573	k__Bacteria(100);p__Spirochaetes(88);c__Spirochaetes(88);unclassified;unclassified;unclassified;unclassified;	Bacteria(100);Spirochaetae(100);Spirochaetes(100);Spirochaetales(100);Spirochaetaceae(100);Spirochaeta_2(97);	0	0	0	0	0	0	0	0	0	0	0	0	0	0	0	0	0	0	0	0	0	0	0	0	0	0	0	0	0	0	0	0	0	0	0	0	0	0	0	0	0	0	0	0	0	0	0
bOTU_1631	k__Bacteria(100);p__Chloroflexi(100);c__Anaerolineae(100);o__Anaerolineales(100);f__Anaerolinaceae(100);g__SHD-231(100);unclassified;	Bacteria(100);Chloroflexi(100);Anaerolineae(98);Anaerolineales(98);Anaerolineaceae(98);unclassified;	0	0	0	0	0	0	0	0	0	0	0	0	0	0	0	0	0	0	0	0	0	0	0.00865801	0	0	0	0	0	0	0	0	0	0	0	0	0	0	0	0	0	0	0	0	0	0	0	0
bOTU_1563	k__Bacteria(100);p__Firmicutes(96);c__Clostridia(89);o__Clostridiales(86);unclassified;unclassified;unclassified;	Bacteria(100);Firmicutes(100);Clostridia(100);Clostridiales(100);Caldicoprobacteraceae(100);Caldicoprobacter(100);	0	0	0	0	0	0	0	0	0	0	0	0	0	0	0	0	0	0	0	0	0	0	0	0	0	0	0.00874432	0.00869641	0	0	0	0	0	0.00850557	0	0	0	0	0	0	0.00868282	0	0	0	0	0	0
bOTU_1739	k__Bacteria(100);p__Firmicutes(100);c__Clostridia(100);o__Clostridiales(100);f__Ruminococcaceae(100);g__Ruminococcus(99);unclassified;	Bacteria(100);Firmicutes(100);Clostridia(100);Clostridiales(100);Ruminococcaceae(100);unclassified;	0	0	0	0	0	0	0	0	0	0	0	0	0	0	0	0	0	0	0	0	0	0	0	0	0	0	0	0	0	0	0	0	0	0	0	0	0	0	0	0	0	0	0	0	0	0	0
bOTU_2418	k__Bacteria(100);p__Proteobacteria(100);c__Alphaproteobacteria(100);o__Rhizobiales(98);unclassified;unclassified;unclassified;	Bacteria(100);Proteobacteria(100);Alphaproteobacteria(100);Rhizobiales(100);Phyllobacteriaceae(96);uncultured(96);	0	0	0	0	0	0	0	0	0	0	0	0	0	0	0	0	0	0	0	0	0	0	0	0	0	0	0	0	0	0	0	0	0	0	0	0	0	0	0	0	0	0	0	0	0	0	0
bOTU_3145	k__Bacteria(100);p__WS3(100);c__PRR-12(100);o__PBS-III-9(100);unclassified;unclassified;unclassified;	Bacteria(100);Latescibacteria(100);Latescibacteria_Incertae_Sedis(100);Unknown_Order(100);Unknown_Family(100);Candidatus_Latescibacter(100);	0	0	0	0	0	0	0	0	0	0	0	0	0	0	0	0	0	0	0	0	0	0	0	0	0	0	0	0	0	0	0	0	0	0	0	0	0	0	0	0	0	0	0	0	0	0	0
bOTU_1738	k__Bacteria(100);unclassified;unclassified;unclassified;unclassified;unclassified;unclassified;	Bacteria(100);Aminicenantes(100);Aminicenantes_cl(100);Aminicenantes_or(100);Aminicenantes_fa(100);Aminicenantes_ge(100);	0	0	0	0	0	0	0	0	0	0	0	0	0	0	0	0	0	0	0	0	0	0	0	0	0	0	0	0	0	0	0	0	0	0	0	0	0	0	0	0	0	0	0	0	0	0	0
bOTU_1867	k__Bacteria(100);p__Actinobacteria(100);c__Actinobacteria(100);o__Actinomycetales(100);f__Nocardioidaceae(100);g__Aeromicrobium(100);unclassified;	Bacteria(100);Actinobacteria(100);Actinobacteria(100);Propionibacteriales(100);Nocardioidaceae(99);Aeromicrobium(99);	0	0	0	0	0	0	0	0	0	0	0	0	0	0	0	0	0	0	0	0	0	0	0	0	0	0	0	0	0	0	0	0	0	0.00850557	0	0	0	0	0	0	0	0	0	0	0	0	0
bOTU_2633	k__Bacteria(100);p__Firmicutes(100);c__Clostridia(100);o__Clostridiales(100);f__Eubacteriaceae(100);g__Acetobacterium(100);unclassified;	Bacteria(100);Firmicutes(100);Clostridia(100);Clostridiales(100);Eubacteriaceae(100);Acetobacterium(100);	0	0	0	0	0	0	0	0	0	0	0	0	0	0	0	0	0	0	0	0	0	0.00848033	0	0	0	0	0	0	0	0	0	0	0	0	0	0	0	0	0	0	0	0	0	0	0	0	0
bOTU_1943	k__Bacteria(100);p__Proteobacteria(100);c__Alphaproteobacteria(100);o__Rhodobacterales(100);f__Rhodobacteraceae(100);g__Amaricoccus(100);unclassified;	Bacteria(100);Proteobacteria(100);Alphaproteobacteria(100);Rhodobacterales(100);Rhodobacteraceae(100);Amaricoccus(100);	0	0	0	0	0	0	0	0	0	0	0	0	0	0	0	0	0	0	0	0	0	0	0	0	0	0	0	0	0	0	0	0	0	0	0	0	0	0	0	0	0	0	0	0	0	0	0
bOTU_1879	k__Bacteria(100);p__Bacteroidetes(100);c__[Saprospirae](100);o__[Saprospirales](100);f__Saprospiraceae(100);unclassified;unclassified;	Bacteria(100);Bacteroidetes(100);Sphingobacteriia(100);Sphingobacteriales(100);Saprospiraceae(100);uncultured(100);	0	0	0	0	0	0	0	0	0	0	0	0	0	0	0	0	0	0	0	0	0	0	0	0	0	0	0	0	0	0	0	0	0	0	0	0	0	0	0	0	0	0	0	0	0	0	0
bOTU_1984	k__Bacteria(100);p__Armatimonadetes(98);c__[Fimbriimonadia](98);o__[Fimbriimonadales](98);f__[Fimbriimonadaceae](98);unclassified;unclassified;	Bacteria(100);Armatimonadetes(100);Fimbriimonadia(100);Fimbriimonadales(100);Fimbriimonadaceae(100);Fimbriimonadaceae_ge(100);	0	0	0	0	0	0	0	0	0	0	0	0	0	0	0	0	0	0	0	0	0	0	0	0	0	0	0	0	0	0	0	0	0	0	0	0	0	0	0	0	0	0	0	0	0	0	0
bOTU_2490	k__Bacteria(100);p__Proteobacteria(100);c__Gammaproteobacteria(100);o__Xanthomonadales(100);f__Sinobacteraceae(99);unclassified;unclassified;	Bacteria(100);Proteobacteria(100);Gammaproteobacteria(100);Xanthomonadales(100);Xanthomonadales_Incertae_Sedis(100);Acidibacter(100);	0	0	0	0	0	0	0	0	0	0	0	0	0	0	0	0	0	0	0	0	0	0	0	0	0	0	0	0	0	0	0	0	0	0	0	0	0	0	0	0	0	0	0	0	0	0	0
bOTU_2847	k__Bacteria(100);p__Proteobacteria(100);c__Alphaproteobacteria(100);o__Rhodobacterales(100);f__Hyphomonadaceae(100);g__Woodsholea(100);s__maritima(100);	Bacteria(100);Proteobacteria(100);Alphaproteobacteria(100);Caulobacterales(100);Hyphomonadaceae(100);Woodsholea(100);	0	0	0	0	0	0	0	0	0	0	0	0	0	0	0	0	0	0	0	0	0	0	0	0	0	0	0	0	0	0	0	0	0	0	0	0	0	0	0	0	0	0	0	0	0	0	0
bOTU_2047	k__Bacteria(100);p__Bacteroidetes(100);c__Bacteroidia(100);o__Bacteroidales(100);f__Porphyromonadaceae(100);g__Paludibacter(100);unclassified;	Bacteria(100);Bacteroidetes(100);Bacteroidia(100);Bacteroidales(100);Porphyromonadaceae(100);Microbacter(83);	0	0	0	0	0	0	0	0	0	0	0	0	0	0	0	0	0	0	0	0	0	0	0	0	0	0	0	0	0	0	0	0	0	0	0	0	0	0	0	0	0	0	0	0	0	0	0
bOTU_6729	k__Bacteria(100);p__Firmicutes(97);c__Clostridia(83);unclassified;unclassified;unclassified;unclassified;	Bacteria(100);Firmicutes(100);Clostridia(96);unclassified;unclassified;unclassified;	0	0	0	0	0	0	0	0	0	0	0	0	0	0	0	0	0	0	0	0	0	0	0	0	0	0	0	0	0	0	0	0	0	0	0	0	0	0	0	0	0	0	0	0	0	0	0
bOTU_7162	k__Bacteria(100);p__Firmicutes(100);c__Clostridia(100);o__Clostridiales(100);f__[Tissierellaceae](100);g__Sedimentibacter(97);unclassified;	Bacteria(100);Firmicutes(100);Clostridia(100);Clostridiales(100);Family_XI(100);Sedimentibacter(100);	0.298941	0.259	0.406574	0.297948	1.17729	0.40866	0.746917	0.409871	0.291021	0.188066	0.535683	0.267403	0.23176	0.0948031	0.0431891	0.0693001	0.0173295	0.00864155	0	0.00865202	0.0172548	0.0593623	0.0865801	0.0517732	0.136472	0.103708	0.0961875	0.113053	0.0940975	0.31115	0.347252	0.197969	0.181834	0.178617	0.0607375	0.130651	0.156753	0.1482	0.196012	0.0610235	0.164974	0.130662	0.357704	0.312772	0.218131	0.288512	0.197053
bOTU_593	k__Bacteria(100);p__Planctomycetes(100);c__Phycisphaerae(100);o__Pla1(100);unclassified;unclassified;unclassified;	Bacteria(100);Planctomycetes(100);Phycisphaerae(100);Pla1_lineage(100);Pla1_lineage_fa(100);Pla1_lineage_ge(100);	0	0	0	0	0	0	0	0	0	0	0	0	0	0	0	0	0	0	0	0	0	0	0	0	0.00852951	0	0	0	0	0	0	0	0	0	0	0	0	0	0	0	0	0	0	0	0	0	0
bOTU_486	k__Bacteria(100);p__Proteobacteria(100);c__Gammaproteobacteria(100);o__Xanthomonadales(100);f__Xanthomonadaceae(100);g__Dyella(87);s__japonica(87);	Bacteria(100);Proteobacteria(100);Gammaproteobacteria(100);Xanthomonadales(100);Xanthomonadaceae(100);unclassified;	0.00854117	0	0.00865052	0.00851281	0.00865651	0.0173898	0.00868508	0	0	0.00854847	0.00864006	0.00862589	0	0.00861846	0.00863782	0.00866251	0.00866476	0.00864155	0.00865426	0	0.00862738	0.00848033	0.025974	0.00862887	0	0.0172846	0.0437216	0.0173928	0.0342173	0.0259291	0.0434065	0.0344293	0.0432938	0.0510334	0.0173536	0.0261301	0.0261256	0.00871764	0.0255667	0.0348705	0.0347313	0.0261324	0.0523469	0.0260643	0.034901	0.0349711	0.0257025
bOTU_706	k__Bacteria(100);p__Firmicutes(100);c__Clostridia(100);o__Clostridiales(100);f__Clostridiaceae(100);g__Proteiniclasticum(100);unclassified;	Bacteria(100);Firmicutes(100);Clostridia(100);Clostridiales(100);Clostridiaceae_1(100);Proteiniclasticum(100);	0.00854117	0.0172667	0.00865052	0.00851281	0.00865651	0.0086949	0	0.017078	0.00855945	0.0256454	0.00864006	0.00862589	0.00858369	0.00861846	0.00863782	0.00866251	0.00866476	0	0	0.00865202	0.00862738	0	0.017316	0	0.00852951	0.0086423	0.0349773	0.0260892	0.0342173	0.00864304	0.0173626	0.0172147	0.0173175	0.00850557	0.0173536	0.00871004	0.00870853	0.0174353	0.00852224	0.0348705	0.0173656	0.0174216	0	0.0173762	0.00872524	0.0174856	0.017135
bOTU_259	k__Bacteria(100);p__Planctomycetes(98);c__Pla3(88);unclassified;unclassified;unclassified;unclassified;	Bacteria(100);Planctomycetes(100);Pla3_lineage(81);Pla3_lineage_or(81);Pla3_lineage_fa(81);Pla3_lineage_ge(81);	0	0	0	0	0	0	0	0	0	0	0	0	0	0	0	0	0	0	0	0	0	0	0	0	0	0	0	0	0	0	0	0	0	0	0	0	0	0	0	0	0	0	0	0	0	0	0
bOTU_1023	k__Bacteria(100);unclassified;unclassified;unclassified;unclassified;unclassified;unclassified;	Bacteria(100);Hydrogenedentes(90);Hydrogenedentes_cl(90);Hydrogenedentes_or(90);Hydrogenedentes_fa(90);Hydrogenedentes_ge(90);	0	0	0	0	0	0	0	0	0	0	0	0	0	0	0	0	0	0	0	0	0	0	0	0	0	0	0	0	0	0	0	0	0	0	0	0	0	0	0	0	0	0	0	0	0	0	0
bOTU_1424	k__Bacteria(100);p__TM7(95);c__TM7-1(90);unclassified;unclassified;unclassified;unclassified;	Bacteria(100);Saccharibacteria(100);Saccharibacteria_cl(100);Saccharibacteria_or(100);Saccharibacteria_fa(100);Saccharibacteria_ge(100);	0	0	0	0	0	0	0	0	0	0	0	0	0	0	0	0	0	0	0	0	0	0	0	0	0	0	0	0	0	0	0	0	0	0	0	0	0	0	0	0	0	0	0	0	0	0	0
bOTU_1565	k__Bacteria(100);p__TM7(99);c__SC3(99);unclassified;unclassified;unclassified;unclassified;	Bacteria(100);unclassified;unclassified;unclassified;unclassified;unclassified;	0	0	0	0	0	0	0	0	0	0	0	0	0	0	0	0	0	0	0	0	0	0	0	0	0	0	0	0	0	0	0	0	0	0	0	0	0	0	0	0	0	0	0	0	0	0	0
bOTU_1413	k__Bacteria(100);p__Armatimonadetes(100);c__SHA-37(100);unclassified;unclassified;unclassified;unclassified;	Bacteria(100);Armatimonadetes(100);uncultured(100);uncultured_or(100);uncultured_fa(100);uncultured_ge(100);	0	0	0	0	0	0	0	0	0	0	0	0	0	0	0	0	0	0	0	0	0	0	0	0	0	0	0	0	0	0	0	0	0	0	0	0	0	0	0	0	0	0	0	0	0	0	0
bOTU_2579	k__Bacteria(100);p__Proteobacteria(100);c__Deltaproteobacteria(100);o__Desulfuromonadales(100);f__Geobacteraceae(100);g__Geobacter(100);unclassified;	Bacteria(100);Proteobacteria(100);Deltaproteobacteria(100);Desulfuromonadales(100);Geobacteraceae(98);Geobacter(98);	0	0	0	0	0	0	0	0	0	0	0	0	0	0	0	0	0	0	0	0	0	0	0	0	0	0	0	0	0	0	0	0	0	0	0	0	0	0	0	0	0	0	0	0	0	0	0
bOTU_1495	k__Bacteria(100);unclassified;unclassified;unclassified;unclassified;unclassified;unclassified;	Bacteria(100);Fusobacteria(99);Fusobacteriia(99);Fusobacteriales(99);Leptotrichiaceae(90);uncultured(87);	0	0	0	0	0	0	0	0	0	0	0	0	0	0	0	0	0	0	0	0	0	0	0	0	0	0	0	0	0	0	0	0	0	0	0	0	0	0	0	0	0	0	0	0	0	0	0
bOTU_1938	k__Bacteria(100);p__Proteobacteria(100);c__Deltaproteobacteria(100);o__Myxococcales(100);f__Haliangiaceae(100);unclassified;unclassified;	Bacteria(100);Proteobacteria(100);Deltaproteobacteria(100);Myxococcales(100);Haliangiaceae(100);Haliangium(100);	0	0	0	0	0	0	0	0	0	0	0	0	0	0	0	0	0	0	0	0	0	0	0	0	0	0	0	0	0	0	0	0	0	0	0	0	0	0	0	0	0	0	0	0	0	0	0
bOTU_1696	k__Bacteria(100);p__WS4(100);unclassified;unclassified;unclassified;unclassified;unclassified;	Bacteria(100);Deinococcus-Thermus(100);Deinococci(100);KD3-62(100);KD3-62_fa(100);KD3-62_ge(100);	0	0	0	0	0	0	0	0	0	0	0	0	0	0	0	0	0	0	0	0	0	0	0	0	0	0	0	0	0	0	0	0	0	0	0	0	0	0	0	0	0	0	0	0	0	0	0
bOTU_3783	k__Bacteria(100);unclassified;unclassified;unclassified;unclassified;unclassified;unclassified;	Bacteria(100);Firmicutes(100);Clostridia(100);Thermoanaerobacterales(99);Thermoanaerobacteraceae(99);Gelria(99);	0	0	0	0	0	0	0	0	0	0	0	0	0	0	0	0	0	0	0	0	0	0	0	0	0	0	0	0	0	0	0	0	0	0	0	0	0	0	0	0	0	0	0	0	0	0	0
bOTU_1942	k__Bacteria(100);p__Chloroflexi(100);c__Anaerolineae(100);o__GCA004(100);unclassified;unclassified;unclassified;	Bacteria(100);Chloroflexi(100);Anaerolineae(100);Anaerolineales(100);Anaerolineaceae(100);uncultured(100);	0	0	0	0	0	0	0	0	0	0	0	0	0	0	0	0	0	0	0	0	0	0	0	0	0	0	0	0	0	0	0	0	0	0	0	0	0	0	0	0	0	0	0	0	0	0	0
bOTU_2173	k__Bacteria(100);p__Firmicutes(100);c__Clostridia(100);o__Clostridiales(100);f__Lachnospiraceae(100);unclassified;unclassified;	Bacteria(100);Firmicutes(100);Clostridia(100);Clostridiales(100);Lachnospiraceae(100);unclassified;	0	0	0	0	0	0	0	0	0	0	0	0	0	0	0	0	0	0	0	0	0	0	0	0	0	0	0	0	0	0	0	0	0	0	0	0	0	0	0	0	0	0	0	0	0	0	0
bOTU_1891	k__Bacteria(100);p__Planctomycetes(100);c__Planctomycetia(100);o__Pirellulales(100);f__Pirellulaceae(100);unclassified;unclassified;	Bacteria(100);Planctomycetes(100);Planctomycetacia(100);Planctomycetales(100);Planctomycetaceae(100);Pirellula(100);	0	0	0	0	0	0	0	0	0	0	0	0	0	0	0	0	0	0	0	0	0	0	0	0	0	0	0	0	0	0	0	0	0	0	0	0	0	0	0	0	0	0	0	0	0	0	0
bOTU_2607	k__Bacteria(100);unclassified;unclassified;unclassified;unclassified;unclassified;unclassified;	Bacteria(100);Proteobacteria(99);Deltaproteobacteria(97);Bradymonadales(95);Bradymonadales_fa(95);Bradymonadales_ge(95);	0	0	0	0	0	0	0	0	0	0	0	0	0	0	0	0	0	0	0	0	0	0	0	0	0	0	0	0	0	0	0	0	0	0	0	0	0	0	0	0	0	0	0	0	0	0	0
bOTU_1725	k__Bacteria(100);p__Proteobacteria(100);c__Alphaproteobacteria(100);o__Rhizobiales(97);unclassified;unclassified;unclassified;	Bacteria(100);Proteobacteria(100);Alphaproteobacteria(100);Rhizobiales(100);Rhizobiales_Incertae_Sedis(100);Phreatobacter(100);	0	0	0	0	0	0	0	0	0	0	0	0	0	0	0	0	0	0	0	0	0	0	0	0	0	0	0	0	0	0	0	0	0	0	0	0	0	0	0	0	0	0	0	0	0	0	0
bOTU_2326	k__Bacteria(100);p__Firmicutes(100);c__Clostridia(100);o__Clostridiales(100);f__Syntrophomonadaceae(100);g__Syntrophomonas(100);unclassified;	Bacteria(100);Firmicutes(100);Clostridia(100);Clostridiales(100);Syntrophomonadaceae(100);Syntrophomonas(94);	0.00854117	0	0.00865052	0.00851281	0	0	0	0.00853898	0	0	0	0	0	0.00861846	0.00863782	0	0	0	0	0	0	0	0	0	0	0.0172846	0	0	0	0	0	0	0	0	0	0	0	0	0	0	0	0	0	0	0	0	0
bOTU_2423	k__Bacteria(100);p__Acidobacteria(100);c__BPC102(100);o__B110(100);unclassified;unclassified;unclassified;	Bacteria(100);Acidobacteria(97);Subgroup_21(93);Subgroup_21_or(93);Subgroup_21_fa(93);Subgroup_21_ge(93);	0	0	0	0	0	0	0	0	0	0	0	0	0	0	0	0	0	0	0	0	0	0	0	0	0	0	0	0	0	0	0	0	0	0	0	0	0	0	0	0	0	0	0	0	0	0	0
bOTU_2009	k__Bacteria(100);p__Bacteroidetes(100);c__Bacteroidia(100);o__Bacteroidales(100);unclassified;unclassified;unclassified;	Bacteria(100);Bacteroidetes(100);Bacteroidia(100);Bacteroidales(100);Prolixibacteraceae(100);Prolixibacter(100);	0	0	0	0	0	0	0	0	0	0	0	0	0	0	0	0	0	0	0	0	0	0	0	0	0	0	0	0	0	0	0	0	0	0	0	0	0	0	0	0	0	0.0087108	0	0	0	0	0
bOTU_2331	k__Bacteria(100);p__Bacteroidetes(93);unclassified;unclassified;unclassified;unclassified;unclassified;	Bacteria(100);Bacteroidetes(100);Sphingobacteriia(100);Sphingobacteriales(100);uncultured(99);uncultured_ge(99);	0	0	0	0	0	0	0	0	0	0	0	0	0	0	0	0	0	0	0	0	0	0	0	0	0	0	0	0	0	0	0	0	0	0	0	0	0	0	0	0	0	0	0	0	0	0	0
bOTU_6291	k__Bacteria(100);p__Bacteroidetes(98);unclassified;unclassified;unclassified;unclassified;unclassified;	Bacteria(100);Bacteroidetes(100);unclassified;unclassified;unclassified;unclassified;	0	0	0	0	0	0	0	0	0	0	0	0	0	0	0	0	0	0	0	0	0	0	0	0	0	0	0	0	0	0	0	0	0	0	0	0	0	0	0	0	0	0	0	0	0	0	0
bOTU_4153	k__Bacteria(100);p__Firmicutes(100);c__Clostridia(100);o__Clostridiales(100);f__Caldicoprobacteraceae(100);g__Caldicoprobacter(100);unclassified;	Bacteria(100);Firmicutes(100);Clostridia(100);Clostridiales(100);Caldicoprobacteraceae(98);Caldicoprobacter(98);	0	0	0	0	0	0	0	0	0	0	0	0	0	0	0	0	0	0	0	0	0	0	0	0	0	0	0	0	0	0	0	0	0	0	0	0	0	0	0	0	0	0	0	0	0	0	0
bOTU_2218	k__Bacteria(100);p__Planctomycetes(100);c__Planctomycetia(100);o__Planctomycetales(100);f__Planctomycetaceae(100);g__Planctomyces(100);unclassified;	Bacteria(100);Planctomycetes(100);Planctomycetacia(100);Planctomycetales(100);Planctomycetaceae(100);Planctomyces(100);	0	0	0	0	0	0	0	0	0	0	0	0	0	0	0	0	0	0	0	0	0	0	0	0	0	0	0	0	0	0	0	0	0	0	0	0	0	0	0	0	0	0	0	0	0	0	0
bOTU_1887	k__Bacteria(100);p__OP9(100);c__OPB46(100);o__OPB72(100);f__TIBD11(100);unclassified;unclassified;	Bacteria(100);Atribacteria(100);Atribacteria_Incertae_Sedis(100);Unknown_Order(100);Unknown_Family(100);Candidatus_Caldatribacterium(100);	0	0	0	0	0	0	0	0	0	0	0	0	0	0	0	0	0	0	0	0	0	0	0	0	0	0	0	0	0	0	0	0	0	0	0	0	0	0	0	0	0	0	0	0	0	0	0
bOTU_2485	k__Bacteria(100);p__Chloroflexi(100);c__Ellin6529(100);unclassified;unclassified;unclassified;unclassified;	Bacteria(100);Chloroflexi(100);KD4-96(100);KD4-96_or(100);KD4-96_fa(100);KD4-96_ge(100);	0	0	0	0	0	0	0	0	0	0	0	0	0	0	0	0	0	0	0	0	0	0	0	0	0	0	0	0	0	0	0	0	0	0	0	0	0	0	0	0	0	0	0	0	0	0	0
bOTU_5142	k__Bacteria(100);p__Cyanobacteria(100);c__4C0d-2(100);o__MLE1-12(100);unclassified;unclassified;unclassified;	Bacteria(100);Cyanobacteria(100);Melainabacteria(100);Obscuribacterales(100);Obscuribacterales_fa(100);Obscuribacterales_ge(100);	0	0	0	0	0	0	0	0	0	0	0	0	0	0	0	0	0	0	0	0	0	0	0	0	0	0	0	0	0	0	0	0	0	0	0	0	0	0	0	0	0	0	0	0	0	0	0
bOTU_3631	k__Bacteria(100);p__Proteobacteria(100);c__Epsilonproteobacteria(100);o__Campylobacterales(100);f__Campylobacteraceae(100);g__Sulfurospirillum(100);unclassified;	Bacteria(100);Proteobacteria(100);Epsilonproteobacteria(100);Campylobacterales(100);Campylobacteraceae(100);Sulfurospirillum(100);	0	0	0	0	0	0	0	0	0	0.00854847	0	0	0	0	0	0	0	0	0	0	0	0	0	0	0	0	0	0	0	0	0	0	0	0	0	0	0	0	0	0	0	0	0	0	0	0	0
bOTU_2883	k__Bacteria(100);p__Planctomycetes(100);c__Phycisphaerae(100);o__Pla1(100);unclassified;unclassified;unclassified;	Bacteria(100);Planctomycetes(100);Phycisphaerae(100);Pla1_lineage(100);Pla1_lineage_fa(100);Pla1_lineage_ge(100);	0	0	0	0	0	0	0	0	0	0	0	0	0	0	0	0	0	0	0	0	0	0	0	0	0	0	0	0	0	0	0	0	0	0	0	0	0	0	0	0	0	0	0	0	0	0	0
bOTU_6659	k__Bacteria(100);p__Firmicutes(99);c__Clostridia(98);o__Clostridiales(98);unclassified;unclassified;unclassified;	Bacteria(100);Firmicutes(100);Clostridia(100);Clostridiales(100);Ruminococcaceae(100);Ruminiclostridium(86);	0.102494	0.112233	0.190311	0.170256	0.155817	0.086949	0.0955359	0.196397	0.111273	0.179518	0.172801	0.0690072	0.0343348	0.0948031	0.103654	0.0606376	0.0259943	0.0345662	0.0519256	0.0519121	0.0172548	0.0424016	0.017316	0.00862887	0.0511771	0.0518538	0.157398	0.21741	0.239521	0.0691443	0.138901	0.189361	0.155858	0.110572	0.0954447	0.0696803	0.0696682	0.095894	0.161923	0.139482	0.234436	0.261324	0.0959693	0.130321	0.174505	0.148627	0.128513
bOTU_980	k__Bacteria(100);p__Bacteroidetes(100);c__Bacteroidia(100);o__Bacteroidales(100);f__SB-1(98);unclassified;unclassified;	Bacteria(100);Bacteroidetes(100);Bacteroidia(97);Bacteroidia_Incertae_Sedis(81);Draconibacteriaceae(81);unclassified;	0	0	0	0	0	0	0	0	0	0	0	0	0	0	0	0	0	0	0	0	0	0	0	0	0	0	0.00874432	0	0	0	0.00868131	0.00860733	0.00865876	0.00850557	0	0	0	0.00871764	0	0	0.00868282	0	0.00872448	0.0086881	0.00872524	0.00874279	0.017135
bOTU_1874	k__Bacteria(100);p__Firmicutes(100);c__Clostridia(100);o__Clostridiales(100);f__Clostridiaceae(100);g__Clostridium(100);unclassified;	Bacteria(100);Firmicutes(100);Clostridia(100);Clostridiales(100);Clostridiaceae_1(100);Clostridium_sensu_stricto_1(100);	0	0	0	0	0	0	0	0	0	0	0	0	0	0	0	0	0	0	0	0	0	0	0	0	0	0	0.0174886	0.00869641	0.0171086	0.00864304	0	0	0	0.00850557	0.0173536	0.00871004	0.00870853	0.0174353	0	0.0261529	0.0173656	0.0174216	0.00872448	0	0.00872524	0.00874279	0.017135
bOTU_854	k__Bacteria(100);p__Chloroflexi(99);c__Anaerolineae(99);unclassified;unclassified;unclassified;unclassified;	Bacteria(100);Chloroflexi(100);unclassified;unclassified;unclassified;unclassified;	0.00854117	0	0	0	0	0	0	0	0.00855945	0	0.00864006	0	0	0	0	0	0	0	0	0	0	0	0	0	0	0	0.00874432	0.0173928	0.00855432	0	0	0	0.00865876	0	0.0173536	0.0174201	0.00870853	0.00871764	0.0170445	0.0174353	0.00868282	0.0087108	0	0.0086881	0.00872524	0	0.00856751
bOTU_598	k__Bacteria(100);p__Firmicutes(92);unclassified;unclassified;unclassified;unclassified;unclassified;	Bacteria(100);Firmicutes(91);unclassified;unclassified;unclassified;unclassified;	0	0	0	0	0	0	0	0	0	0	0.00864006	0	0.00858369	0	0	0	0	0	0	0	0	0	0	0	0	0	0	0.00869641	0	0.00864304	0.0173626	0.025822	0.00865876	0.00850557	0.00867679	0.00871004	0.00870853	0	0	0	0.00868282	0.0087108	0.00872448	0.0173762	0.0261757	0.0174856	0.00856751
bOTU_1186	k__Bacteria(100);p__Chloroflexi(100);c__Anaerolineae(100);o__Anaerolineales(100);f__Anaerolinaceae(100);g__T78(100);unclassified;	Bacteria(100);Chloroflexi(100);Anaerolineae(100);Anaerolineales(100);Anaerolineaceae(100);uncultured(100);	0	0	0	0	0	0	0	0	0	0	0	0	0	0	0	0	0	0	0	0	0	0	0	0	0	0	0	0	0	0	0	0	0	0	0	0	0	0	0	0	0	0	0	0	0	0	0.00856751
bOTU_791	k__Bacteria(100);unclassified;unclassified;unclassified;unclassified;unclassified;unclassified;	Bacteria(97);unclassified;unclassified;unclassified;unclassified;unclassified;	0	0	0	0	0	0	0	0	0	0	0	0	0	0	0	0	0	0	0	0	0	0	0	0	0	0	0	0	0	0	0	0	0	0	0	0	0	0	0	0	0	0	0	0	0	0	0
bOTU_904	k__Bacteria(100);p__Spirochaetes(100);c__MVP-15(100);o__PL-11B10(100);unclassified;unclassified;unclassified;	Bacteria(100);Spirochaetae(100);Spirochaetes(100);Spirochaetales(100);PL-11B10(100);PL-11B10_ge(100);	0	0	0	0	0	0	0	0	0	0	0	0	0	0	0	0	0	0	0	0	0	0	0	0	0	0	0	0	0	0	0	0	0	0	0	0	0	0	0	0	0	0	0	0	0	0	0
bOTU_893	k__Bacteria(100);p__Planctomycetes(100);c__Phycisphaerae(100);o__MSBL9(100);unclassified;unclassified;unclassified;	Bacteria(100);Planctomycetes(100);Phycisphaerae(100);MSBL9(88);MSBL9_fa(88);MSBL9_ge(88);	0	0	0	0	0	0	0	0	0	0	0	0	0	0	0	0	0	0	0	0	0	0	0	0	0	0	0	0	0	0	0	0	0	0	0	0	0	0	0	0	0	0	0	0	0	0	0
bOTU_1375	k__Bacteria(100);p__Spirochaetes(85);c__Spirochaetes(84);o__M2PT2-76(81);unclassified;unclassified;unclassified;	Bacteria(100);Spirochaetae(96);Spirochaetes(96);Spirochaetales(96);Spirochaetaceae(96);unclassified;	0	0	0	0	0	0	0	0	0	0	0	0	0	0	0	0	0	0	0	0	0	0	0	0	0	0	0	0	0	0	0	0	0	0	0	0	0	0	0	0	0	0	0	0	0	0	0
bOTU_1761	k__Bacteria(100);p__Bacteroidetes(100);c__Flavobacteriia(100);o__Flavobacteriales(100);f__Flavobacteriaceae(100);g__Flavobacterium(99);unclassified;	Bacteria(100);Bacteroidetes(100);Flavobacteriia(100);Flavobacteriales(100);Flavobacteriaceae(100);Flavobacterium(100);	0	0	0	0	0	0	0	0	0	0	0	0	0	0	0	0	0	0	0	0	0	0	0	0	0	0	0	0	0	0	0	0	0	0	0	0	0	0	0	0	0	0	0	0	0	0	0
bOTU_2000	k__Bacteria(100);p__Chloroflexi(100);c__Anaerolineae(100);o__Anaerolineales(100);f__Anaerolinaceae(100);g__Anaerolinea(100);unclassified;	Bacteria(100);Chloroflexi(100);Anaerolineae(100);Anaerolineales(100);Anaerolineaceae(100);Anaerolinea(100);	0	0	0	0	0	0	0	0	0	0	0	0	0	0	0	0	0	0	0	0	0	0	0	0	0	0	0	0	0	0	0	0	0	0	0	0	0	0	0	0	0	0	0	0	0	0	0
bOTU_1782	k__Bacteria(100);p__Proteobacteria(100);c__Deltaproteobacteria(100);o__Desulfobacterales(100);f__Desulfobulbaceae(100);g__Desulfobulbus(100);unclassified;	Bacteria(100);Proteobacteria(100);Deltaproteobacteria(100);Desulfobacterales(100);Desulfobulbaceae(100);Desulfobulbus(100);	0	0	0	0	0	0	0	0	0	0	0	0	0	0	0	0	0	0	0	0	0	0	0	0	0	0	0	0	0	0	0	0	0	0	0	0	0	0	0	0	0	0	0	0	0	0	0
bOTU_1330	k__Bacteria(100);p__Bacteroidetes(100);c__[Saprospirae](84);o__[Saprospirales](84);unclassified;unclassified;unclassified;	Bacteria(100);Bacteroidetes(100);Sphingobacteriia(94);Sphingobacteriales(94);Saprospiraceae(94);uncultured(94);	0	0	0	0	0	0	0	0	0	0	0	0	0	0	0	0	0	0	0	0	0	0	0	0	0	0	0	0	0	0	0	0	0	0	0	0	0	0	0	0	0	0	0	0	0	0	0
bOTU_2008	k__Bacteria(100);p__Chloroflexi(100);c__Anaerolineae(100);o__GCA004(100);unclassified;unclassified;unclassified;	Bacteria(100);Chloroflexi(100);Anaerolineae(100);Anaerolineales(100);Anaerolineaceae(100);uncultured(99);	0	0	0	0	0	0	0	0	0	0	0	0	0	0	0	0	0	0	0	0	0	0	0	0	0	0	0	0	0	0	0	0	0	0	0	0	0	0	0	0	0	0	0	0	0	0	0
bOTU_1967	k__Bacteria(100);p__Chloroflexi(100);c__Anaerolineae(100);o__Anaerolineales(100);f__Anaerolinaceae(100);g__Anaerolinea(99);unclassified;	Bacteria(100);Chloroflexi(100);Anaerolineae(100);Anaerolineales(100);Anaerolineaceae(100);Anaerolinea(100);	0	0	0	0	0	0	0	0	0	0	0	0	0	0	0	0	0	0	0	0	0	0	0	0	0	0	0	0	0	0	0	0	0	0	0	0	0	0	0	0	0	0	0	0	0	0	0
bOTU_1842	k__Bacteria(100);unclassified;unclassified;unclassified;unclassified;unclassified;unclassified;	Bacteria(100);Firmicutes(100);Clostridia(100);Halanaerobiales(100);ODP1230B8.23(100);ODP1230B8.23_ge(100);	0	0	0	0	0	0	0	0	0	0	0	0	0	0	0	0	0	0	0	0	0	0	0	0	0	0	0	0	0	0	0	0	0	0	0	0	0	0	0	0	0	0	0	0	0	0	0
bOTU_1914	k__Bacteria(100);p__Acidobacteria(100);c__[Chloracidobacteria](100);o__RB41(100);f__Ellin6075(100);unclassified;unclassified;	Bacteria(100);Acidobacteria(100);Blastocatellia(100);Blastocatellales(100);Blastocatellaceae_(Subgroup_4)(100);unclassified;	0	0	0	0	0	0	0	0	0	0	0	0	0	0	0	0	0	0	0	0	0	0	0	0	0	0	0	0	0	0	0	0	0	0	0	0	0	0	0	0	0	0	0	0	0	0	0
bOTU_2182	k__Bacteria(100);p__Firmicutes(100);c__Clostridia(93);o__Clostridiales(93);f__Ruminococcaceae(91);g__Bacteroides(83);s__cellulosolvens(83);	Bacteria(100);Firmicutes(99);Clostridia(99);Clostridiales(95);Ruminococcaceae(93);unclassified;	0	0	0.00865052	0	0	0	0	0	0	0	0	0	0.00858369	0	0	0	0	0	0	0	0	0	0	0	0	0	0.00874432	0	0	0	0	0.00860733	0	0	0	0	0	0	0	0	0	0	0	0	0.00872524	0	0
bOTU_1983	k__Bacteria(100);p__Acidobacteria(100);c__Solibacteres(100);o__Solibacterales(100);f__Solibacteraceae(87);g__Candidatus_Solibacter(87);unclassified;	Bacteria(100);Acidobacteria(100);Solibacteres(100);Solibacterales(100);Solibacteraceae_(Subgroup_3)(100);unclassified;	0	0	0	0	0	0	0	0	0	0	0	0	0	0	0	0	0	0	0	0	0	0	0	0	0	0	0	0	0	0	0	0	0	0	0	0	0	0	0	0	0	0	0	0	0	0	0
bOTU_2122	k__Bacteria(100);p__Bacteroidetes(98);c__Sphingobacteriia(86);o__Sphingobacteriales(86);f__Sphingobacteriaceae(83);unclassified;unclassified;	Bacteria(100);Bacteroidetes(100);Sphingobacteriia(100);Sphingobacteriales(100);PHOS-HE51(100);PHOS-HE51_ge(100);	0	0	0	0	0	0	0	0	0	0	0	0	0	0	0	0	0	0	0	0	0	0	0	0	0	0	0	0	0	0	0	0	0	0	0	0	0	0	0	0	0	0	0	0	0	0	0
bOTU_2408	k__Bacteria(100);p__Proteobacteria(100);c__Alphaproteobacteria(99);unclassified;unclassified;unclassified;unclassified;	Bacteria(100);Proteobacteria(100);Alphaproteobacteria(100);Rhizobiales(100);A0839(100);A0839_ge(100);	0	0	0	0	0	0	0	0	0	0	0	0	0	0	0	0	0	0	0	0	0	0	0	0	0	0	0	0	0	0	0	0	0	0	0	0	0	0	0	0	0	0	0	0	0	0	0
bOTU_3097	k__Bacteria(100);p__Bacteroidetes(100);c__Bacteroidia(97);o__Bacteroidales(97);unclassified;unclassified;unclassified;	Bacteria(100);Bacteroidetes(100);unclassified;unclassified;unclassified;unclassified;	0	0	0	0	0	0	0	0	0	0	0	0	0	0	0	0	0	0	0	0	0	0	0	0	0	0	0	0	0	0	0	0	0	0	0	0	0	0	0	0	0	0	0	0	0	0	0
bOTU_3113	k__Bacteria(100);p__Bacteroidetes(100);c__Bacteroidia(99);o__Bacteroidales(99);unclassified;unclassified;unclassified;	Bacteria(100);Bacteroidetes(100);Bacteroidetes_vadinHA17(100);Bacteroidetes_vadinHA17_or(100);Bacteroidetes_vadinHA17_fa(100);Bacteroidetes_vadinHA17_ge(100);	0	0	0	0	0	0	0	0	0	0	0	0	0	0	0	0	0	0	0	0	0	0	0	0	0	0	0	0	0	0	0	0	0	0	0	0	0	0	0	0	0	0	0	0	0	0	0
bOTU_1394	k__Bacteria(100);p__Acidobacteria(100);c__Solibacteres(100);o__Solibacterales(100);f__Solibacteraceae(100);g__Candidatus_Solibacter(100);unclassified;	Bacteria(100);Acidobacteria(100);Solibacteres(100);Solibacterales(100);Solibacteraceae_(Subgroup_3)(100);Candidatus_Solibacter(99);	0	0	0	0	0	0	0	0	0	0	0	0	0	0	0	0	0	0	0	0	0	0	0	0	0	0	0	0	0	0.00864304	0	0	0	0	0	0	0	0	0	0	0	0	0	0.0086881	0	0	0
bOTU_4288	k__Bacteria(100);p__Proteobacteria(100);c__Alphaproteobacteria(96);o__Rhizobiales(94);f__Hyphomicrobiaceae(94);unclassified;unclassified;	Bacteria(100);Proteobacteria(100);Alphaproteobacteria(100);Rhizobiales(100);Hyphomicrobiaceae(100);Pedomicrobium(100);	0	0	0	0	0	0	0	0	0	0	0	0	0	0	0	0	0	0	0	0	0	0	0	0	0	0	0	0	0	0	0	0.00860733	0	0	0	0	0	0	0	0	0	0	0	0	0	0	0
bOTU_1694	k__Bacteria(100);p__Firmicutes(100);c__Clostridia(100);o__Clostridiales(100);f__Christensenellaceae(100);unclassified;unclassified;	Bacteria(100);Firmicutes(100);Clostridia(100);Clostridiales(100);Christensenellaceae(100);Christensenellaceae_R-7_group(99);	0	0	0	0	0	0	0	0	0.00855945	0	0	0	0	0	0	0	0	0	0	0	0	0	0	0	0	0	0	0	0	0.00864304	0	0	0	0.00850557	0.00867679	0	0	0	0	0	0	0	0	0	0	0	0.00856751
bOTU_2977	k__Bacteria(100);p__Proteobacteria(100);c__Alphaproteobacteria(100);o__Rhizobiales(100);f__Hyphomicrobiaceae(100);g__Devosia(100);unclassified;	Bacteria(100);Proteobacteria(100);Alphaproteobacteria(100);Rhizobiales(100);Hyphomicrobiaceae(100);Devosia(100);	0	0	0	0	0	0	0	0	0	0	0	0	0	0	0	0	0	0	0	0	0	0	0	0	0	0	0	0	0.00855432	0	0	0	0	0	0	0	0	0	0	0	0	0	0	0	0	0	0
bOTU_3076	k__Bacteria(100);p__Chloroflexi(100);c__Anaerolineae(100);o__H39(100);unclassified;unclassified;unclassified;	Bacteria(100);Chloroflexi(100);Anaerolineae(92);Anaerolineales(92);Anaerolineaceae(92);uncultured(92);	0	0	0	0	0	0	0	0	0	0	0	0	0	0	0	0	0	0	0	0	0	0	0	0	0	0	0	0	0	0	0	0	0	0	0	0	0	0	0	0	0	0	0	0	0	0	0
bOTU_7	k__Bacteria(100);p__Bacteroidetes(100);c__Bacteroidia(100);o__Bacteroidales(100);f__Porphyromonadaceae(99);unclassified;unclassified;	Bacteria(100);Bacteroidetes(100);Bacteroidia(100);Bacteroidales(100);Porphyromonadaceae(100);Petrimonas(100);	0.316023	0.120867	0.268166	0.289436	0.91759	0.339101	0.634011	2.3653	1.33527	1.04291	1.20961	0.871215	0.618026	0.103422	0.129567	0.10395	0.0519886	0.0518493	0.0778884	0.0432601	0.0345095	0.0424016	0.0692641	0.0604021	0.102354	0.198773	1.67016	1.51318	1.92472	1.70268	1.9967	1.80754	1.93956	1.46296	1.91757	2.02073	1.89846	1.482	1.3039	1.29021	1.90154	1.82927	2.26837	1.94613	1.96318	1.65239	1.36223
bOTU_4	k__Bacteria(100);p__Firmicutes(93);unclassified;unclassified;unclassified;unclassified;unclassified;	Bacteria(100);Firmicutes(100);Clostridia(100);Clostridiales(100);Ruminococcaceae(100);Fastidiosipila(100);	0.0854117	0.0345334	0.0259516	0.0170256	0.380886	0.086949	0.0347403	1.87858	4.81897	6.1378	5.28771	0.267403	0.0600858	0	0	0	0	0	0	0	0	0	0	0	0	0	2.21231	1.96539	5.42344	4.48574	4.38406	2.1174	2.43311	4.09969	3.60087	4.41599	6.10468	3.1122	9.8858	1.21175	3.80307	3.10976	4.10923	4.38749	2.88806	3.55831	4.81494
bOTU_478	k__Bacteria(100);p__Chloroflexi(100);c__Anaerolineae(100);o__SBR1031(100);f__SHA-31(100);unclassified;unclassified;	Bacteria(100);Chloroflexi(100);Anaerolineae(100);Anaerolineales(100);Anaerolineaceae(100);uncultured(100);	0	0.00863334	0	0	0	0	0	0	0	0	0.00864006	0.00862589	0	0	0	0	0	0.00864155	0.0173085	0.00865202	0.0345095	0.0169607	0	0.0172577	0.017059	0	0.0174886	0.0260892	0.0342173	0.00864304	0.0173626	0.00860733	0.00865876	0.00850557	0	0	0	0.00871764	0	0.00871764	0.0260485	0.0261324	0.0261734	0.0086881	0.00872524	0.00874279	0.00856751
bOTU_1953	k__Bacteria(100);p__Chloroflexi(100);c__Dehalococcoidetes(98);o__Dehalococcoidales(98);f__Dehalococcoidaceae(98);unclassified;unclassified;	Bacteria(100);Chloroflexi(100);Dehalococcoidia(100);Dehalococcoidales(92);uncultured(90);uncultured_ge(90);	0	0	0	0	0	0	0	0	0	0	0	0	0	0	0	0	0	0	0	0	0	0	0	0	0	0	0	0.00869641	0	0	0.00868131	0.00860733	0.00865876	0.00850557	0.00867679	0	0	0	0	0	0.00868282	0.0087108	0.017449	0.0086881	0.0174505	0.0174856	0.017135
bOTU_1755	k__Bacteria(100);p__Firmicutes(100);c__Clostridia(100);o__Clostridiales(100);f__Clostridiaceae(100);g__Sarcina(95);unclassified;	Bacteria(100);Firmicutes(100);Clostridia(100);Clostridiales(100);Clostridiaceae_1(100);Sarcina(100);	0	0	0	0	0	0	0	0.00853898	0	0	0	0	0.00858369	0	0	0	0	0	0	0	0	0	0	0	0	0	0.00874432	0	0	0	0	0	0	0.00850557	0.00867679	0	0	0.00871764	0.00852224	0.00871764	0	0	0.00872448	0	0	0	0
bOTU_986	k__Bacteria(100);p__Bacteroidetes(100);c__Bacteroidia(88);o__Bacteroidales(88);unclassified;unclassified;unclassified;	Bacteria(100);Bacteroidetes(100);Bacteroidia(99);Bacteroidales(99);Marinilabiaceae(96);uncultured(87);	0	0	0	0	0	0	0	0	0	0	0	0	0	0	0	0	0	0	0	0	0	0	0	0	0	0	0	0	0	0	0	0	0	0	0	0	0	0	0	0	0	0	0	0	0	0	0
bOTU_521	k__Bacteria(100);p__Firmicutes(100);c__Clostridia(100);o__Clostridiales(100);f__[Tissierellaceae](100);g__Sedimentibacter(100);unclassified;	Bacteria(100);Firmicutes(100);Clostridia(100);Clostridiales(100);Family_XI(100);Sedimentibacter(100);	0	0	0	0	0	0	0	0	0.00855945	0	0	0	0	0	0	0	0	0	0	0	0	0	0	0	0	0	0	0	0	0	0	0.00860733	0	0	0	0	0	0	0	0	0	0	0	0	0.00872524	0.00874279	0
bOTU_1041	k__Bacteria(100);p__Spirochaetes(100);c__Spirochaetes(100);o__Spirochaetales(100);f__Spirochaetaceae(100);g__Treponema(100);unclassified;	Bacteria(100);Spirochaetae(100);Spirochaetes(100);Spirochaetales(100);Spirochaetaceae(100);uncultured(99);	0	0	0	0	0	0	0	0	0	0	0	0	0	0	0	0	0	0	0	0	0	0	0	0	0	0	0	0	0	0	0	0	0	0	0	0	0	0	0	0	0	0	0	0	0	0	0
bOTU_1168	k__Bacteria(100);p__Armatimonadetes(100);c__SJA-176(100);o__GAB-B06(94);unclassified;unclassified;unclassified;	Bacteria(100);Armatimonadetes(100);uncultured(97);uncultured_or(97);uncultured_fa(97);uncultured_ge(97);	0	0	0	0	0	0	0	0	0	0	0	0	0	0	0	0	0	0	0	0	0	0	0	0	0	0	0	0	0	0	0	0	0	0	0	0	0	0	0	0	0	0	0	0	0	0	0
bOTU_3686	k__Bacteria(100);p__Spirochaetes(100);c__MVP-15(100);o__PL-11B10(100);unclassified;unclassified;unclassified;	Bacteria(100);Spirochaetae(100);Spirochaetes(100);Spirochaetales(100);PL-11B10(100);PL-11B10_ge(100);	0	0	0	0	0	0	0	0	0	0	0	0	0	0	0	0	0	0	0	0	0	0	0	0	0	0	0	0	0	0	0	0	0	0	0	0	0	0	0	0	0	0	0	0	0	0	0
bOTU_2403	k__Bacteria(100);unclassified;unclassified;unclassified;unclassified;unclassified;unclassified;	Bacteria(100);unclassified;unclassified;unclassified;unclassified;unclassified;	0	0	0	0	0	0	0	0	0	0	0	0	0	0	0	0	0	0	0	0	0	0	0	0	0	0	0	0	0	0	0	0	0	0	0	0	0	0	0	0	0	0	0	0	0	0	0
bOTU_1372	k__Bacteria(100);p__Actinobacteria(100);c__Acidimicrobiia(100);o__Acidimicrobiales(100);f__EB1017(100);unclassified;unclassified;	Bacteria(100);Actinobacteria(100);Acidimicrobiia(99);Acidimicrobiales(99);uncultured(99);uncultured_ge(99);	0	0	0	0	0	0	0	0	0	0	0	0	0	0	0	0	0	0	0	0	0	0	0	0	0	0	0	0	0	0	0	0	0	0	0	0	0	0	0	0	0	0	0	0	0	0	0
bOTU_1708	k__Bacteria(100);p__BRC1(100);c__NPL-UPA2(100);unclassified;unclassified;unclassified;unclassified;	Bacteria(100);BRC1(94);BRC1_cl(94);BRC1_or(94);BRC1_fa(94);BRC1_ge(94);	0	0	0	0	0	0	0	0	0	0	0	0	0	0	0	0	0	0	0	0	0	0	0	0	0	0	0	0	0	0	0	0	0	0	0	0	0	0	0	0	0	0	0	0	0	0	0
bOTU_2180	k__Bacteria(100);p__Chloroflexi(100);c__Anaerolineae(100);o__GCA004(100);unclassified;unclassified;unclassified;	Bacteria(100);Chloroflexi(100);Anaerolineae(100);Anaerolineales(100);Anaerolineaceae(100);uncultured(100);	0	0	0	0	0	0	0	0	0	0	0	0	0	0	0	0	0	0	0	0	0	0	0	0	0	0	0	0	0	0	0	0	0	0	0	0	0	0	0	0	0	0	0	0	0	0	0
bOTU_972	k__Bacteria(100);p__Chloroflexi(100);c__Anaerolineae(100);o__DRC31(100);unclassified;unclassified;unclassified;	Bacteria(100);Chloroflexi(100);Ardenticatenia(100);uncultured(100);uncultured_fa(100);uncultured_ge(100);	0	0	0	0	0	0	0	0	0	0	0	0	0	0	0	0	0	0	0	0	0	0	0	0	0	0	0	0	0	0	0	0	0	0	0	0	0	0	0	0	0	0	0	0	0	0	0
bOTU_1993	k__Bacteria(100);p__Bacteroidetes(100);c__Bacteroidia(100);o__Bacteroidales(100);f__Prevotellaceae(100);g__Prevotella(100);unclassified;	Bacteria(100);Bacteroidetes(100);Bacteroidia(100);Bacteroidales(100);Prevotellaceae(100);Prevotella_9(100);	0	0	0	0	0	0	0	0	0.00855945	0	0	0	0	0	0	0	0	0	0	0	0	0	0	0	0	0	0	0	0	0	0	0	0	0	0	0	0	0	0	0	0	0	0	0	0	0	0
bOTU_1768	k__Bacteria(100);p__Chloroflexi(100);c__Chloroflexi(100);o__[Roseiflexales](100);f__[Kouleothrixaceae](100);unclassified;unclassified;	Bacteria(100);Chloroflexi(100);Chloroflexia(100);Chloroflexales(100);Roseiflexaceae(100);Roseiflexus(100);	0	0	0	0	0	0	0	0	0	0	0	0	0	0	0	0	0	0	0	0	0	0	0	0	0	0	0	0	0	0	0	0	0	0	0	0	0	0	0	0	0	0	0	0	0	0	0
bOTU_1796	k__Bacteria(100);p__Proteobacteria(100);c__Deltaproteobacteria(100);o__Myxococcales(100);f__Polyangiaceae(100);unclassified;unclassified;	Bacteria(100);Proteobacteria(100);Deltaproteobacteria(100);Myxococcales(100);mle1-27(100);mle1-27_ge(100);	0	0	0	0	0	0	0	0	0	0	0	0	0	0	0	0	0	0	0	0	0	0	0	0	0	0	0	0	0	0	0	0	0	0	0	0	0	0	0	0	0	0	0	0	0	0	0
bOTU_1990	k__Bacteria(100);p__WS6(94);c__B142(94);unclassified;unclassified;unclassified;unclassified;	Bacteria(96);unclassified;unclassified;unclassified;unclassified;unclassified;	0	0	0	0	0	0	0	0	0	0	0	0	0	0	0	0	0	0	0	0	0	0	0	0	0	0	0	0	0	0	0	0	0	0	0	0	0	0	0	0	0	0	0	0	0	0	0
bOTU_1934	k__Bacteria(100);p__Lentisphaerae(100);c__[Lentisphaeria](100);unclassified;unclassified;unclassified;unclassified;	Bacteria(100);Lentisphaerae(100);unclassified;unclassified;unclassified;unclassified;	0	0	0	0	0	0	0	0	0	0	0	0	0	0	0	0	0	0	0	0	0	0	0	0	0	0	0	0	0	0	0	0	0	0	0	0	0	0	0	0	0	0	0	0	0	0	0
bOTU_1278	k__Bacteria(100);p__Bacteroidetes(100);c__[Saprospirae](100);o__[Saprospirales](100);f__Saprospiraceae(100);unclassified;unclassified;	Bacteria(100);Bacteroidetes(100);Sphingobacteriia(100);Sphingobacteriales(100);Saprospiraceae(100);uncultured(92);	0	0	0	0	0	0	0	0	0	0	0	0	0	0	0	0	0	0	0	0	0	0	0	0	0	0	0	0	0	0	0	0	0	0	0	0	0	0	0	0	0	0	0	0	0	0	0
bOTU_2226	k__Bacteria(100);unclassified;unclassified;unclassified;unclassified;unclassified;unclassified;	Bacteria(100);TA06(97);TA06_cl(97);TA06_or(97);TA06_fa(97);TA06_ge(97);	0	0	0	0	0	0	0	0	0	0	0	0	0	0	0	0	0	0	0	0	0	0	0	0	0	0	0	0	0	0	0	0	0	0	0	0	0	0	0	0	0	0	0	0	0	0	0
bOTU_1663	k__Bacteria(100);p__Chloroflexi(100);c__Chloroflexi(100);o__[Roseiflexales](100);f__[Kouleothrixaceae](100);unclassified;unclassified;	Bacteria(100);Chloroflexi(100);Chloroflexia(100);Chloroflexales(100);Roseiflexaceae(100);Roseiflexus(100);	0	0	0	0	0	0	0	0	0	0	0	0	0	0	0	0	0	0	0	0	0	0	0	0	0	0	0	0	0	0	0	0	0	0	0	0	0	0	0	0	0	0	0	0	0	0	0
bOTU_2229	k__Bacteria(100);p__Bacteroidetes(100);unclassified;unclassified;unclassified;unclassified;unclassified;	Bacteria(100);Bacteroidetes(100);Sphingobacteriia(100);Sphingobacteriales(100);env.OPS_17(100);env.OPS_17_ge(100);	0	0	0	0	0	0	0	0	0	0	0	0	0	0	0	0	0	0	0	0	0	0	0	0	0	0	0	0	0	0	0	0	0	0	0	0	0	0	0	0	0	0	0	0	0	0	0
bOTU_2039	k__Bacteria(100);p__Chlorobi(100);c__OPB56(100);unclassified;unclassified;unclassified;unclassified;	Bacteria(100);Chlorobi(100);Chlorobia(100);Chlorobiales(100);OPB56(100);OPB56_ge(100);	0	0	0	0	0	0	0	0	0	0	0	0	0	0	0	0	0	0	0	0	0	0	0	0	0	0	0	0	0	0	0	0	0	0	0	0	0	0	0	0	0	0	0	0	0	0	0
bOTU_4617	k__Bacteria(100);p__Actinobacteria(100);c__Actinobacteria(100);o__Actinomycetales(100);f__Microbacteriaceae(90);unclassified;unclassified;	Bacteria(100);Actinobacteria(100);Actinobacteria(100);Micrococcales(100);Microbacteriaceae(100);Lysinimonas(91);	0	0	0	0	0	0	0	0	0	0	0	0	0	0	0	0	0	0	0	0	0	0	0	0	0	0	0	0	0	0	0	0	0	0	0	0	0	0	0	0	0	0	0	0	0	0	0
bOTU_2175	k__Bacteria(100);p__Acidobacteria(100);c__Sva0725(100);o__Sva0725(100);unclassified;unclassified;unclassified;	Bacteria(100);Acidobacteria(100);Holophagae(100);Subgroup_10(100);ABS-19(92);ABS-19_ge(92);	0	0	0	0	0	0	0	0	0	0	0	0	0	0	0	0	0	0	0	0	0	0	0	0	0	0	0	0	0	0	0	0	0	0	0	0	0	0	0	0	0	0	0	0	0	0	0
bOTU_4500	k__Bacteria(100);p__Proteobacteria(100);c__Gammaproteobacteria(100);o__Aeromonadales(100);f__Aeromonadaceae(100);g__Aeromonas(100);s__sharmana(98);	Bacteria(100);Proteobacteria(100);Gammaproteobacteria(100);Aeromonadales(100);Aeromonadaceae(100);Aeromonas(100);	0	0	0	0.00851281	0	0	0	0	0	0	0	0	0	0	0	0	0	0	0	0	0	0	0	0	0	0	0	0	0	0	0	0	0	0	0	0	0	0	0	0	0	0	0	0	0	0	0
bOTU_2321	k__Bacteria(100);p__Proteobacteria(81);unclassified;unclassified;unclassified;unclassified;unclassified;	Bacteria(100);unclassified;unclassified;unclassified;unclassified;unclassified;	0	0	0	0	0	0	0	0	0	0	0	0	0	0	0	0	0	0	0	0	0	0	0	0	0	0	0	0	0	0	0	0	0	0	0	0	0	0	0	0	0	0	0	0	0	0	0
bOTU_2382	k__Bacteria(100);p__Proteobacteria(100);c__Deltaproteobacteria(99);o__Desulfuromonadales(98);f__Geobacteraceae(92);g__Geobacter(92);unclassified;	Bacteria(100);Proteobacteria(100);Deltaproteobacteria(100);Desulfuromonadales(100);Geobacteraceae(80);Geobacter(80);	0	0	0	0	0	0	0	0	0	0	0	0	0	0	0	0	0	0	0	0	0	0	0	0	0	0	0	0	0	0	0	0	0	0	0	0	0	0	0	0	0	0	0	0	0	0	0
bOTU_2927	k__Bacteria(100);p__Chloroflexi(100);c__Anaerolineae(100);o__SBR1031(100);f__A4b(100);unclassified;unclassified;	Bacteria(100);Chloroflexi(100);Anaerolineae(100);Anaerolineales(100);Anaerolineaceae(100);uncultured(100);	0	0	0	0	0	0	0	0	0	0	0	0	0	0	0	0	0	0	0	0	0	0	0	0	0	0	0	0	0	0.00864304	0	0	0	0	0	0	0	0	0	0	0	0	0	0	0	0	0
bOTU_4782	k__Bacteria(100);p__Bacteroidetes(100);c__Flavobacteriia(100);o__Flavobacteriales(100);f__[Weeksellaceae](100);g__Chryseobacterium(97);unclassified;	Bacteria(100);Bacteroidetes(100);Flavobacteriia(100);Flavobacteriales(100);Flavobacteriaceae(100);Chryseobacterium(91);	0	0	0	0.00851281	0.00865651	0	0	0	0	0	0	0	0	0	0	0	0	0	0	0	0	0	0	0	0	0	0	0	0	0.00864304	0	0	0	0	0	0	0	0	0	0	0	0	0	0	0	0	0.00856751
bOTU_2483	k__Bacteria(100);p__Firmicutes(100);c__Clostridia(100);o__Clostridiales(100);f__Ruminococcaceae(100);unclassified;unclassified;	Bacteria(100);Firmicutes(100);Clostridia(100);Clostridiales(100);Ruminococcaceae(100);Subdoligranulum(100);	0	0	0	0	0	0	0	0	0	0	0	0	0	0	0	0	0	0	0	0	0	0	0	0	0	0	0	0	0	0	0	0	0.00865876	0	0	0	0	0	0	0	0.00868282	0	0	0	0	0.00874279	0
bOTU_2603	k__Bacteria(100);p__Actinobacteria(100);c__Actinobacteria(100);o__Actinomycetales(100);unclassified;unclassified;unclassified;	Bacteria(100);Actinobacteria(100);Actinobacteria(100);Micrococcales(94);unclassified;unclassified;	0	0	0	0	0	0	0	0	0	0	0	0	0	0	0	0	0	0	0	0	0	0	0	0	0	0	0	0	0	0	0	0	0	0	0	0	0	0	0	0	0	0	0	0	0	0	0
bOTU_53	k__Bacteria(100);p__Bacteroidetes(100);c__Bacteroidia(100);o__Bacteroidales(100);f__Porphyromonadaceae(93);g__Proteiniphilum(81);s__acetatigenes(81);	Bacteria(100);Bacteroidetes(100);Bacteroidia(100);Bacteroidales(100);Porphyromonadaceae(87);unclassified;	0	0	0	0	0.0432825	0	0.0434254	0.128085	0.402294	0.239357	0.423363	0	0	0	0	0	0	0	0	0	0	0	0	0	0	0	0.0699545	0.0782677	0.111206	0.0950735	0.121538	0.111895	0.103905	0.0255167	0.0607375	0.0696803	0.0783767	0.0697411	0.144878	0.0697411	0.095511	0.121951	0.139592	0.173762	0.0959777	0.0874279	0.0514051
bOTU_209	k__Bacteria(100);p__Synergistetes(100);c__Synergistia(100);o__Synergistales(100);f__Synergistaceae(100);g__vadinCA02(100);unclassified;	Bacteria(100);Synergistetes(100);Synergistia(100);Synergistales(100);Synergistaceae(100);uncultured(100);	0.00854117	0.00863334	0.00865052	0	0.017313	0.0347796	0.0781657	0.0683118	0.0342378	0.00854847	0	0	0	0.00861846	0.0259134	0.00866251	0.00866476	0.00864155	0.00865426	0.00865202	0	0.00848033	0.00865801	0	0.00852951	0.0086423	0.157398	0.0782677	0.0598802	0.0777874	0.0868131	0.172147	0.13854	0.0510334	0.0954447	0.0609703	0.0870853	0.0697411	0.0170445	0.113329	0.095511	0.087108	0.0610714	0.086881	0.130879	0.209827	0.0514051
bOTU_5660	k__Bacteria(100);p__Firmicutes(100);c__Clostridia(100);o__Clostridiales(100);f__[Tissierellaceae](100);g__Sedimentibacter(100);unclassified;	Bacteria(100);Firmicutes(100);Clostridia(100);Clostridiales(100);Family_XI(100);Sedimentibacter(100);	0	0	0	0	0	0	0	0.017078	0	0.00854847	0	0	0	0.00861846	0	0	0	0	0	0	0	0.00848033	0	0	0	0	0.00874432	0.00869641	0.00855432	0	0.00868131	0.00860733	0.00865876	0.00850557	0.00867679	0	0.00870853	0	0	0.00871764	0.00868282	0.0174216	0	0	0.00872524	0.00874279	0.00856751
bOTU_315	k__Bacteria(100);p__OD1(99);c__ZB2(99);unclassified;unclassified;unclassified;unclassified;	Bacteria(100);Parcubacteria(100);Candidatus_Nomurabacteria(100);Candidatus_Nomurabacteria_or(100);Candidatus_Nomurabacteria_fa(100);Candidatus_Nomurabacteria_ge(100);	0	0	0	0	0	0	0	0	0	0	0	0	0	0	0	0	0	0	0	0	0	0	0	0	0	0	0.0524659	0.00869641	0.00855432	0.00864304	0	0.051644	0.164516	0.238156	0.164859	0.0174201	0.0348341	0.0174353	0	0.0261529	0	0.0087108	0	0	0.00872524	0.0174856	0.0514051
bOTU_3892	k__Bacteria(100);p__Firmicutes(100);c__Clostridia(100);o__Clostridiales(96);f__Ruminococcaceae(96);g__Bacteroides(96);s__cellulosolvens(96);	Bacteria(100);Firmicutes(100);Clostridia(100);Clostridiales(98);Ruminococcaceae(98);unclassified;	0	0	0	0	0	0	0	0.0256169	0	0	0	0	0	0	0	0	0	0	0	0	0	0	0	0	0	0	0	0	0.00855432	0	0	0.00860733	0.00865876	0.0255167	0.0433839	0.0871004	0.0696682	0.0435882	0.00852224	0	0	0	0	0	0	0.00874279	0
bOTU_549	k__Bacteria(100);p__Chloroflexi(100);c__Anaerolineae(100);o__Anaerolineales(100);f__Anaerolinaceae(100);g__SHD-231(100);unclassified;	Bacteria(100);Chloroflexi(100);Anaerolineae(100);Anaerolineales(100);Anaerolineaceae(100);Anaerolinea(97);	0	0	0	0	0	0	0	0	0	0	0	0	0	0	0	0	0	0	0	0	0	0	0	0	0	0	0	0	0	0	0	0	0	0	0	0	0	0	0.0170445	0	0	0	0	0	0	0	0
bOTU_828	k__Bacteria(100);p__Proteobacteria(100);c__Deltaproteobacteria(100);o__Desulfarculales(98);f__Desulfarculaceae(98);unclassified;unclassified;	Bacteria(100);Proteobacteria(100);Deltaproteobacteria(100);Desulfarculales(100);Desulfarculaceae(100);Desulfatiglans(99);	0	0	0	0	0	0	0	0.00853898	0	0	0	0	0	0	0	0	0	0	0	0	0	0	0	0	0	0	0	0	0.00855432	0	0	0	0	0	0	0	0.0174171	0	0	0	0	0	0	0	0	0	0
bOTU_981	k__Bacteria(100);p__Firmicutes(100);c__Clostridia(100);o__SHA-98(100);f__D2(100);unclassified;unclassified;	Bacteria(100);Firmicutes(100);Clostridia(100);D8A-2(100);D8A-2_fa(100);D8A-2_ge(100);	0	0	0	0	0	0	0	0.00853898	0	0	0	0	0	0	0	0	0	0	0	0	0	0	0	0	0	0	0	0	0.00855432	0	0	0	0	0	0	0	0	0	0	0.00871764	0.00868282	0	0.00872448	0	0	0.00874279	0
bOTU_4006	k__Bacteria(100);p__Firmicutes(100);c__Clostridia(100);o__Clostridiales(100);unclassified;unclassified;unclassified;	Bacteria(100);Firmicutes(100);Clostridia(100);Clostridiales(100);Ruminococcaceae(100);unclassified;	0	0	0	0	0	0	0	0.00853898	0.0171189	0.0256454	0	0.00862589	0	0	0	0	0	0	0	0	0	0	0	0	0	0	0.0262329	0.0260892	0.00855432	0.0345722	0.0260439	0.00860733	0.0432938	0.0340223	0.0260304	0.00871004	0.00870853	0.0174353	0.00852224	0.0348705	0.0260485	0.0261324	0.017449	0.0260643	0.0261757	0.0349711	0.0257025
bOTU_1026	k__Bacteria(100);unclassified;unclassified;unclassified;unclassified;unclassified;unclassified;	Bacteria(100);unclassified;unclassified;unclassified;unclassified;unclassified;	0	0	0	0	0	0	0	0	0	0.00854847	0	0	0	0	0	0	0	0	0	0	0	0	0	0	0	0	0.00874432	0.00869641	0	0.00864304	0.00868131	0	0.00865876	0	0.00867679	0	0	0.00871764	0.00852224	0.00871764	0.0173656	0.0087108	0	0	0	0.00874279	0
bOTU_1237	k__Bacteria(100);p__Bacteroidetes(100);c__Bacteroidia(99);o__Bacteroidales(99);f__SB-1(97);unclassified;unclassified;	Bacteria(100);Bacteroidetes(100);Bacteroidia(90);unclassified;unclassified;unclassified;	0	0	0	0	0	0	0	0	0	0	0	0	0	0	0	0	0	0	0	0	0	0	0	0	0	0	0	0	0	0	0	0	0	0	0	0	0	0	0	0	0	0	0	0	0	0	0
bOTU_1756	k__Bacteria(100);p__Proteobacteria(100);c__Betaproteobacteria(100);o__Burkholderiales(87);f__Comamonadaceae(87);unclassified;unclassified;	Bacteria(100);Proteobacteria(100);Betaproteobacteria(100);Burkholderiales(100);Comamonadaceae(100);unclassified;	0	0	0	0	0	0	0	0	0	0	0	0	0	0	0	0	0	0	0	0	0	0	0	0	0	0	0	0	0	0	0	0	0	0	0	0	0	0	0	0	0	0	0	0	0	0	0
bOTU_1497	k__Bacteria(100);p__Firmicutes(100);c__Clostridia(98);o__Clostridiales(98);f__[Mogibacteriaceae](96);unclassified;unclassified;	Bacteria(100);Firmicutes(100);Clostridia(100);Clostridiales(100);Family_XIII(100);Anaerovorax(90);	0	0	0	0	0	0	0	0	0	0	0	0	0	0	0	0	0	0	0	0	0	0	0	0	0	0	0	0	0	0	0	0	0	0	0	0.00871004	0	0.00871764	0.00852224	0	0	0	0	0	0	0	0
bOTU_1675	k__Bacteria(100);p__[Caldithrix](92);c__KSB1(92);o__GW-22(81);unclassified;unclassified;unclassified;	Bacteria(100);Deferribacteres(97);Deferribacteres_Incertae_Sedis(97);Unknown_Order(97);Unknown_Family(97);Caldithrix(97);	0	0	0	0	0	0	0	0	0	0	0	0	0	0	0	0	0	0	0	0	0	0	0	0	0	0	0	0	0	0	0	0	0	0	0	0	0	0	0	0	0	0	0	0	0	0	0
bOTU_1645	k__Bacteria(100);p__NKB19(100);c__TSBW08(92);unclassified;unclassified;unclassified;unclassified;	Bacteria(100);Hydrogenedentes(100);Hydrogenedentes_cl(100);Hydrogenedentes_or(100);Hydrogenedentes_fa(100);Hydrogenedentes_ge(100);	0	0	0	0	0	0	0	0	0	0	0	0	0	0	0	0	0	0	0	0	0	0	0	0	0	0	0	0	0	0	0	0	0	0	0	0	0	0	0	0	0	0	0	0	0	0	0
bOTU_1480	k__Bacteria(100);p__Bacteroidetes(100);c__Flavobacteriia(99);o__Flavobacteriales(99);f__Cryomorphaceae(94);unclassified;unclassified;	Bacteria(100);Bacteroidetes(100);Flavobacteriia(100);Flavobacteriales(100);NS9_marine_group(100);NS9_marine_group_ge(100);	0	0	0	0	0	0	0	0	0	0	0	0.0172518	0	0	0	0	0	0	0	0	0	0	0	0	0	0	0	0	0	0	0	0	0	0	0	0	0	0	0	0	0	0	0	0	0	0	0
bOTU_1907	k__Bacteria(100);p__Chloroflexi(100);c__Anaerolineae(100);unclassified;unclassified;unclassified;unclassified;	Bacteria(100);Chloroflexi(100);Anaerolineae(100);Anaerolineales(100);Anaerolineaceae(100);Anaerolineaceae_UCG-001(98);	0	0	0	0	0	0	0	0	0	0	0	0	0	0	0	0	0	0	0	0	0	0	0	0	0	0	0	0	0	0	0	0	0	0	0	0	0	0	0	0	0	0	0	0	0	0	0
bOTU_1905	k__Bacteria(100);p__WWE1(97);c__[Cloacamonae](97);o__[Cloacamonales](97);f__SHA-116(97);unclassified;unclassified;	Bacteria(100);Cloacimonetes(82);unclassified;unclassified;unclassified;unclassified;	0	0	0	0	0	0	0	0	0	0	0	0	0	0	0	0	0	0	0	0	0	0	0	0	0	0	0	0	0	0	0	0	0	0	0	0	0	0	0	0	0	0	0	0	0	0	0
bOTU_1975	k__Bacteria(100);p__Proteobacteria(93);c__Deltaproteobacteria(80);unclassified;unclassified;unclassified;unclassified;	Bacteria(100);Proteobacteria(100);Deltaproteobacteria(100);Myxococcales(100);Haliangiaceae(100);Haliangium(100);	0	0	0	0	0	0	0	0	0	0	0	0	0	0	0	0	0	0	0	0	0	0	0	0	0	0	0	0	0	0	0	0	0	0	0	0	0	0	0	0	0	0	0	0	0	0	0
bOTU_1751	k__Bacteria(100);p__WS3(100);c__PRR-12(100);o__GN03(100);f__KSB4(100);unclassified;unclassified;	Bacteria(100);Latescibacteria(100);Latescibacteria_cl(100);Latescibacteria_or(100);Latescibacteria_fa(100);Latescibacteria_ge(100);	0	0	0	0	0	0	0	0	0	0	0	0	0	0	0	0	0	0	0	0	0	0	0	0	0	0	0	0	0	0	0	0	0	0	0	0	0	0	0	0	0	0	0	0	0	0	0
bOTU_1966	k__Bacteria(100);unclassified;unclassified;unclassified;unclassified;unclassified;unclassified;	Bacteria(100);unclassified;unclassified;unclassified;unclassified;unclassified;	0	0	0	0	0	0	0	0	0	0	0	0	0	0	0	0	0	0	0	0	0	0	0	0	0	0	0	0	0	0	0	0	0	0	0	0	0	0	0	0	0	0	0	0	0	0	0
bOTU_1959	k__Bacteria(100);p__Proteobacteria(100);c__Gammaproteobacteria(100);o__Pseudomonadales(100);f__Moraxellaceae(100);g__Enhydrobacter(100);unclassified;	Bacteria(100);Proteobacteria(100);Gammaproteobacteria(100);Pseudomonadales(100);Moraxellaceae(100);Enhydrobacter(100);	0	0	0	0	0	0	0	0	0	0	0	0	0.00858369	0	0	0	0	0	0	0	0	0	0	0	0	0	0	0	0	0.00864304	0	0	0	0	0	0	0	0	0	0	0	0	0	0	0	0	0
bOTU_1877	k__Bacteria(100);p__Bacteroidetes(100);c__[Saprospirae](100);o__[Saprospirales](100);f__Saprospiraceae(100);unclassified;unclassified;	Bacteria(100);Bacteroidetes(100);Sphingobacteriia(100);Sphingobacteriales(100);Saprospiraceae(100);uncultured(100);	0	0	0	0	0	0	0	0	0	0	0	0	0	0	0	0	0	0	0	0	0	0	0	0	0	0	0	0	0	0	0	0	0	0	0	0	0	0	0	0	0	0	0	0	0	0	0
bOTU_6843	k__Bacteria(100);p__Proteobacteria(100);c__Alphaproteobacteria(100);o__Rhodobacterales(100);f__Rhodobacteraceae(100);unclassified;unclassified;	Bacteria(100);Proteobacteria(100);Alphaproteobacteria(100);Rhodobacterales(100);Rhodobacteraceae(100);unclassified;	0	0	0	0	0	0	0	0	0	0	0.00864006	0	0	0	0	0	0	0	0	0	0	0	0	0	0.00852951	0	0	0	0	0	0	0	0	0	0	0	0	0	0	0	0	0	0	0	0	0	0
bOTU_5605	k__Bacteria(100);p__Proteobacteria(100);c__Gammaproteobacteria(100);o__Xanthomonadales(100);f__Xanthomonadaceae(100);g__Thermomonas(100);s__fusca(100);	Bacteria(100);Proteobacteria(100);Gammaproteobacteria(100);Xanthomonadales(100);Xanthomonadaceae(100);Thermomonas(100);	0	0	0	0	0	0	0	0	0	0	0	0	0	0	0	0	0	0	0	0	0	0	0	0	0	0	0.0349773	0.00869641	0.00855432	0.00864304	0.00868131	0	0	0	0	0	0	0	0	0.0348705	0	0	0	0.0086881	0.00872524	0	0
bOTU_7101	k__Bacteria(100);p__Actinobacteria(100);c__Acidimicrobiia(100);o__Acidimicrobiales(100);f__C111(100);unclassified;unclassified;	Bacteria(100);Actinobacteria(100);Acidimicrobiia(100);Acidimicrobiales(100);Acidimicrobiaceae(98);CL500-29_marine_group(85);	0	0	0	0	0	0	0	0	0	0	0	0	0	0	0	0	0	0	0	0	0	0	0	0	0	0	0	0	0	0	0	0	0	0	0	0	0	0	0	0	0	0	0	0	0	0	0
bOTU_2661	k__Bacteria(100);p__Chloroflexi(100);c__Chloroflexi(100);o__[Roseiflexales](100);f__[Kouleothrixaceae](100);unclassified;unclassified;	Bacteria(100);Chloroflexi(100);Chloroflexia(100);Chloroflexales(100);Roseiflexaceae(100);Roseiflexus(100);	0	0	0	0	0	0	0	0	0	0	0	0	0	0	0	0	0	0	0	0	0	0	0	0	0	0	0	0	0	0	0	0	0	0	0	0	0	0	0	0	0	0	0	0	0	0	0
bOTU_2450	k__Bacteria(100);p__Bacteroidetes(100);c__[Saprospirae](100);o__[Saprospirales](100);f__Saprospiraceae(100);unclassified;unclassified;	Bacteria(100);Bacteroidetes(100);Sphingobacteriia(100);Sphingobacteriales(100);Saprospiraceae(100);uncultured(100);	0	0	0	0	0	0	0	0	0	0	0	0	0	0	0	0	0	0	0	0	0	0	0	0	0	0	0	0	0	0	0	0	0	0	0	0	0	0	0	0	0	0	0	0	0	0	0
bOTU_5458	k__Bacteria(100);p__Firmicutes(100);c__Clostridia(100);o__Clostridiales(100);f__Syntrophomonadaceae(100);g__Syntrophomonas(100);unclassified;	Bacteria(100);Firmicutes(100);Clostridia(99);Clostridiales(99);Syntrophomonadaceae(99);Syntrophomonas(97);	0	0	0	0	0	0	0	0	0	0	0	0	0	0	0	0	0	0	0	0	0	0	0	0	0	0	0	0	0	0	0	0	0	0	0	0	0	0	0	0	0	0	0	0	0	0	0
bOTU_1860	k__Bacteria(100);unclassified;unclassified;unclassified;unclassified;unclassified;unclassified;	Bacteria(100);Firmicutes(80);unclassified;unclassified;unclassified;unclassified;	0	0	0	0	0	0	0	0	0	0	0	0	0	0	0	0	0	0	0	0	0	0	0	0	0	0	0	0	0	0	0	0	0	0	0	0	0	0	0	0	0	0	0	0	0	0	0
bOTU_1888	k__Bacteria(100);p__Planctomycetes(100);c__ODP123(98);o__T8-B82(98);unclassified;unclassified;unclassified;	Bacteria(100);Planctomycetes(100);Pla4_lineage(99);Pla4_lineage_or(99);Pla4_lineage_fa(99);Pla4_lineage_ge(99);	0	0	0	0	0	0	0	0	0	0	0	0	0	0	0	0	0	0	0	0	0	0	0	0	0	0	0	0	0	0	0	0	0	0	0	0	0	0	0	0	0	0	0	0	0	0	0
bOTU_4041	k__Bacteria(100);p__Armatimonadetes(100);c__SJA-176(100);o__RB046(100);unclassified;unclassified;unclassified;	Bacteria(100);Armatimonadetes(100);uncultured(100);uncultured_or(100);uncultured_fa(100);uncultured_ge(100);	0	0	0	0	0	0	0	0	0	0	0	0	0	0	0	0	0	0	0	0	0	0	0	0	0	0	0	0	0	0	0	0	0	0	0	0	0	0	0	0	0	0	0	0	0	0	0
bOTU_2942	k__Bacteria(100);p__Gemmatimonadetes(100);c__Gemmatimonadetes(100);o__Gemmatimonadales(100);f__Gemmatimonadaceae(100);g__Gemmatimonas(100);unclassified;	Bacteria(100);Gemmatimonadetes(100);Gemmatimonadetes(100);Gemmatimonadales(100);Gemmatimonadaceae(100);Gemmatimonas(100);	0	0	0	0	0	0	0	0	0	0	0	0	0	0	0	0	0	0	0	0	0	0	0	0	0	0	0	0	0	0	0	0	0	0	0	0	0	0	0	0	0	0	0	0	0	0	0
bOTU_2836	k__Bacteria(100);p__Bacteroidetes(100);c__[Saprospirae](100);o__[Saprospirales](100);f__Saprospiraceae(100);g__Haliscomenobacter(100);unclassified;	Bacteria(100);Bacteroidetes(100);Sphingobacteriia(100);Sphingobacteriales(100);Saprospiraceae(100);Haliscomenobacter(100);	0	0	0	0	0	0	0	0	0	0	0	0	0	0	0	0	0	0	0	0	0	0	0	0	0	0	0	0	0	0	0	0	0	0	0	0	0	0	0	0	0	0	0	0	0	0	0
bOTU_2614	k__Bacteria(100);p__Proteobacteria(99);c__Alphaproteobacteria(96);unclassified;unclassified;unclassified;unclassified;	Bacteria(100);Proteobacteria(100);Alphaproteobacteria(100);Rhizobiales(100);A0839(100);A0839_ge(100);	0	0	0	0	0	0	0	0	0	0	0	0	0	0	0	0	0	0	0	0	0	0	0	0	0	0	0	0	0	0	0	0	0	0	0	0	0	0	0	0	0	0	0	0	0	0	0
bOTU_2015	k__Bacteria(100);p__Chloroflexi(100);c__Anaerolineae(100);o__Caldilineales(100);f__Caldilineaceae(100);unclassified;unclassified;	Bacteria(100);Chloroflexi(100);Caldilineae(94);Caldilineales(94);Caldilineaceae(94);unclassified;	0	0	0	0	0	0	0	0	0	0	0	0	0	0	0	0	0	0	0	0	0	0	0	0	0	0	0	0	0	0	0	0	0	0	0	0	0	0	0	0	0	0	0	0	0	0	0
bOTU_2284	k__Bacteria(100);p__TA06(93);unclassified;unclassified;unclassified;unclassified;unclassified;	Bacteria(100);TA06(100);TA06_cl(100);TA06_or(100);TA06_fa(100);TA06_ge(100);	0	0	0	0	0	0	0	0	0	0	0	0	0	0	0	0	0	0	0	0	0	0	0	0	0	0	0	0	0	0	0	0	0	0	0	0	0	0	0	0	0	0	0	0	0	0	0
bOTU_2964	k__Bacteria(100);p__Bacteroidetes(100);c__[Saprospirae](86);o__[Saprospirales](86);f__Saprospiraceae(86);unclassified;unclassified;	Bacteria(100);Bacteroidetes(100);Sphingobacteriia(93);Sphingobacteriales(93);Saprospiraceae(93);uncultured(85);	0	0	0	0	0	0	0	0	0	0	0	0	0	0	0	0	0	0	0	0	0	0	0	0	0	0	0	0	0	0	0	0	0	0	0	0	0	0	0	0	0	0	0	0	0	0	0
bOTU_3240	k__Bacteria(100);p__Bacteroidetes(100);c__[Saprospirae](100);o__[Saprospirales](100);f__Chitinophagaceae(100);g__Flavihumibacter(100);unclassified;	Bacteria(100);Bacteroidetes(100);Sphingobacteriia(100);Sphingobacteriales(100);Chitinophagaceae(100);Flavihumibacter(99);	0	0	0	0	0	0	0	0	0	0	0	0	0	0	0	0	0	0	0	0	0	0	0	0	0	0	0	0	0	0	0	0	0	0	0	0	0	0	0	0	0	0	0	0	0	0	0
bOTU_2698	k__Bacteria(100);p__Proteobacteria(100);c__Gammaproteobacteria(100);unclassified;unclassified;unclassified;unclassified;	Bacteria(100);Proteobacteria(100);Gammaproteobacteria(100);Cellvibrionales(82);Spongiibacteraceae(82);Litorivivens(82);	0	0	0	0	0	0	0	0	0	0	0	0	0	0	0	0	0	0	0	0	0	0	0	0	0	0	0	0	0	0	0	0	0	0	0	0	0	0	0	0	0	0	0	0	0	0	0
bOTU_2427	k__Bacteria(100);p__Firmicutes(82);unclassified;unclassified;unclassified;unclassified;unclassified;	Bacteria(100);Firmicutes(100);Negativicutes(100);Selenomonadales(100);Veillonellaceae(100);uncultured(100);	0	0	0	0	0	0	0	0	0	0	0	0	0	0	0	0	0	0	0	0	0	0	0	0	0	0	0	0	0	0	0	0	0	0	0	0	0	0	0	0	0	0	0	0	0	0	0
bOTU_2398	k__Bacteria(100);p__WS1(100);unclassified;unclassified;unclassified;unclassified;unclassified;	Bacteria(100);WS1(100);WS1_cl(100);WS1_or(100);WS1_fa(100);WS1_ge(100);	0	0	0	0	0	0	0	0	0	0	0	0	0	0	0	0	0	0	0	0	0	0	0	0	0	0	0	0	0	0	0	0	0	0	0	0	0	0	0	0	0	0	0	0	0	0	0
bOTU_1817	k__Bacteria(100);p__Actinobacteria(100);c__Actinobacteria(100);o__Actinomycetales(100);f__Nocardioidaceae(100);g__Propionicimonas(100);unclassified;	Bacteria(100);Actinobacteria(100);Actinobacteria(100);Propionibacteriales(100);Propionibacteriaceae(100);Micropruina(100);	0	0	0	0	0	0	0	0	0	0	0	0	0	0	0	0	0	0	0	0	0	0	0	0	0	0	0	0	0	0	0	0	0	0	0	0	0	0	0	0	0	0	0	0	0	0	0
bOTU_64	k__Bacteria(100);p__Bacteroidetes(99);unclassified;unclassified;unclassified;unclassified;unclassified;	Bacteria(100);Bacteroidetes(100);Bacteroidia(100);Bacteroidales(100);GZKB124(89);GZKB124_ge(89);	0	0	0.0605536	0.0425641	0	0.173898	0.182387	0.119546	0.0599161	0.119679	0.120961	0.301906	0.0343348	0	0.00863782	0	0	0	0	0	0	0	0	0	0.00852951	0.0518538	0.454704	0.43482	0.273738	0.337079	0.295165	0.137717	0.233786	0.1531	0.425163	0.479052	0.330924	0.374858	0.477246	0.401011	0.303899	0.418118	0.305357	0.3649	0.497339	0.31474	0.162783
bOTU_475	k__Bacteria(100);p__Firmicutes(82);unclassified;unclassified;unclassified;unclassified;unclassified;	Bacteria(100);Firmicutes(100);Clostridia(100);Clostridiales(100);Christensenellaceae(95);Christensenellaceae_R-7_group(80);	0	0	0	0	0.00865651	0	0	0.0341559	0.0342378	0.00854847	0.0172801	0	0	0	0	0	0	0	0	0	0	0	0	0	0	0	0.0699545	0.0260892	0.0855432	0.00864304	0.0173626	0.025822	0.0173175	0.0340223	0.0260304	0.00871004	0.00870853	0.0174353	0.00852224	0.0697411	0.104194	0.0609756	0.017449	0.0086881	0.0261757	0.0174856	0.03427
bOTU_2056	k__Bacteria(100);p__Firmicutes(100);c__Clostridia(100);o__SHA-98(100);unclassified;unclassified;unclassified;	Bacteria(100);Firmicutes(100);Clostridia(100);Thermoanaerobacterales(100);Thermoanaerobacteraceae(100);Gelria(100);	0.00854117	0	0	0	0	0	0	0	0	0	0	0	0	0	0	0	0	0	0	0	0	0	0	0	0	0	0	0	0	0	0	0	0	0	0	0	0	0	0.00852224	0	0	0	0	0	0	0	0
bOTU_239	k__Bacteria(100);p__Firmicutes(100);c__Clostridia(100);o__Clostridiales(100);f__[Tissierellaceae](100);g__Tissierella_Soehngenia(100);unclassified;	Bacteria(100);Firmicutes(100);Clostridia(100);Clostridiales(100);Family_XI(100);unclassified;	0	0	0	0	0	0	0.0347403	0.00853898	0.00855945	0.00854847	0.00864006	0	0	0	0	0	0	0	0	0	0	0	0	0	0	0	0	0.00869641	0.00855432	0.00864304	0.00868131	0	0	0.0340223	0.0260304	0.0174201	0.0261256	0.0261529	0.00852224	0	0	0.0087108	0	0	0	0.00874279	0.0428376
bOTU_1531	k__Bacteria(100);p__Proteobacteria(88);unclassified;unclassified;unclassified;unclassified;unclassified;	Bacteria(100);unclassified;unclassified;unclassified;unclassified;unclassified;	0	0	0	0	0	0	0	0	0	0	0	0	0	0	0	0	0	0	0	0	0	0	0	0	0	0	0	0	0	0	0	0	0	0	0	0	0	0	0	0	0	0	0	0	0	0	0
bOTU_1267	k__Bacteria(100);p__Bacteroidetes(100);c__Bacteroidia(100);o__Bacteroidales(100);f__SB-1(100);unclassified;unclassified;	Bacteria(100);Bacteroidetes(100);Bacteroidia(82);unclassified;unclassified;unclassified;	0	0	0	0	0	0	0	0	0	0	0	0	0	0	0	0	0	0	0	0	0	0	0	0	0	0	0	0	0	0	0	0	0	0	0	0	0	0	0	0	0	0	0	0	0	0	0
bOTU_1656	k__Bacteria(100);p__OP3(93);c__koll11(93);o__GIF10(93);unclassified;unclassified;unclassified;	Bacteria(100);Omnitrophica(100);Omnitrophica_cl(100);Omnitrophica_or(100);Omnitrophica_fa(100);Omnitrophica_ge(100);	0	0	0	0	0	0	0	0	0	0	0	0	0	0	0	0	0	0	0	0	0	0	0	0	0	0	0	0	0	0	0	0	0	0	0	0	0	0	0	0	0	0	0	0	0	0	0
bOTU_1555	k__Bacteria(100);p__Proteobacteria(87);c__Deltaproteobacteria(81);unclassified;unclassified;unclassified;unclassified;	Bacteria(100);unclassified;unclassified;unclassified;unclassified;unclassified;	0	0	0	0	0	0	0	0	0	0	0	0	0	0	0	0	0	0	0	0	0	0	0	0	0	0	0	0	0	0	0	0	0	0	0	0	0	0	0	0	0	0	0	0	0	0	0
bOTU_1762	k__Bacteria(100);p__Bacteroidetes(100);c__Bacteroidia(100);o__Bacteroidales(100);f__Porphyromonadaceae(100);g__Paludibacter(100);unclassified;	Bacteria(100);Bacteroidetes(100);Bacteroidia(100);Bacteroidales(100);Porphyromonadaceae(100);Paludibacter(90);	0	0	0	0	0	0	0	0	0	0	0	0	0	0	0	0	0	0	0	0	0	0	0	0	0	0	0	0	0	0	0	0	0	0	0	0	0	0	0	0	0	0	0	0	0	0	0
bOTU_7123	k__Bacteria(100);p__Spirochaetes(100);c__Spirochaetes(100);o__Spirochaetales(100);f__Spirochaetaceae(100);g__Treponema(100);unclassified;	Bacteria(100);Spirochaetae(100);Spirochaetes(100);Spirochaetales(100);Spirochaetaceae(100);uncultured(94);	0	0	0	0	0	0	0	0	0	0	0	0	0	0	0	0	0	0	0	0	0	0	0	0	0	0	0	0	0	0	0	0	0	0	0	0	0	0	0	0	0	0	0	0	0	0	0
bOTU_1775	k__Bacteria(100);p__Bacteroidetes(100);unclassified;unclassified;unclassified;unclassified;unclassified;	Bacteria(100);Bacteroidetes(100);Sphingobacteriia(100);Sphingobacteriales(100);Saprospiraceae(100);uncultured(100);	0	0	0	0	0	0	0	0	0	0	0	0	0	0	0	0	0	0	0	0	0	0	0	0	0	0	0	0	0	0	0	0	0	0	0	0	0	0	0	0	0	0	0	0	0	0	0
bOTU_3001	k__Bacteria(100);p__GN02(100);c__BD1-5(100);unclassified;unclassified;unclassified;unclassified;	Bacteria(100);Gracilibacteria(100);Gracilibacteria_cl(100);Gracilibacteria_or(100);Gracilibacteria_fa(100);Gracilibacteria_ge(100);	0	0	0	0	0	0	0	0	0	0	0	0	0	0	0	0	0	0	0	0	0	0	0	0	0	0	0	0	0	0	0	0	0	0	0	0	0	0	0	0	0	0	0	0	0	0	0
bOTU_2415	k__Bacteria(100);p__Firmicutes(100);c__Clostridia(100);o__Clostridiales(100);f__Gracilibacteraceae(100);g__Lutispora(100);unclassified;	Bacteria(100);Firmicutes(100);Clostridia(100);Clostridiales(100);Gracilibacteraceae(100);Lutispora(100);	0	0	0	0	0	0	0	0	0	0	0	0	0	0	0	0	0	0	0	0	0	0	0	0	0	0	0	0	0	0	0	0	0	0	0	0	0	0	0	0	0	0	0	0	0	0	0
bOTU_1826	k__Bacteria(100);p__Firmicutes(100);c__Clostridia(100);o__Clostridiales(100);f__Lachnospiraceae(100);unclassified;unclassified;	Bacteria(100);Firmicutes(100);Clostridia(100);Clostridiales(100);Lachnospiraceae(100);Lachnospiraceae_AC2044_group(100);	0	0	0	0	0	0	0	0	0	0	0	0	0	0	0	0	0	0	0	0	0	0	0	0	0	0	0	0	0	0	0	0	0	0	0	0	0	0	0	0	0	0	0	0	0	0	0
bOTU_1428	k__Bacteria(100);p__Proteobacteria(100);c__Betaproteobacteria(100);o__Burkholderiales(88);f__Comamonadaceae(88);unclassified;unclassified;	Bacteria(100);Proteobacteria(100);Betaproteobacteria(100);Burkholderiales(100);Comamonadaceae(100);Comamonas(99);	0	0	0	0	0	0	0	0	0	0	0	0	0	0	0	0	0	0	0	0	0	0	0	0	0	0	0	0.00869641	0	0	0	0	0	0	0	0	0	0	0	0	0	0	0	0	0	0	0
bOTU_740	k__Bacteria(100);p__Acidobacteria(100);c__[Chloracidobacteria](100);o__RB41(100);f__Ellin6075(100);unclassified;unclassified;	Bacteria(100);Acidobacteria(100);Blastocatellia(100);Blastocatellales(100);Blastocatellaceae_(Subgroup_4)(100);uncultured(98);	0	0	0	0	0	0	0	0	0	0	0	0	0	0	0	0	0	0	0	0	0	0	0	0	0	0	0	0	0	0	0	0	0	0	0	0	0	0	0	0	0	0	0	0	0	0	0
bOTU_2074	k__Bacteria(100);p__OD1(100);c__ABY1(100);unclassified;unclassified;unclassified;unclassified;	Bacteria(100);Parcubacteria(100);Candidatus_Magasanikbacteria(100);Candidatus_Magasanikbacteria_or(100);Candidatus_Magasanikbacteria_fa(100);Candidatus_Magasanikbacteria_ge(100);	0	0	0	0	0	0	0	0	0	0	0	0	0	0	0	0	0	0	0	0	0	0	0	0	0	0	0	0	0	0	0	0	0	0	0	0	0	0	0	0	0	0	0	0	0	0	0
bOTU_2243	k__Bacteria(100);p__TM7(100);c__SC3(100);unclassified;unclassified;unclassified;unclassified;	Bacteria(99);unclassified;unclassified;unclassified;unclassified;unclassified;	0	0	0	0	0	0	0	0	0	0	0	0	0	0	0	0	0	0	0	0	0	0	0	0	0	0	0	0	0	0	0	0	0	0	0	0	0	0	0	0	0	0	0	0	0	0	0
bOTU_2144	k__Bacteria(100);p__Proteobacteria(82);unclassified;unclassified;unclassified;unclassified;unclassified;	Bacteria(100);unclassified;unclassified;unclassified;unclassified;unclassified;	0	0	0	0	0	0	0	0	0	0	0	0	0	0	0	0	0	0	0	0	0	0	0	0	0	0	0	0	0	0	0	0	0	0	0	0	0	0	0	0	0	0	0	0	0	0	0
bOTU_2517	k__Bacteria(100);p__Firmicutes(100);c__Clostridia(100);o__Clostridiales(100);f__Christensenellaceae(100);unclassified;unclassified;	Bacteria(100);Firmicutes(100);Clostridia(100);Clostridiales(100);Christensenellaceae(100);Christensenellaceae_R-7_group(100);	0	0	0	0	0	0	0	0	0	0	0	0	0	0	0	0	0	0	0	0	0	0	0	0	0	0	0.00874432	0	0	0	0	0	0	0	0.00867679	0	0	0	0	0	0	0	0	0	0	0	0
bOTU_1980	k__Bacteria(100);p__Bacteroidetes(100);c__Cytophagia(100);o__Cytophagales(100);f__Cytophagaceae(100);g__Runella(100);unclassified;	Bacteria(100);Bacteroidetes(100);Cytophagia(100);Cytophagales(100);Cytophagaceae(100);Runella(100);	0	0	0	0	0	0	0	0	0	0	0	0	0	0	0	0	0	0	0	0	0	0	0	0	0	0	0	0	0	0	0	0	0	0	0	0	0	0	0	0	0	0	0	0	0	0	0
bOTU_2421	k__Bacteria(100);unclassified;unclassified;unclassified;unclassified;unclassified;unclassified;	Bacteria(100);Gemmatimonadetes(100);Gemmatimonadetes(100);Gemmatimonadales(100);Gemmatimonadaceae(100);uncultured(100);	0	0	0	0	0	0	0	0	0	0	0	0	0	0	0	0	0	0	0	0	0	0	0	0	0	0	0	0	0	0	0	0	0	0	0	0	0	0	0	0	0	0	0	0	0	0	0
bOTU_2888	k__Bacteria(100);p__Firmicutes(100);c__Clostridia(100);o__Clostridiales(100);f__Caldicoprobacteraceae(99);g__Caldicoprobacter(99);unclassified;	Bacteria(100);Firmicutes(100);Clostridia(100);Clostridiales(100);Caldicoprobacteraceae(88);Caldicoprobacter(88);	0	0	0	0	0	0	0	0	0	0	0	0	0	0	0	0	0	0	0	0	0	0	0	0	0	0	0	0	0	0	0	0	0	0	0	0	0	0	0	0	0	0	0	0	0	0	0
bOTU_2107	k__Bacteria(100);p__Chloroflexi(100);c__Anaerolineae(100);o__Anaerolineales(100);f__Anaerolinaceae(100);g__Anaerolinea(95);unclassified;	Bacteria(100);Chloroflexi(100);Anaerolineae(100);Anaerolineales(100);Anaerolineaceae(100);Anaerolinea(93);	0	0	0	0	0	0	0	0	0	0	0	0	0	0	0	0	0	0	0	0	0	0	0	0	0	0	0	0	0	0	0	0	0	0	0	0	0	0	0	0	0	0	0	0	0	0	0
bOTU_2087	k__Bacteria(100);p__Bacteroidetes(100);c__Bacteroidia(100);o__Bacteroidales(100);f__Marinilabiaceae(81);unclassified;unclassified;	Bacteria(100);Bacteroidetes(100);SB-5(93);SB-5_or(93);SB-5_fa(93);SB-5_ge(93);	0	0	0	0	0	0	0	0	0	0	0	0	0	0	0	0	0	0	0	0	0	0	0	0	0	0	0	0	0	0	0	0	0	0	0	0	0	0	0	0	0	0	0	0	0	0	0
bOTU_2990	k__Bacteria(100);p__WS6(88);c__B142(88);unclassified;unclassified;unclassified;unclassified;	Bacteria(100);unclassified;unclassified;unclassified;unclassified;unclassified;	0	0	0	0	0	0	0	0	0	0	0	0	0	0	0	0	0	0	0	0	0	0	0	0	0	0	0	0	0	0	0	0	0	0	0	0	0	0	0	0	0	0	0	0	0	0	0
bOTU_2972	k__Bacteria(100);p__Bacteroidetes(95);unclassified;unclassified;unclassified;unclassified;unclassified;	Bacteria(100);Bacteroidetes(99);unclassified;unclassified;unclassified;unclassified;	0	0	0	0	0	0	0	0	0	0	0	0	0	0	0	0	0	0	0	0	0	0	0	0	0	0	0	0	0	0	0	0	0	0	0	0	0	0	0	0	0	0	0	0	0	0	0
bOTU_3170	k__Bacteria(100);p__Proteobacteria(100);c__Alphaproteobacteria(100);o__Rhodospirillales(100);f__Rhodospirillaceae(100);g__Dongia(100);s__mobilis(100);	Bacteria(100);Proteobacteria(100);Alphaproteobacteria(100);Rhodospirillales(100);Rhodospirillaceae(100);Dongia(100);	0	0	0	0	0	0	0	0	0	0	0	0	0	0	0	0	0	0	0	0	0	0	0	0	0	0	0	0	0	0	0	0	0	0	0	0	0	0	0	0	0	0	0	0	0	0	0
bOTU_6218	k__Bacteria(100);p__Actinobacteria(100);c__Actinobacteria(100);o__Actinomycetales(100);f__Propionibacteriaceae(100);g__Luteococcus(100);unclassified;	Bacteria(100);Actinobacteria(100);Actinobacteria(100);Propionibacteriales(100);Propionibacteriaceae(100);Luteococcus(93);	0	0	0	0	0	0	0	0	0	0	0	0	0	0	0	0	0	0	0	0	0	0	0	0	0	0	0	0	0	0	0	0	0	0	0	0	0	0	0	0	0	0	0	0	0	0	0
bOTU_3570	k__Bacteria(100);p__Proteobacteria(100);c__Alphaproteobacteria(100);o__Ellin329(100);unclassified;unclassified;unclassified;	Bacteria(100);Proteobacteria(100);Alphaproteobacteria(100);Rhizobiales(100);Rhizobiales_Incertae_Sedis(100);Rhizomicrobium(100);	0	0	0	0	0	0	0	0	0	0	0	0	0	0	0	0	0	0	0	0	0	0	0	0	0	0	0	0	0	0	0	0	0	0	0	0	0	0	0	0	0	0	0	0	0	0	0
bOTU_2232	k__Bacteria(100);p__Planctomycetes(100);c__Planctomycetia(100);o__Pirellulales(100);f__Pirellulaceae(100);unclassified;unclassified;	Bacteria(100);Planctomycetes(100);Planctomycetacia(100);Planctomycetales(100);Planctomycetaceae(100);Pirellula(99);	0	0	0	0	0	0	0	0	0	0	0	0	0	0	0	0	0	0	0	0	0	0	0	0	0	0	0	0	0	0	0	0	0	0	0	0	0	0	0	0	0	0	0	0	0	0	0
bOTU_3186	k__Bacteria(100);p__Firmicutes(99);c__Clostridia(94);o__Clostridiales(92);f__Ruminococcaceae(92);unclassified;unclassified;	Bacteria(100);Firmicutes(94);Clostridia(92);Clostridiales(85);unclassified;unclassified;	0	0	0	0	0	0	0	0	0	0	0	0	0	0	0	0	0	0	0	0	0	0	0	0	0	0	0	0	0	0	0	0	0	0	0	0	0	0	0	0	0	0	0	0	0	0	0
bOTU_2119	k__Bacteria(100);unclassified;unclassified;unclassified;unclassified;unclassified;unclassified;	Bacteria(100);Proteobacteria(99);Deltaproteobacteria(99);Myxococcales(99);P3OB-42(99);P3OB-42_ge(99);	0	0	0	0	0	0	0	0	0	0	0	0	0	0	0	0	0	0	0	0	0	0	0	0	0	0	0	0	0	0	0	0	0	0	0	0	0	0	0	0	0	0	0	0	0	0	0
bOTU_2526	k__Bacteria(100);p__Lentisphaerae(100);c__[Lentisphaeria](100);o__Victivallales(100);f__Victivallaceae(100);unclassified;unclassified;	Bacteria(100);Lentisphaerae(100);Lentisphaeria(100);Victivallales(100);vadinBE97(86);vadinBE97_ge(86);	0	0	0	0	0	0	0	0	0	0	0	0	0	0	0	0	0	0	0	0	0	0	0	0	0	0	0	0	0	0	0	0	0	0	0	0	0	0	0	0	0	0	0	0	0	0	0
bOTU_2414	k__Bacteria(100);p__Actinobacteria(98);c__Thermoleophilia(93);o__Gaiellales(93);f__Gaiellaceae(93);g__Gaiella(91);s__occulta(91);	Bacteria(100);Actinobacteria(100);Thermoleophilia(100);unclassified;unclassified;unclassified;	0	0	0	0	0	0	0	0	0	0	0	0	0	0	0	0	0	0	0	0	0	0	0	0	0	0	0	0	0	0	0	0	0	0	0	0	0	0	0	0	0	0	0	0	0	0	0
bOTU_2810	k__Bacteria(100);p__Chloroflexi(100);c__Dehalococcoidetes(100);o__FS117-23B-02(100);unclassified;unclassified;unclassified;	Bacteria(100);Chloroflexi(100);Dehalococcoidia(100);FS117-23B-02(100);FS117-23B-02_fa(100);FS117-23B-02_ge(100);	0	0	0	0	0	0	0	0	0	0	0	0	0	0	0	0	0	0	0	0	0	0	0	0	0	0	0	0	0	0	0	0	0	0	0	0	0	0	0	0	0	0	0	0	0	0	0
bOTU_1735	k__Bacteria(100);p__Chloroflexi(100);c__Thermomicrobia(100);o__JG30-KF-CM45(100);unclassified;unclassified;unclassified;	Bacteria(100);Chloroflexi(100);Thermomicrobia(100);JG30-KF-CM45(100);JG30-KF-CM45_fa(100);JG30-KF-CM45_ge(100);	0	0	0	0	0	0	0	0	0	0	0	0	0	0	0	0	0	0	0	0	0	0	0	0	0	0	0.00874432	0	0	0	0	0	0	0	0	0	0	0	0	0.00871764	0.00868282	0.0087108	0	0	0	0	0
bOTU_3879	k__Bacteria(100);p__Proteobacteria(100);c__Alphaproteobacteria(100);o__Rhizobiales(100);f__Rhizobiaceae(100);g__Shinella(100);s__granuli(100);	Bacteria(100);Proteobacteria(100);Alphaproteobacteria(100);Rhizobiales(100);Rhizobiaceae(100);Shinella(100);	0	0.00863334	0	0	0	0	0	0	0	0	0	0	0.00858369	0	0	0	0	0	0	0	0	0	0	0	0.00852951	0	0	0	0	0	0	0	0	0	0	0	0	0	0	0	0	0.0087108	0	0	0	0	0
bOTU_2550	k__Bacteria(100);p__Fibrobacteres(92);c__TG3(92);o__TG3-1(92);f__B122(85);unclassified;unclassified;	Bacteria(100);Fibrobacteres(100);Fibrobacteria(100);Fibrobacterales(100);unclassified;unclassified;	0	0	0	0	0	0	0	0	0	0	0	0	0	0	0	0	0	0	0	0	0	0	0	0	0	0	0	0	0	0	0	0	0	0	0	0	0	0	0	0	0	0	0	0	0	0	0
bOTU_4129	k__Bacteria(100);p__Firmicutes(100);c__Clostridia(100);o__Clostridiales(100);f__Dehalobacteriaceae(100);g__Dehalobacterium(100);unclassified;	Bacteria(100);Firmicutes(100);Clostridia(100);Clostridiales(100);Peptococcaceae(100);Dehalobacterium(87);	0	0	0	0	0	0	0	0	0	0	0	0	0	0	0	0	0	0	0	0	0	0	0	0	0	0	0	0	0	0	0	0	0	0	0	0	0	0	0	0	0	0	0	0	0	0	0
bOTU_2667	k__Bacteria(100);p__TM7(98);c__SC3(98);unclassified;unclassified;unclassified;unclassified;	Bacteria(100);unclassified;unclassified;unclassified;unclassified;unclassified;	0	0	0	0	0	0	0	0	0	0	0	0	0	0	0	0	0	0	0	0	0	0	0	0	0	0	0	0	0	0	0	0	0	0	0	0	0	0	0	0	0	0	0	0	0	0	0
bOTU_54	k__Bacteria(100);p__Bacteroidetes(100);c__Bacteroidia(100);o__Bacteroidales(100);f__Porphyromonadaceae(100);g__Paludibacter(99);unclassified;	Bacteria(100);Bacteroidetes(100);Bacteroidia(100);Bacteroidales(100);Porphyromonadaceae(99);unclassified;	0.102494	0.0172667	0.0865052	0.0595897	0.017313	0.0782541	0.208442	0.0512339	0.213986	0.39323	0.103681	0.0258777	0.00858369	0	0	0	0	0	0	0	0	0	0	0	0.162061	0.345692	0.0262329	0.12175	0.136869	0.28522	0.390659	0.12911	0.0692701	0.136089	0.0433839	0.0261301	0.0435426	0.095894	0.0767002	0.0348705	0.138925	0.139373	0.33153	0.408341	0.427537	0.454625	0.0856751
bOTU_62	k__Bacteria(100);p__Firmicutes(100);c__Bacilli(100);o__Lactobacillales(100);f__Streptococcaceae(100);g__Streptococcus(100);s__luteciae(100);	Bacteria(100);Firmicutes(100);Bacilli(100);Lactobacillales(100);Streptococcaceae(100);Streptococcus(98);	0.922446	0.897868	1.65225	4.40964	0.831025	0.565168	0.434254	0.0256169	0.273902	0.299196	0.734405	0.569309	0.583691	0.137895	0.0431891	0.0259875	0.0173295	0.0172831	0.0605798	0.155736	0.0603917	0.127205	0.103896	0.138062	0.221767	0.207415	0.0437216	0.0521785	0.162532	0.0259291	0.0260439	0.0602513	0.0519526	0.0255167	0.147505	0.139361	0.113211	0.191788	0.366456	0.0348705	0.112877	0.0958188	0.0523469	0.0260643	0.0523515	0.0524567	0.179918
bOTU_241	k__Bacteria(100);p__Chloroflexi(100);c__Anaerolineae(100);o__Anaerolineales(100);f__Anaerolinaceae(100);g__T78(100);unclassified;	Bacteria(100);Chloroflexi(100);Anaerolineae(100);Anaerolineales(100);Anaerolineaceae(100);uncultured(99);	0	0	0	0	0.0259695	0	0	0	0.0171189	0	0.00864006	0	0	0	0	0	0	0	0	0	0	0	0	0	0	0	0	0	0	0	0.00868131	0	0	0.00850557	0.00867679	0	0	0	0	0	0	0	0	0	0	0	0
bOTU_581	k__Bacteria(100);p__Armatimonadetes(100);c__SJA-176(100);o__RB046(100);unclassified;unclassified;unclassified;	Bacteria(100);Armatimonadetes(100);uncultured(99);uncultured_or(99);uncultured_fa(99);uncultured_ge(99);	0	0	0	0	0	0	0	0	0	0.00854847	0	0	0	0	0	0	0	0	0	0	0	0	0	0	0	0	0.0262329	0.0260892	0.0342173	0.0259291	0.0347252	0.0344293	0.00865876	0.00850557	0.00867679	0.00871004	0	0	0	0.0697411	0.0347313	0.0261324	0.0348979	0.0434405	0.0523515	0.0262284	0.017135
bOTU_701	k__Bacteria(100);p__Firmicutes(81);c__Clostridia(81);unclassified;unclassified;unclassified;unclassified;	Bacteria(100);Firmicutes(99);Clostridia(99);Thermoanaerobacterales(99);Thermoanaerobacteraceae(99);Gelria(99);	0.00854117	0.00863334	0	0	0	0	0	0	0	0	0	0	0	0	0	0	0	0	0	0	0	0	0	0	0	0	0	0	0	0.00864304	0	0	0	0	0	0	0	0	0	0	0.00868282	0.0087108	0.00872448	0.0086881	0.00872524	0	0.00856751
bOTU_648	k__Bacteria(100);p__Bacteroidetes(100);c__Bacteroidia(99);o__Bacteroidales(99);unclassified;unclassified;unclassified;	Bacteria(100);Bacteroidetes(100);Bacteroidetes_vadinHA17(96);Bacteroidetes_vadinHA17_or(96);Bacteroidetes_vadinHA17_fa(96);Bacteroidetes_vadinHA17_ge(96);	0	0	0	0	0	0	0	0	0	0	0	0	0	0	0	0	0	0	0	0	0	0	0	0	0	0	0	0	0	0	0	0	0	0	0	0	0	0	0	0	0	0	0	0	0	0	0
bOTU_557	k__Bacteria(100);p__Firmicutes(100);c__Clostridia(100);o__Clostridiales(100);f__Clostridiaceae(84);g__02d06(84);unclassified;	Bacteria(100);Firmicutes(100);Clostridia(100);Clostridiales(100);Ruminococcaceae(100);Ruminococcus_1(90);	0	0	0	0	0	0	0	0	0	0	0	0	0	0	0	0	0	0	0	0	0	0	0	0	0	0	0	0	0	0	0	0	0	0	0	0	0	0	0	0	0	0	0	0	0	0	0
bOTU_1570	k__Bacteria(100);p__Armatimonadetes(100);c__Chthonomonadetes(100);o__SJA-22(100);unclassified;unclassified;unclassified;	Bacteria(100);Armatimonadetes(100);Chthonomonadetes(100);Chthonomonadales(100);Chthonomonadales_fa(94);Chthonomonadales_ge(94);	0	0	0	0	0	0	0	0	0	0	0	0	0	0	0	0	0	0	0	0	0	0	0	0	0	0	0	0	0	0	0	0	0	0	0	0	0	0	0	0	0	0	0	0	0	0	0
bOTU_2115	k__Bacteria(100);p__OP11(100);c__OP11-4(100);unclassified;unclassified;unclassified;unclassified;	Bacteria(100);Microgenomates(100);Candidatus_Levybacteria(100);Candidatus_Levybacteria_or(100);Candidatus_Levybacteria_fa(100);Candidatus_Levybacteria_ge(100);	0	0	0	0	0	0	0	0	0	0	0	0	0	0	0	0	0	0	0	0	0	0	0	0	0	0	0	0	0	0	0	0	0	0	0	0	0	0	0	0	0	0	0	0	0	0	0
bOTU_1721	k__Bacteria(100);p__Chloroflexi(100);c__Anaerolineae(100);o__OPB11(99);unclassified;unclassified;unclassified;	Bacteria(100);Chloroflexi(100);Anaerolineae(100);Anaerolineales(100);Anaerolineaceae(100);uncultured(100);	0	0	0	0	0	0	0	0	0	0	0	0	0	0	0	0	0	0	0	0	0	0	0	0	0	0	0	0	0	0	0	0	0	0	0	0	0	0	0	0	0	0	0	0	0	0	0
bOTU_1449	k__Bacteria(100);p__Bacteroidetes(100);c__[Saprospirae](84);o__[Saprospirales](84);f__Saprospiraceae(83);unclassified;unclassified;	Bacteria(100);Bacteroidetes(100);Sphingobacteriia(100);Sphingobacteriales(100);Saprospiraceae(100);uncultured(99);	0	0	0	0	0	0	0	0	0	0	0	0	0	0	0	0	0	0	0	0	0	0	0	0	0	0	0	0	0	0	0	0	0	0	0	0	0	0	0	0	0	0	0	0	0	0	0
bOTU_2022	k__Bacteria(100);p__Bacteroidetes(94);unclassified;unclassified;unclassified;unclassified;unclassified;	Bacteria(100);Bacteroidetes(100);unclassified;unclassified;unclassified;unclassified;	0	0	0	0	0	0	0	0	0	0	0	0	0	0	0	0	0	0	0	0	0	0	0	0	0	0	0	0	0	0	0	0	0	0	0	0	0	0	0	0	0	0	0	0	0	0	0
bOTU_1847	k__Bacteria(100);p__Spirochaetes(88);c__Spirochaetes(88);o__M2PT2-76(88);unclassified;unclassified;unclassified;	Bacteria(100);Spirochaetae(89);Spirochaetes(89);Spirochaetales(89);Spirochaetaceae(88);unclassified;	0	0	0	0	0	0	0	0	0	0	0	0	0	0	0	0	0	0	0	0	0	0	0	0	0	0	0	0	0	0	0	0	0	0	0	0	0	0	0	0	0	0	0	0	0	0	0
bOTU_1593	k__Bacteria(100);p__Synergistetes(97);c__Synergistia(97);o__Synergistales(97);f__Anaerobaculaceae(96);unclassified;unclassified;	Bacteria(100);Synergistetes(100);Synergistia(100);Synergistales(100);Synergistaceae(100);uncultured(100);	0.00854117	0	0.00865052	0	0	0	0.00868508	0	0	0	0	0	0	0	0	0	0	0	0	0	0	0	0	0	0	0	0	0	0	0	0	0	0	0	0	0	0	0	0	0	0	0	0	0	0	0	0
bOTU_3277	k__Bacteria(100);p__Lentisphaerae(100);c__[Lentisphaeria](100);o__Z20(100);f__R4-45B(100);unclassified;unclassified;	Bacteria(100);Lentisphaerae(100);Oligosphaeria(100);Oligosphaerales(100);Oligosphaeraceae(100);Oligosphaera(95);	0	0	0	0	0	0	0	0	0	0	0	0	0	0	0	0	0	0	0	0	0	0	0	0	0	0	0	0	0	0	0	0	0	0	0	0.00871004	0.0174171	0.0174353	0	0	0	0	0	0	0	0	0
bOTU_1840	k__Bacteria(100);p__Bacteroidetes(99);c__[Saprospirae](98);o__[Saprospirales](98);f__Saprospiraceae(98);unclassified;unclassified;	Bacteria(100);Bacteroidetes(100);Sphingobacteriia(100);Sphingobacteriales(100);Saprospiraceae(100);uncultured(100);	0	0	0	0	0	0	0	0	0	0	0	0	0	0	0	0	0	0	0	0	0	0	0	0	0	0	0	0	0	0	0	0	0	0	0	0	0	0	0	0	0	0	0	0	0	0	0
bOTU_4250	k__Bacteria(100);p__Chloroflexi(100);c__Anaerolineae(100);o__Caldilineales(100);f__Caldilineaceae(100);unclassified;unclassified;	Bacteria(100);Chloroflexi(100);Caldilineae(100);Caldilineales(100);Caldilineaceae(100);uncultured(98);	0	0	0	0	0	0	0	0	0	0	0	0	0	0	0	0	0	0	0	0	0	0	0	0	0	0	0	0	0	0	0	0	0	0	0	0	0	0	0	0	0	0	0	0	0	0	0
bOTU_2316	k__Bacteria(100);p__Spirochaetes(98);c__[Leptospirae](98);o__[Leptospirales](98);f__Sediment-4(98);g__SJA-88(90);unclassified;	Bacteria(100);Spirochaetae(100);Spirochaetes(100);Spirochaetales(100);Leptospiraceae(100);uncultured(100);	0	0	0	0	0	0	0	0	0	0	0	0	0	0	0	0	0	0	0	0	0	0	0	0	0	0	0	0	0	0	0	0	0	0	0	0	0	0	0	0	0	0	0	0	0	0	0
bOTU_2080	k__Bacteria(100);p__Bacteroidetes(92);unclassified;unclassified;unclassified;unclassified;unclassified;	Bacteria(100);Bacteroidetes(100);unclassified;unclassified;unclassified;unclassified;	0	0	0	0	0	0	0	0	0	0	0	0	0	0	0	0	0	0	0	0	0	0	0	0	0	0	0	0	0	0	0	0	0	0	0	0	0	0	0	0	0	0	0	0	0	0	0
bOTU_4005	k__Bacteria(100);p__Chloroflexi(100);c__Anaerolineae(100);o__DRC31(100);unclassified;unclassified;unclassified;	Bacteria(100);Chloroflexi(100);Ardenticatenia(100);uncultured(100);uncultured_fa(100);uncultured_ge(100);	0	0	0	0	0	0	0	0	0	0	0	0	0	0	0	0	0	0	0	0	0	0	0	0	0	0	0	0	0	0	0	0	0	0	0	0	0	0	0	0	0	0	0	0	0	0	0
bOTU_2002	k__Bacteria(100);p__OP11(100);c__OP11-4(100);unclassified;unclassified;unclassified;unclassified;	Bacteria(100);Microgenomates(100);Candidatus_Levybacteria(100);Candidatus_Levybacteria_or(100);Candidatus_Levybacteria_fa(100);Candidatus_Levybacteria_ge(100);	0	0	0	0	0	0	0	0	0	0	0	0	0	0	0	0	0	0	0	0	0	0	0	0	0	0	0	0	0	0	0	0	0	0	0	0	0	0	0	0	0	0	0	0	0	0	0
bOTU_4630	k__Bacteria(100);p__Chloroflexi(96);unclassified;unclassified;unclassified;unclassified;unclassified;	Bacteria(100);Chloroflexi(99);unclassified;unclassified;unclassified;unclassified;	0	0.00863334	0	0.00851281	0	0	0	0	0	0	0	0	0.0171674	0	0	0	0	0	0	0	0	0	0	0	0	0	0	0	0	0	0	0	0	0	0	0	0	0	0	0	0	0	0	0	0	0	0
bOTU_2529	k__Bacteria(100);p__Firmicutes(100);c__Clostridia(100);o__Clostridiales(100);f__Veillonellaceae(100);g__Zymophilus(87);s__paucivorans(87);	Bacteria(100);Firmicutes(100);Negativicutes(100);Selenomonadales(100);Veillonellaceae(100);Zymophilus(95);	0	0	0	0	0	0	0	0	0	0	0	0	0	0	0	0	0	0	0	0	0	0	0	0	0	0	0	0	0	0	0	0	0	0	0	0	0	0	0	0	0	0	0	0	0	0	0
bOTU_3797	k__Bacteria(100);p__Chloroflexi(100);c__Dehalococcoidetes(100);o__GIF9(100);unclassified;unclassified;unclassified;	Bacteria(100);Chloroflexi(100);Dehalococcoidia(100);GIF9(100);GIF9_fa(100);GIF9_ge(100);	0	0	0	0	0	0	0	0	0	0	0	0	0	0	0	0	0	0	0	0	0	0	0	0	0	0	0	0	0	0	0	0	0	0	0	0	0	0	0	0	0	0	0	0	0	0	0
bOTU_2651	k__Bacteria(100);p__OP3(100);c__PBS-25(100);unclassified;unclassified;unclassified;unclassified;	Bacteria(100);Omnitrophica(100);Omnitrophica_Incertae_Sedis(100);Unknown_Order(100);Unknown_Family(100);Candidatus_Omnitrophus(100);	0	0	0	0	0	0	0	0	0	0	0	0	0	0	0	0	0	0	0	0	0	0	0	0	0	0	0	0	0	0	0	0	0	0	0	0	0	0	0	0	0	0	0	0	0	0	0
bOTU_2518	k__Bacteria(100);p__Proteobacteria(100);c__Alphaproteobacteria(100);o__Sphingomonadales(100);f__Sphingomonadaceae(97);unclassified;unclassified;	Bacteria(100);Proteobacteria(100);Alphaproteobacteria(100);Sphingomonadales(100);Sphingomonadaceae(100);Polymorphobacter(100);	0	0	0	0	0	0	0	0	0	0	0	0	0	0	0	0	0	0	0	0	0	0	0	0	0	0	0	0	0	0	0	0	0	0	0	0	0	0	0	0	0	0	0	0	0	0	0
bOTU_2617	k__Bacteria(100);p__Firmicutes(96);c__Clostridia(92);o__Clostridiales(92);f__Christensenellaceae(82);unclassified;unclassified;	Bacteria(100);Firmicutes(100);Clostridia(100);Clostridiales(100);Christensenellaceae(100);Christensenellaceae_R-7_group(100);	0	0	0	0	0	0	0	0	0	0	0	0	0	0	0	0	0	0	0	0	0	0	0	0	0	0	0	0	0	0	0	0	0	0	0	0	0	0	0	0	0	0	0	0	0	0	0
bOTU_2150	k__Bacteria(100);p__Actinobacteria(100);c__Acidimicrobiia(98);o__Acidimicrobiales(98);unclassified;unclassified;unclassified;	Bacteria(100);Actinobacteria(100);Acidimicrobiia(100);Acidimicrobiales(100);unclassified;unclassified;	0	0	0	0	0	0	0	0	0	0	0	0	0	0	0	0	0	0	0	0	0	0	0	0	0	0	0	0	0	0	0	0	0	0	0	0	0	0	0	0	0	0	0	0	0	0	0
bOTU_2311	k__Bacteria(100);p__Proteobacteria(100);c__Deltaproteobacteria(100);o__Desulfobacterales(100);f__Desulfobulbaceae(100);g__Desulfobulbus(100);unclassified;	Bacteria(100);Proteobacteria(100);Deltaproteobacteria(100);Desulfobacterales(100);Desulfobulbaceae(100);Desulfobulbus(100);	0	0	0	0	0	0	0	0	0	0	0	0	0	0	0	0	0	0	0	0	0	0	0	0	0	0	0	0.00869641	0.00855432	0	0	0	0	0	0	0	0	0	0	0.00871764	0	0.0087108	0	0	0	0	0
bOTU_4604	k__Bacteria(100);p__Chloroflexi(100);c__Anaerolineae(98);unclassified;unclassified;unclassified;unclassified;	Bacteria(100);Chloroflexi(100);unclassified;unclassified;unclassified;unclassified;	0	0	0	0	0	0	0	0	0	0	0	0	0	0	0	0	0	0	0	0	0	0	0	0	0	0	0	0	0	0	0	0	0	0	0	0	0	0	0	0	0	0	0	0	0	0	0
bOTU_2893	k__Bacteria(100);p__Proteobacteria(87);unclassified;unclassified;unclassified;unclassified;unclassified;	Bacteria(100);Proteobacteria(99);Deltaproteobacteria(99);Myxococcales(99);Polyangiaceae(97);unclassified;	0	0	0	0	0	0	0	0	0	0	0	0	0	0	0	0	0	0	0	0	0	0	0	0	0	0	0	0	0	0	0	0	0	0	0	0	0	0	0	0	0	0	0	0	0	0	0
bOTU_2884	k__Bacteria(100);p__Proteobacteria(100);c__Gammaproteobacteria(100);o__Xanthomonadales(90);unclassified;unclassified;unclassified;	Bacteria(100);Proteobacteria(99);Gammaproteobacteria(98);Xanthomonadales(93);unclassified;unclassified;	0	0	0	0	0	0	0	0	0	0	0	0	0	0	0	0	0	0	0	0	0	0	0	0	0	0	0	0	0	0	0	0	0	0	0	0	0	0	0	0	0	0	0	0	0	0	0
bOTU_3796	k__Bacteria(100);p__Bacteroidetes(100);c__Bacteroidia(100);o__Bacteroidales(100);f__Marinilabiaceae(100);unclassified;unclassified;	Bacteria(100);Bacteroidetes(100);unclassified;unclassified;unclassified;unclassified;	0	0	0	0	0	0	0	0	0	0	0	0	0	0	0	0	0	0	0	0	0	0	0	0	0	0	0	0	0	0	0	0	0	0	0	0	0	0	0	0	0	0	0	0	0	0	0
bOTU_2187	k__Bacteria(100);p__Bacteroidetes(100);c__Bacteroidia(100);o__Bacteroidales(100);unclassified;unclassified;unclassified;	Bacteria(100);Bacteroidetes(100);Bacteroidia(100);Bacteroidales(100);Rikenellaceae(100);vadinBC27_wastewater-sludge_group(100);	0	0	0	0	0	0	0	0	0	0	0	0	0	0	0	0	0	0	0	0	0	0	0	0	0	0	0.00874432	0.00869641	0.00855432	0.00864304	0	0.00860733	0.00865876	0	0	0	0	0	0	0.0174353	0.00868282	0	0	0	0.00872524	0	0
bOTU_2513	k__Bacteria(100);p__Actinobacteria(100);c__Actinobacteria(100);o__Actinomycetales(100);unclassified;unclassified;unclassified;	Bacteria(100);Actinobacteria(100);Actinobacteria(100);PeM15(100);PeM15_fa(100);PeM15_ge(100);	0	0	0	0	0	0	0	0	0	0	0	0	0	0	0	0	0	0	0	0	0	0	0	0	0	0	0	0	0	0	0	0	0	0	0	0	0	0	0	0	0	0	0	0	0	0	0
bOTU_2269	k__Bacteria(100);p__Firmicutes(96);c__Clostridia(92);o__Clostridiales(88);f__Ruminococcaceae(84);unclassified;unclassified;	Bacteria(100);Firmicutes(100);Clostridia(100);Clostridiales(100);Ruminococcaceae(100);Ruminococcaceae_UCG-014(100);	0	0	0	0	0	0	0	0	0	0	0	0	0	0	0	0	0	0	0	0	0	0	0	0	0	0	0	0	0	0	0	0	0	0.00850557	0	0	0	0.00871764	0	0	0	0	0	0	0	0	0
bOTU_4589	k__Bacteria(100);p__Actinobacteria(100);c__Actinobacteria(100);o__Actinomycetales(100);f__Actinomycetaceae(93);unclassified;unclassified;	Bacteria(100);Actinobacteria(100);Actinobacteria(100);Actinomycetales(84);Actinomycetaceae(84);unclassified;	0	0	0	0	0	0	0	0	0	0	0	0	0	0	0	0	0	0	0	0	0	0	0	0	0	0	0	0	0	0	0	0	0	0	0	0	0	0	0	0	0	0	0	0	0	0	0
bOTU_77	k__Bacteria(100);p__Firmicutes(100);c__Clostridia(100);o__Clostridiales(100);f__Peptostreptococcaceae(100);g__[Clostridium](98);unclassified;	Bacteria(100);Firmicutes(100);Clostridia(100);Clostridiales(100);Peptostreptococcaceae(100);Paeniclostridium(95);	0.153741	0.2072	0.17301	0.119179	0.112535	0.0521694	0.0955359	1.04176	0.376616	0.495811	0.509763	0.224273	0.369099	0.456778	0.120929	0.329175	0.121307	0.0432077	0.138468	0.164388	0.103529	0.110244	0.138528	0.172577	0.162061	0.198773	0.332284	0.513088	0.43627	0.345722	0.156264	0.275435	0.225128	0.569873	0.468547	0.679383	0.418009	0.645105	0.238623	1.29893	0.590432	0.97561	0.305357	0.18245	0.113428	0.227312	0.839616
bOTU_1730	k__Bacteria(100);p__Firmicutes(99);c__Clostridia(93);o__Clostridiales(93);f__Ruminococcaceae(82);unclassified;unclassified;	Bacteria(100);Firmicutes(100);Clostridia(100);Clostridiales(100);Ruminococcaceae(100);unclassified;	0.0170823	0.0172667	0.0259516	0.0255384	0.0519391	0.0260847	0.0260552	0.0853898	0.0427972	0.0341939	0.0604804	0.0258777	0.00858369	0.0172369	0.0172756	0.00866251	0	0	0.00865426	0.00865202	0	0.00848033	0	0	0.0255885	0.0259269	0.0437216	0.0695713	0.0769889	0.0605013	0.0520879	0.0946807	0.0692701	0.0510334	0.0347072	0.0174201	0.0261256	0.0610235	0.0255667	0.0435882	0.0868282	0.087108	0.0348979	0.0608167	0.0785272	0.0524567	0.0514051
bOTU_313	k__Bacteria(100);p__Firmicutes(100);c__Clostridia(100);o__Clostridiales(100);f__Syntrophomonadaceae(100);g__Syntrophomonas(100);unclassified;	Bacteria(100);Firmicutes(100);Clostridia(100);Clostridiales(100);Syntrophomonadaceae(100);Syntrophomonas(97);	0	0	0	0	0	0	0	0.0768508	0.239664	0.196615	0.00864006	0	0	0	0.0777403	0	0	0	0	0	0	0.00848033	0	0	0	0.0086423	0.612102	0.0869641	0.0598802	0.0605013	0.0260439	0.051644	0.0432938	0.272178	0.590022	0.444212	0.644431	0.235376	0.0255667	0.523058	0.112877	0.10453	0.017449	0.0173762	0.034901	0.0699423	0.017135
bOTU_813	k__Bacteria(100);p__Lentisphaerae(100);c__[Lentisphaeria](100);o__Z20(100);f__R4-45B(100);unclassified;unclassified;	Bacteria(100);Lentisphaerae(100);Oligosphaeria(100);Oligosphaerales(100);Oligosphaeraceae(100);Z20(100);	0	0.00863334	0.00865052	0.00851281	0	0	0	0	0	0	0	0	0	0	0	0.00866251	0.00866476	0	0	0	0	0	0	0	0	0	0.00874432	0.00869641	0.00855432	0.0172861	0.00868131	0.0172147	0.0173175	0	0	0	0.00870853	0	0	0	0.00868282	0.0087108	0.017449	0.0086881	0.00872524	0.0174856	0.00856751
bOTU_588	k__Bacteria(100);p__Firmicutes(81);unclassified;unclassified;unclassified;unclassified;unclassified;	Bacteria(100);Firmicutes(92);Clostridia(88);Clostridiales(87);unclassified;unclassified;	0.00854117	0.00863334	0.00865052	0	0.00865651	0	0.00868508	0.00853898	0.00855945	0	0	0.00862589	0.00858369	0	0.00863782	0	0	0	0	0	0	0	0	0	0	0	0.0174886	0.0173928	0.00855432	0.00864304	0	0.00860733	0.00865876	0	0.00867679	0	0	0.00871764	0	0.0174353	0.0173656	0.0174216	0.00872448	0.0086881	0.00872524	0.0174856	0
bOTU_464	k__Bacteria(100);p__Firmicutes(100);c__Clostridia(100);o__Clostridiales(100);f__Clostridiaceae(96);g__Clostridium(96);unclassified;	Bacteria(100);Firmicutes(100);Clostridia(100);Clostridiales(100);Ruminococcaceae(100);Saccharofermentans(100);	0	0	0	0	0	0	0	0	0	0	0	0	0	0	0	0	0	0	0	0	0	0	0	0	0	0	0	0	0.00855432	0.00864304	0	0	0.00865876	0	0.00867679	0.00871004	0	0	0	0	0	0	0	0	0.00872524	0	0.00856751
bOTU_1442	k__Bacteria(100);p__Bacteroidetes(100);c__Bacteroidia(100);o__Bacteroidales(100);f__SB-1(100);unclassified;unclassified;	Bacteria(100);Bacteroidetes(100);Bacteroidia(100);Bacteroidales(92);Prolixibacteraceae(92);Prolixibacter(92);	0	0	0	0	0	0	0	0	0	0	0	0	0	0	0	0	0	0	0	0	0	0	0	0	0	0	0	0	0	0	0	0	0	0	0	0	0	0	0	0	0	0	0	0	0	0	0
bOTU_3160	k__Bacteria(100);p__Firmicutes(100);c__Clostridia(100);o__SHA-98(98);unclassified;unclassified;unclassified;	Bacteria(100);Firmicutes(100);Clostridia(100);Thermoanaerobacterales(100);Thermoanaerobacteraceae(100);Gelria(100);	0	0	0	0	0	0	0	0	0	0	0	0	0	0	0	0	0	0	0	0	0	0	0	0	0	0	0	0	0	0	0.00868131	0	0.00865876	0.00850557	0	0	0	0	0.00852224	0	0.00868282	0	0	0	0	0	0
bOTU_1516	k__Bacteria(100);p__Acidobacteria(99);c__Solibacteres(99);o__Solibacterales(99);unclassified;unclassified;unclassified;	Bacteria(100);Acidobacteria(100);Solibacteres(100);Solibacterales(100);Solibacteraceae_(Subgroup_3)(100);unclassified;	0	0	0	0	0	0	0	0	0	0	0	0	0	0	0	0	0	0	0	0	0	0	0	0	0	0	0	0	0	0	0	0	0	0	0	0	0	0	0	0	0	0	0	0	0	0	0
bOTU_1674	k__Bacteria(100);p__Bacteroidetes(100);c__Bacteroidia(100);o__Bacteroidales(100);f__Porphyromonadaceae(100);g__Paludibacter(97);unclassified;	Bacteria(100);Bacteroidetes(100);Bacteroidia(100);Bacteroidales(100);Porphyromonadaceae(100);unclassified;	0	0	0	0	0	0	0	0	0	0	0	0	0	0	0	0	0	0	0	0	0	0	0	0	0	0	0	0	0	0	0	0	0	0	0	0	0	0	0	0	0	0	0	0	0	0	0
bOTU_1731	k__Bacteria(100);p__OD1(100);c__ABY1(100);unclassified;unclassified;unclassified;unclassified;	Bacteria(100);Parcubacteria(100);Candidatus_Falkowbacteria(100);Candidatus_Falkowbacteria_or(100);Candidatus_Falkowbacteria_fa(100);Candidatus_Falkowbacteria_ge(100);	0	0	0	0	0	0	0	0	0	0	0	0	0	0	0	0	0	0	0	0	0	0	0	0	0	0	0	0	0	0	0	0	0	0	0	0	0	0	0	0	0	0	0	0	0	0	0
bOTU_2658	k__Bacteria(100);p__Proteobacteria(99);c__Deltaproteobacteria(88);unclassified;unclassified;unclassified;unclassified;	Bacteria(100);Proteobacteria(92);unclassified;unclassified;unclassified;unclassified;	0	0	0	0	0	0	0	0	0	0	0	0	0	0	0	0	0	0	0	0	0	0	0	0	0	0	0	0	0	0	0	0	0	0	0	0	0	0	0	0	0	0	0	0	0	0	0
bOTU_2112	k__Bacteria(100);p__Proteobacteria(86);unclassified;unclassified;unclassified;unclassified;unclassified;	Bacteria(100);Proteobacteria(86);Deltaproteobacteria(84);unclassified;unclassified;unclassified;	0	0	0	0	0	0	0	0	0	0	0	0	0	0	0	0	0	0	0	0	0	0	0	0	0	0	0	0	0	0	0	0	0	0	0	0	0	0	0	0	0	0	0	0	0	0	0
bOTU_1781	k__Bacteria(100);p__Chloroflexi(100);c__Anaerolineae(100);unclassified;unclassified;unclassified;unclassified;	Bacteria(100);Chloroflexi(100);Anaerolineae(100);Anaerolineales(100);Anaerolineaceae(100);unclassified;	0	0	0	0	0	0	0	0	0	0	0	0	0	0	0	0	0	0	0	0	0	0	0	0	0	0	0	0	0	0	0	0	0	0	0	0	0	0	0	0	0	0	0	0	0	0	0
bOTU_2970	k__Bacteria(100);p__Planctomycetes(100);c__Phycisphaerae(100);o__SHA-43(100);unclassified;unclassified;unclassified;	Bacteria(100);Planctomycetes(100);Phycisphaerae(100);SHA-43(100);SHA-43_fa(100);SHA-43_ge(100);	0	0	0	0	0	0	0	0	0	0	0	0	0	0	0	0	0	0	0	0	0	0	0	0	0	0	0	0	0	0	0	0	0	0	0	0	0	0	0	0	0	0	0	0	0	0	0
bOTU_1804	k__Bacteria(100);unclassified;unclassified;unclassified;unclassified;unclassified;unclassified;	Bacteria(100);Parcubacteria(97);unclassified;unclassified;unclassified;unclassified;	0	0	0	0	0	0	0	0	0	0	0	0	0	0	0	0	0	0	0	0	0	0	0	0	0	0	0	0	0	0	0	0	0	0	0	0	0	0	0	0	0	0	0	0	0	0	0
bOTU_1982	k__Bacteria(100);p__Bacteroidetes(100);c__Bacteroidia(92);o__Bacteroidales(92);unclassified;unclassified;unclassified;	Bacteria(100);Bacteroidetes(100);SB-5(100);SB-5_or(100);SB-5_fa(100);SB-5_ge(100);	0	0	0	0	0	0	0	0	0	0	0	0	0	0	0	0	0	0	0	0	0	0	0	0	0	0	0	0	0	0	0	0	0	0	0	0	0	0	0	0	0	0	0	0	0	0	0
bOTU_2357	k__Bacteria(100);p__Chloroflexi(99);c__Anaerolineae(94);unclassified;unclassified;unclassified;unclassified;	Bacteria(100);Chloroflexi(99);Anaerolineae(84);Anaerolineales(84);Anaerolineaceae(84);unclassified;	0	0	0	0	0	0	0	0	0	0	0	0	0	0	0	0	0	0	0	0	0	0	0	0	0	0	0	0	0	0	0	0	0	0	0	0	0	0	0	0	0	0	0	0	0	0	0
bOTU_2478	k__Bacteria(100);unclassified;unclassified;unclassified;unclassified;unclassified;unclassified;	Bacteria(100);Latescibacteria(89);Latescibacteria_cl(89);Latescibacteria_or(89);Latescibacteria_fa(89);Latescibacteria_ge(89);	0	0	0	0	0	0	0	0	0	0	0	0	0	0	0	0	0	0	0	0	0	0	0	0	0	0	0	0	0	0	0	0	0	0	0	0	0	0	0	0	0	0	0	0	0	0	0
bOTU_1635	k__Bacteria(100);p__Firmicutes(100);c__Clostridia(97);o__Clostridiales(97);unclassified;unclassified;unclassified;	Bacteria(100);Firmicutes(100);Clostridia(100);Clostridiales(100);Ruminococcaceae(100);unclassified;	0	0	0	0	0	0	0	0.00853898	0.00855945	0	0	0	0.00858369	0	0.00863782	0	0	0	0	0	0	0	0	0	0	0.0086423	0	0	0	0	0	0	0.00865876	0	0.00867679	0	0.00870853	0.00871764	0.0170445	0	0.00868282	0.0087108	0	0	0.00872524	0	0.00856751
bOTU_2154	k__Bacteria(100);p__TM7(89);unclassified;unclassified;unclassified;unclassified;unclassified;	Bacteria(100);Saccharibacteria(100);Saccharibacteria_cl(100);Saccharibacteria_or(100);Saccharibacteria_fa(100);Saccharibacteria_ge(100);	0	0	0	0	0	0	0	0	0	0	0	0	0	0	0	0	0	0	0	0	0	0	0	0	0	0	0	0	0	0	0	0	0	0	0	0	0	0	0	0	0	0	0	0	0	0	0
bOTU_3010	k__Bacteria(100);p__Fibrobacteres(100);c__TG3(100);o__TG3-1(100);f__TSCOR003-O20(99);unclassified;unclassified;	Bacteria(100);Fibrobacteres(100);Fibrobacteria(100);Fibrobacterales(100);possible_family_01(97);possible_family_01_ge(97);	0	0	0	0	0	0	0	0	0	0	0	0	0	0	0	0	0	0	0	0	0	0	0	0	0	0	0	0	0	0	0	0	0	0	0	0	0	0	0	0	0	0	0	0	0	0	0
bOTU_2496	k__Bacteria(100);p__Acidobacteria(100);c__Acidobacteria-6(100);o__iii1-15(100);f__mb2424(96);unclassified;unclassified;	Bacteria(100);Acidobacteria(100);Subgroup_6(100);Subgroup_6_or(100);Subgroup_6_fa(100);Subgroup_6_ge(100);	0	0	0	0	0	0	0	0	0	0	0	0	0	0	0	0	0	0	0	0	0	0	0	0	0	0	0	0	0	0	0	0	0	0	0	0	0	0	0	0	0	0	0	0	0	0	0
bOTU_2261	k__Bacteria(100);p__NKB19(99);unclassified;unclassified;unclassified;unclassified;unclassified;	Bacteria(100);Hydrogenedentes(100);Hydrogenedentes_cl(100);Hydrogenedentes_or(100);Hydrogenedentes_fa(100);Hydrogenedentes_ge(100);	0	0	0	0	0	0	0	0	0	0	0	0	0	0	0	0	0	0	0	0	0	0	0	0	0	0	0	0	0	0	0	0	0	0	0	0	0	0	0	0	0	0	0	0	0	0	0
bOTU_2616	k__Bacteria(100);p__Bacteroidetes(100);c__Bacteroidia(100);o__Bacteroidales(100);f__Marinilabiaceae(100);unclassified;unclassified;	Bacteria(100);Bacteroidetes(100);Bacteroidia(100);Bacteroidales(100);Marinilabiaceae(100);Marinilabiaceae_ge(98);	0	0	0	0	0	0	0	0	0	0	0	0	0	0	0	0	0	0	0	0	0	0	0	0	0	0	0	0	0	0	0	0	0	0	0	0	0	0	0	0	0	0	0	0	0	0	0
bOTU_2103	k__Bacteria(100);p__Chloroflexi(100);c__Dehalococcoidetes(100);o__GIF9(100);unclassified;unclassified;unclassified;	Bacteria(100);Chloroflexi(100);Dehalococcoidia(100);GIF9(99);GIF9_fa(99);GIF9_ge(99);	0	0	0	0	0	0	0	0	0	0	0	0	0	0	0	0	0	0	0	0	0	0	0	0	0	0	0	0	0	0	0	0	0	0	0	0	0	0	0	0	0	0	0	0	0	0	0
bOTU_2086	k__Bacteria(100);p__Chlorobi(100);c__Ignavibacteria(100);o__Ignavibacteriales(100);f__lheB3-7(100);unclassified;unclassified;	Bacteria(100);Ignavibacteriae(100);Ignavibacteria(100);Ignavibacteriales(100);IheB3-7(100);IheB3-7_ge(100);	0	0	0	0	0	0	0	0	0	0	0	0	0	0	0	0	0	0	0	0	0	0	0	0	0	0	0	0	0	0	0	0	0	0	0	0	0	0	0	0	0	0	0	0	0	0	0
bOTU_2663	k__Bacteria(100);p__Proteobacteria(100);c__Alphaproteobacteria(100);o__Rhodobacterales(100);f__Rhodobacteraceae(100);unclassified;unclassified;	Bacteria(100);Proteobacteria(100);Alphaproteobacteria(100);Rhodobacterales(100);Rhodobacteraceae(100);unclassified;	0	0	0	0	0	0	0	0	0	0	0	0	0	0	0	0	0	0	0	0	0	0	0	0	0	0	0	0	0	0	0	0	0	0	0	0	0	0	0	0	0	0	0	0	0	0	0
bOTU_1758	k__Bacteria(100);p__WS1(100);unclassified;unclassified;unclassified;unclassified;unclassified;	Bacteria(100);WS1(100);WS1_cl(100);WS1_or(100);WS1_fa(100);WS1_ge(100);	0	0	0	0	0	0	0	0	0	0	0	0	0	0	0	0	0	0	0	0	0	0	0	0	0	0	0	0	0	0	0	0	0	0	0	0	0	0	0	0	0	0	0	0	0	0	0
bOTU_2894	k__Bacteria(100);p__Planctomycetes(100);c__Planctomycetia(100);o__Pirellulales(100);f__Pirellulaceae(100);unclassified;unclassified;	Bacteria(100);Planctomycetes(100);Planctomycetacia(100);Planctomycetales(100);Planctomycetaceae(100);Candidatus_Anammoximicrobium(100);	0	0	0	0	0	0	0	0	0	0	0	0	0	0	0	0	0	0	0	0	0	0	0	0	0	0	0	0	0	0	0	0	0	0	0	0	0	0	0	0	0	0	0	0	0	0	0
bOTU_2327	k__Bacteria(100);p__TM7(100);c__TM7-1(100);unclassified;unclassified;unclassified;unclassified;	Bacteria(100);Saccharibacteria(100);Saccharibacteria_cl(100);Saccharibacteria_or(100);Saccharibacteria_fa(100);Saccharibacteria_ge(100);	0	0	0	0	0	0	0	0	0	0	0	0	0	0	0	0	0	0	0	0	0	0	0	0	0	0	0	0	0	0	0	0	0	0	0	0	0	0	0	0	0	0	0	0	0	0	0
bOTU_2960	k__Bacteria(100);p__Spirochaetes(99);c__[Leptospirae](99);o__[Leptospirales](99);f__Sediment-4(99);g__SJA-88(99);unclassified;	Bacteria(100);Spirochaetae(99);Spirochaetes(99);Spirochaetales(99);Leptospiraceae(97);uncultured(97);	0	0	0	0	0	0	0	0	0	0	0	0	0	0	0	0	0	0	0	0	0	0	0	0	0	0	0	0	0	0	0	0	0	0	0	0	0	0	0	0	0	0	0	0	0	0	0
bOTU_1780	k__Bacteria(100);p__Proteobacteria(100);c__Alphaproteobacteria(100);o__Rhodospirillales(100);f__Rhodospirillaceae(100);g__Stella(100);s__humosa(95);	Bacteria(100);Proteobacteria(100);Alphaproteobacteria(100);Rhodospirillales(100);Acetobacteraceae(100);Stella(100);	0	0	0	0	0	0	0	0	0	0	0	0	0	0	0	0	0	0	0	0	0	0	0	0	0	0	0	0	0	0	0	0	0	0	0	0	0	0	0	0	0	0	0	0	0	0	0
bOTU_3381	k__Bacteria(100);p__Bacteroidetes(98);unclassified;unclassified;unclassified;unclassified;unclassified;	Bacteria(100);Bacteroidetes(100);Sphingobacteriia(100);Sphingobacteriales(100);LiUU-11-161(100);LiUU-11-161_ge(100);	0	0	0	0	0	0	0	0	0	0	0	0	0	0	0	0	0	0	0	0	0	0	0	0	0	0	0	0	0	0	0	0	0	0	0	0	0	0	0	0	0	0	0	0	0	0	0
bOTU_4632	k__Bacteria(100);p__Bacteroidetes(100);c__[Saprospirae](100);o__[Saprospirales](100);f__Chitinophagaceae(100);unclassified;unclassified;	Bacteria(100);Bacteroidetes(100);Sphingobacteriia(100);Sphingobacteriales(100);Chitinophagaceae(100);Terrimonas(100);	0	0	0	0	0	0	0	0	0	0	0	0	0	0	0	0	0	0	0	0	0	0	0	0	0	0	0	0	0	0	0	0	0	0	0	0	0	0	0	0	0	0	0	0	0	0	0
bOTU_3502	k__Bacteria(100);p__Actinobacteria(100);c__Actinobacteria(100);o__Actinomycetales(100);f__Cellulomonadaceae(89);g__Actinotalea(87);unclassified;	Bacteria(100);Actinobacteria(100);Actinobacteria(100);Micrococcales(100);Cellulomonadaceae(100);Actinotalea(100);	0	0	0	0	0	0	0	0	0	0	0	0	0	0	0	0	0	0	0	0	0	0	0	0	0	0	0	0	0	0	0	0	0	0	0	0	0	0	0	0	0	0	0	0	0	0	0
bOTU_2339	k__Bacteria(100);p__Bacteroidetes(100);c__Bacteroidia(100);o__Bacteroidales(100);f__Porphyromonadaceae(100);g__Paludibacter(100);unclassified;	Bacteria(100);Bacteroidetes(100);Bacteroidia(100);Bacteroidales(100);Porphyromonadaceae(100);unclassified;	0	0	0	0	0	0	0	0	0	0	0	0	0	0	0	0	0	0	0	0	0	0	0	0	0	0	0	0	0	0	0	0	0	0	0	0	0	0	0	0	0	0	0	0	0	0	0
bOTU_2400	k__Bacteria(100);p__Bacteroidetes(99);unclassified;unclassified;unclassified;unclassified;unclassified;	Bacteria(100);Bacteroidetes(100);SB-5(100);SB-5_or(100);SB-5_fa(100);SB-5_ge(100);	0	0	0	0	0	0	0	0	0	0	0	0	0	0	0	0	0	0	0	0	0	0	0	0	0	0	0	0	0	0	0	0	0	0	0	0	0	0	0	0	0	0	0	0	0	0	0
bOTU_2085	k__Bacteria(100);p__Proteobacteria(100);c__Deltaproteobacteria(100);o__Desulfobacterales(100);f__Desulfobacteraceae(100);g__Desulfococcus(100);unclassified;	Bacteria(100);Proteobacteria(100);Deltaproteobacteria(100);Desulfobacterales(100);Desulfobacteraceae(100);Sva0081_sediment_group(100);	0	0	0	0	0	0	0	0	0	0	0	0	0	0	0	0	0	0	0	0	0	0	0	0	0	0	0	0	0	0	0	0	0	0	0	0	0	0	0	0	0	0	0	0	0	0	0
bOTU_2355	k__Bacteria(100);p__BRC1(100);c__PRR-11(100);unclassified;unclassified;unclassified;unclassified;	Bacteria(100);BRC1(99);BRC1_cl(99);BRC1_or(99);BRC1_fa(99);BRC1_ge(99);	0	0	0	0	0	0	0	0	0	0	0	0	0	0	0	0	0	0	0	0	0	0	0	0	0	0	0	0	0	0	0	0	0	0	0	0	0	0	0	0	0	0	0	0	0	0	0
bOTU_3390	k__Bacteria(100);p__Planctomycetes(100);c__Planctomycetia(100);o__Planctomycetales(100);f__Planctomycetaceae(100);g__Planctomyces(100);unclassified;	Bacteria(100);Planctomycetes(100);Planctomycetacia(100);Planctomycetales(100);Planctomycetaceae(100);Planctomyces(100);	0	0	0	0	0	0	0	0	0	0	0	0	0	0	0	0	0	0	0	0	0	0	0	0	0	0	0	0	0	0	0	0	0	0	0	0	0	0	0	0	0	0	0	0	0	0	0
bOTU_2562	k__Bacteria(100);p__TA06(80);unclassified;unclassified;unclassified;unclassified;unclassified;	Bacteria(100);TA06(99);TA06_cl(99);TA06_or(99);TA06_fa(99);TA06_ge(99);	0	0	0	0	0	0	0	0	0	0	0	0	0	0	0	0	0	0	0	0	0	0	0	0	0	0	0	0	0	0	0	0	0	0	0	0	0	0	0	0	0	0	0	0	0	0	0
bOTU_3843	k__Bacteria(100);p__Proteobacteria(100);c__Gammaproteobacteria(100);o__Aeromonadales(100);f__Aeromonadaceae(100);g__Tolumonas(100);unclassified;	Bacteria(100);Proteobacteria(100);Gammaproteobacteria(100);Aeromonadales(100);Aeromonadaceae(100);Tolumonas(100);	0	0	0	0	0	0	0	0	0	0	0	0	0	0	0	0	0	0	0	0	0	0	0	0	0	0	0	0	0	0	0	0	0	0	0	0	0	0	0	0	0	0	0	0	0	0	0
bOTU_3569	k__Bacteria(100);p__Proteobacteria(100);c__Betaproteobacteria(100);o__Burkholderiales(100);f__Comamonadaceae(100);g__Ramlibacter(100);unclassified;	Bacteria(100);Proteobacteria(100);Betaproteobacteria(100);Burkholderiales(100);Comamonadaceae(100);Caenimonas(100);	0	0	0	0	0	0	0	0	0	0	0	0	0	0	0	0	0	0	0	0	0	0	0	0	0	0	0	0	0	0	0	0	0	0	0	0	0	0	0	0	0	0	0	0	0	0	0
bOTU_3142	k__Bacteria(100);p__Proteobacteria(100);c__Alphaproteobacteria(100);o__BD7-3(95);unclassified;unclassified;unclassified;	Bacteria(100);Proteobacteria(99);Alphaproteobacteria(99);Alphaproteobacteria_Incertae_Sedis(99);uncultured(99);uncultured_ge(99);	0	0	0	0	0	0	0	0	0	0	0	0	0	0	0	0	0	0	0	0	0	0	0	0	0	0	0	0	0	0	0	0	0	0	0	0	0	0	0	0	0	0	0	0	0	0	0
bOTU_2570	k__Bacteria(100);p__Chloroflexi(100);c__Anaerolineae(100);o__SHA-20(99);unclassified;unclassified;unclassified;	Bacteria(100);Chloroflexi(100);Anaerolineae(98);Anaerolineales(98);Anaerolineaceae(98);uncultured(98);	0	0	0	0	0	0	0	0	0	0	0	0	0	0	0	0	0	0	0	0	0	0	0	0	0	0	0	0	0	0	0	0	0	0	0	0	0	0	0	0	0	0	0	0	0	0	0
bOTU_2929	k__Bacteria(100);p__Acidobacteria(100);c__Acidobacteria-6(100);o__iii1-15(100);f__RB40(100);unclassified;unclassified;	Bacteria(100);Acidobacteria(100);Subgroup_6(100);Subgroup_6_or(100);Subgroup_6_fa(100);Subgroup_6_ge(100);	0	0	0	0	0	0	0	0	0	0	0	0	0	0	0	0	0	0	0	0	0	0	0	0	0	0	0	0	0	0	0	0	0	0	0	0	0	0	0	0	0	0	0	0	0	0	0
bOTU_4141	k__Bacteria(100);p__Proteobacteria(100);c__Alphaproteobacteria(100);o__Rhizobiales(100);f__Bradyrhizobiaceae(100);unclassified;unclassified;	Bacteria(100);Proteobacteria(100);Alphaproteobacteria(100);Rhizobiales(100);Bradyrhizobiaceae(100);unclassified;	0	0	0	0	0	0	0	0	0	0	0	0	0	0	0	0	0	0	0	0	0	0	0	0	0	0	0	0	0	0	0	0	0	0	0	0	0	0	0	0	0	0	0	0	0	0	0
bOTU_2838	k__Bacteria(100);p__Actinobacteria(100);c__Thermoleophilia(100);o__Solirubrobacterales(100);f__Conexibacteraceae(98);g__Conexibacter(98);unclassified;	Bacteria(100);Actinobacteria(100);Thermoleophilia(100);Solirubrobacterales(100);unclassified;unclassified;	0	0	0	0	0	0	0	0	0	0	0	0	0	0	0	0	0	0	0	0	0	0	0	0	0	0	0	0	0	0	0	0	0	0	0	0	0	0	0	0	0	0	0	0	0	0	0
bOTU_2446	k__Bacteria(100);p__Verrucomicrobia(100);c__Verruco-5(100);o__MSBL3(100);unclassified;unclassified;unclassified;	Bacteria(100);Verrucomicrobia(100);MSBL3(100);MSBL3_or(100);MSBL3_fa(100);MSBL3_ge(100);	0	0	0	0	0	0	0	0	0	0	0	0	0	0	0	0	0	0	0	0	0	0	0	0	0	0	0	0	0	0	0	0	0	0	0	0	0	0	0	0	0	0	0	0	0	0	0
bOTU_3537	k__Bacteria(100);p__Planctomycetes(100);c__Planctomycetia(100);o__Planctomycetales(100);f__Planctomycetaceae(100);g__Planctomyces(100);unclassified;	Bacteria(100);Planctomycetes(100);Planctomycetacia(100);Planctomycetales(100);Planctomycetaceae(100);Planctomyces(100);	0	0	0	0	0	0	0	0	0	0	0	0	0	0	0	0	0	0	0	0	0	0	0	0	0	0	0	0	0	0	0	0	0	0	0	0	0	0	0	0	0	0	0	0	0	0	0
bOTU_3217	k__Bacteria(100);p__Firmicutes(100);c__Erysipelotrichi(100);o__Erysipelotrichales(100);f__Erysipelotrichaceae(100);g__PSB-M-3(100);unclassified;	Bacteria(100);Firmicutes(100);Erysipelotrichia(100);Erysipelotrichales(100);Erysipelotrichaceae(100);Erysipelothrix(100);	0	0	0	0	0	0	0	0	0	0	0	0	0	0	0	0	0	0	0	0	0	0	0	0	0	0	0	0	0	0	0	0	0	0	0	0	0	0	0	0	0	0	0	0	0	0	0
bOTU_2488	k__Bacteria(100);p__Firmicutes(99);c__Clostridia(99);o__Clostridiales(99);f__Dehalobacteriaceae(99);g__Dehalobacterium(99);unclassified;	Bacteria(100);Firmicutes(100);Clostridia(99);Clostridiales(97);Peptococcaceae(97);uncultured(85);	0	0	0	0	0	0	0	0	0	0	0	0	0	0	0	0	0	0	0	0	0	0	0	0	0	0	0	0	0	0	0	0	0	0	0	0	0	0	0	0	0	0	0	0	0	0	0
bOTU_2	k__Bacteria(100);p__Firmicutes(100);c__Clostridia(100);o__MBA08(100);unclassified;unclassified;unclassified;	Bacteria(100);Firmicutes(100);Clostridia(100);MBA03(100);MBA03_fa(100);MBA03_ge(100);	18.8418	21.8769	22.4654	21.8013	14.4997	19.3288	21.3219	3.47537	2.23402	2.73551	6.17764	11.7485	15.8712	31.0609	38.9825	31.6788	34.763	27.5493	26.5772	36.3471	40.9801	41.2568	43.974	41.6861	45.3002	43.5572	0.104932	0.295678	0.675791	1.43475	1.09384	0.533655	0.536843	0.36574	0.182213	0.0958105	0.113211	0.130765	0.98858	0.0784587	0.329947	0.487805	1.50934	1.15552	0.680569	0.577024	0.539753
bOTU_6228	k__Bacteria(100);p__Bacteroidetes(100);c__Bacteroidia(100);o__Bacteroidales(100);f__Porphyromonadaceae(100);g__Paludibacter(98);unclassified;	Bacteria(100);Bacteroidetes(100);Bacteroidia(100);Bacteroidales(100);Porphyromonadaceae(96);uncultured(82);	0	0	0	0	0.00865651	0	0.0347403	0	0.00855945	0.0341939	0.0172801	0	0	0	0	0	0	0	0	0	0	0	0	0	0	0	0.0174886	0.0347856	0.0342173	0.0518583	0.0434065	0.0344293	0.0173175	0.0255167	0.00867679	0.0174201	0.0174171	0.0174353	0.0170445	0.00871764	0.0260485	0.0174216	0.0348979	0.0781929	0.0872524	0.0611995	0.017135
bOTU_217	k__Bacteria(100);p__Firmicutes(100);c__Clostridia(100);o__Clostridiales(100);f__[Mogibacteriaceae](98);unclassified;unclassified;	Bacteria(100);Firmicutes(100);Clostridia(100);Clostridiales(100);Family_XIII(98);Anaerovorax(81);	0	0	0	0	0.00865651	0	0.00868508	0.0512339	0.0427972	0.0427423	0.00864006	0	0	0	0.00863782	0	0	0	0	0	0	0.00848033	0	0	0	0	0.0524659	0.0173928	0.025663	0.0691443	0.0607692	0.0688587	0.0865876	0.1531	0.0867679	0.209041	0.139336	0.130765	0.00852224	0.0348705	0.0347313	0.0174216	0.0436224	0.0608167	0.0436262	0.0699423	0.0942426
bOTU_168	k__Bacteria(100);p__Firmicutes(100);c__Clostridia(100);o__Clostridiales(100);f__Christensenellaceae(100);unclassified;unclassified;	Bacteria(100);Firmicutes(100);Clostridia(100);Clostridiales(100);Christensenellaceae(97);unclassified;	0.0597882	0.0604334	0.0432526	0.0170256	0.0432825	0.0434745	0.0781657	0.0256169	0.0855945	0.11113	0.0691204	0.0862589	0.0515021	0.0430923	0.0172756	0.03465	0.0173295	0.0345662	0.034617	0.0778681	0.0172548	0.0763229	0.0779221	0.0431444	0.0852951	0.103708	0	0.0347856	0.136869	0.103717	0.0347252	0.0172147	0.00865876	0	0	0	0	0	0.0596557	0	0.0694625	0.0609756	0.165765	0.0434405	0.0261757	0.0174856	0
bOTU_138	k__Bacteria(100);p__OP9(100);c__JS1(100);o__BA021(100);unclassified;unclassified;unclassified;	Bacteria(100);Atribacteria(100);Atribacteria_cl(100);Atribacteria_or(100);Atribacteria_fa(100);Atribacteria_ge(100);	0.00854117	0	0	0	0.0779086	0.0173898	0.0173702	0.111007	0.196867	0.307745	0.380162	0.00862589	0	0	0.0259134	0	0	0	0	0	0.00862738	0.00848033	0	0	0	0	0.38475	0.373946	0.265184	0.129646	0.13022	0.266827	0.199151	0.110572	0.208243	0.200331	0.174171	0.270247	0.255667	0.575364	0.382044	0.296167	0.165765	0.199826	0.218131	0.253541	0.179918
bOTU_243	k__Bacteria(100);p__Verrucomicrobia(100);c__Verruco-5(100);o__WCHB1-41(100);f__RFP12(100);unclassified;unclassified;	Bacteria(100);Verrucomicrobia(100);WCHB1-41(100);WCHB1-41_or(100);WCHB1-41_fa(100);WCHB1-41_ge(100);	0.0256235	0.0259	0.0605536	0.0255384	0.00865651	0.0260847	0.00868508	0	0.0171189	0.00854847	0.00864006	0.0258777	0.00858369	0.0172369	0.00863782	0	0	0	0	0	0	0	0	0	0	0	0.0349773	0.0521785	0.0940975	0.0950735	0.0434065	0.051644	0.0692701	0.0255167	0.0260304	0.0261301	0.0174171	0.0348705	0.0596557	0.0435882	0.0781454	0.0696864	0.0872448	0.0434405	0.0785272	0.0786851	0.0257025
bOTU_96	k__Bacteria(100);unclassified;unclassified;unclassified;unclassified;unclassified;unclassified;	Bacteria(100);Firmicutes(91);Clostridia(89);Clostridiales(85);Ruminococcaceae(84);unclassified;	0	0	0	0	0	0	0	0	0	0	0	0	0	0	0	0	0	0	0	0	0	0	0	0	0	0	0	0.00869641	0.00855432	0.00864304	0.00868131	0.00860733	0.00865876	0.00850557	0.00867679	0.00871004	0.0261256	0.261529	0.843702	0.0174353	0.00868282	0	0.017449	0.0086881	0.00872524	0.0174856	0.03427
bOTU_1968	k__Bacteria(100);p__Firmicutes(100);c__Clostridia(100);o__Clostridiales(100);f__Lachnospiraceae(100);g__Coprococcus(98);unclassified;	Bacteria(100);Firmicutes(100);Clostridia(100);Clostridiales(100);Lachnospiraceae(100);Mobilitalea(99);	0.00854117	0.00863334	0.0432526	0.00851281	0.00865651	0.0086949	0.00868508	0.0597729	0.0256783	0.00854847	0.0172801	0.00862589	0.00858369	0.00861846	0	0	0	0	0.00865426	0	0	0	0	0	0	0.0086423	0.0174886	0.043482	0.025663	0.0172861	0.0173626	0.00860733	0.0173175	0.00850557	0.00867679	0.00871004	0.00870853	0.00871764	0.0255667	0.00871764	0.0347313	0.0261324	0.017449	0.0173762	0.0261757	0.0262284	0.017135
bOTU_1474	k__Bacteria(100);p__Armatimonadetes(100);c__SJA-176(100);o__RB046(100);unclassified;unclassified;unclassified;	Bacteria(100);Armatimonadetes(100);uncultured(99);uncultured_or(99);uncultured_fa(99);uncultured_ge(99);	0	0	0	0	0	0	0	0.0256169	0.00855945	0	0	0	0	0	0	0	0	0	0	0	0	0	0	0	0	0	0	0.00869641	0.00855432	0	0.00868131	0.00860733	0.00865876	0	0.00867679	0	0	0	0	0.00871764	0.00868282	0.0087108	0	0	0	0.00874279	0.00856751
bOTU_1348	k__Bacteria(100);unclassified;unclassified;unclassified;unclassified;unclassified;unclassified;	Bacteria(100);Firmicutes(99);Clostridia(99);Thermoanaerobacterales(99);Thermoanaerobacteraceae(99);Gelria(99);	0	0	0	0	0	0	0	0	0	0	0	0	0	0	0	0	0	0	0	0	0	0	0	0	0	0	0	0	0	0	0	0	0	0	0	0	0	0	0.00852224	0	0	0	0	0	0.00872524	0	0
bOTU_2161	k__Bacteria(100);p__Firmicutes(100);c__Clostridia(100);o__Clostridiales(100);f__Ruminococcaceae(100);unclassified;unclassified;	Bacteria(100);Firmicutes(100);Clostridia(100);Clostridiales(100);Ruminococcaceae(100);Ruminiclostridium_1(100);	0	0	0	0	0	0	0	0.017078	0	0.0170969	0	0.00862589	0	0	0	0	0	0	0	0	0	0	0	0	0	0	0.00874432	0.00869641	0.00855432	0.00864304	0.00868131	0	0.00865876	0.00850557	0.0173536	0.00871004	0.0174171	0.0174353	0.00852224	0	0.00868282	0.0087108	0	0	0.0174505	0.00874279	0.00856751
bOTU_886	k__Bacteria(100);p__Chloroflexi(100);c__Dehalococcoidetes(99);o__Dehalococcoidales(96);f__Dehalococcoidaceae(96);unclassified;unclassified;	Bacteria(100);Chloroflexi(100);Dehalococcoidia(100);Dehalococcoidales(94);uncultured(94);uncultured_ge(94);	0	0	0	0	0	0	0	0	0	0.00854847	0	0	0	0	0	0	0	0	0	0	0	0	0	0	0	0	0	0.00869641	0	0	0.00868131	0.0172147	0.00865876	0.00850557	0	0	0	0	0	0	0.00868282	0	0.00872448	0.0086881	0.0174505	0.0174856	0.0257025
bOTU_816	k__Bacteria(100);p__Firmicutes(84);unclassified;unclassified;unclassified;unclassified;unclassified;	Bacteria(100);Firmicutes(96);Clostridia(92);Clostridiales(85);Syntrophomonadaceae(82);unclassified;	0	0	0	0	0.00865651	0	0	0	0.00855945	0.00854847	0	0	0	0	0	0	0	0	0	0	0	0	0	0	0	0	0.0174886	0	0	0	0	0.00860733	0	0	0.00867679	0	0.00870853	0	0	0.00871764	0.00868282	0	0.00872448	0.0086881	0.00872524	0.00874279	0.00856751
bOTU_746	k__Bacteria(100);p__Planctomycetes(100);c__Planctomycetia(100);o__Pirellulales(100);f__Pirellulaceae(100);unclassified;unclassified;	Bacteria(100);Planctomycetes(100);Planctomycetacia(100);Planctomycetales(100);Planctomycetaceae(100);Pir4_lineage(100);	0	0	0	0	0	0	0	0	0	0	0	0	0	0	0	0	0	0	0	0	0	0	0	0	0	0	0	0	0	0.00864304	0.00868131	0.00860733	0.0173175	0.00850557	0	0	0.00870853	0	0	0	0	0	0	0.0086881	0.00872524	0.00874279	0.00856751
bOTU_372	k__Bacteria(100);p__Firmicutes(100);c__Clostridia(98);o__Clostridiales(98);f__Ruminococcaceae(98);unclassified;unclassified;	Bacteria(100);Firmicutes(100);Clostridia(100);Clostridiales(100);Ruminococcaceae(100);Candidatus_Soleaferrea(100);	0	0	0	0	0	0	0	0	0	0	0	0	0	0	0	0	0	0	0	0	0	0	0	0	0	0	0	0	0	0	0	0	0	0	0	0	0	0	0	0	0	0	0	0	0	0	0
bOTU_982	k__Bacteria(100);p__Proteobacteria(97);c__Deltaproteobacteria(88);unclassified;unclassified;unclassified;unclassified;	Bacteria(100);Proteobacteria(100);Deltaproteobacteria(100);Sva0485(100);Sva0485_fa(100);Sva0485_ge(100);	0	0	0	0	0	0	0	0	0	0	0	0	0	0	0	0	0	0	0	0	0	0	0	0	0	0	0	0	0	0	0	0	0	0	0	0	0	0	0	0	0	0	0	0	0	0	0
bOTU_1482	k__Bacteria(100);p__Bacteroidetes(99);c__[Saprospirae](91);o__[Saprospirales](91);f__Saprospiraceae(90);unclassified;unclassified;	Bacteria(100);Bacteroidetes(100);Sphingobacteriia(93);Sphingobacteriales(93);Saprospiraceae(93);uncultured(92);	0	0	0	0	0	0	0	0	0	0	0	0	0	0	0	0	0	0	0	0	0	0	0	0	0	0	0	0	0	0	0	0	0	0	0	0	0	0	0	0	0	0	0	0	0	0	0
bOTU_1333	k__Bacteria(100);p__Spirochaetes(100);c__Spirochaetes(100);o__Spirochaetales(100);f__Spirochaetaceae(100);g__za29(100);unclassified;	Bacteria(100);Spirochaetae(97);Spirochaetes(97);Spirochaetales(97);Spirochaetaceae(97);Spirochaeta_2(88);	0	0	0	0	0	0	0	0	0	0	0	0	0	0	0	0	0	0	0	0	0	0	0	0	0	0	0	0	0	0	0	0	0	0	0	0	0	0	0	0	0	0	0	0	0	0	0
bOTU_1070	k__Bacteria(100);p__Firmicutes(100);c__Clostridia(100);o__Clostridiales(100);f__[Tissierellaceae](100);g__Tissierella_Soehngenia(100);unclassified;	Bacteria(100);Firmicutes(100);Clostridia(100);Clostridiales(100);Family_XI(100);unclassified;	0	0	0	0	0	0	0	0	0	0	0	0	0	0	0	0	0	0	0	0	0	0	0	0	0	0	0.00874432	0.00869641	0.00855432	0	0	0	0.00865876	0	0	0	0	0	0	0.00871764	0	0.0087108	0	0	0	0.00874279	0.00856751
bOTU_1296	k__Bacteria(100);p__Chloroflexi(100);c__Anaerolineae(100);o__Anaerolineales(100);f__Anaerolinaceae(100);g__Anaerolinea(94);unclassified;	Bacteria(100);Chloroflexi(100);Anaerolineae(100);Anaerolineales(100);Anaerolineaceae(100);Anaerolinea(86);	0	0	0	0	0	0	0	0	0	0	0	0	0	0	0	0	0	0	0	0	0	0	0	0	0	0	0	0	0	0	0	0	0	0	0	0	0	0	0	0	0	0	0	0	0	0	0
bOTU_1008	k__Bacteria(100);p__Proteobacteria(100);c__Deltaproteobacteria(100);o__Syntrophobacterales(100);f__Syntrophaceae(100);g__Syntrophus(100);s__aciditrophicus(99);	Bacteria(100);Proteobacteria(100);Deltaproteobacteria(100);Syntrophobacterales(100);Syntrophaceae(100);Syntrophus(100);	0	0	0	0	0	0	0	0	0	0	0	0	0	0	0	0	0	0	0	0	0	0	0	0	0	0	0.0262329	0	0	0	0	0	0	0.0255167	0.0173536	0.00871004	0	0	0	0.00871764	0	0	0	0	0	0	0.00856751
bOTU_2498	k__Bacteria(100);p__OP11(93);c__WCHB1-64(93);unclassified;unclassified;unclassified;unclassified;	Bacteria(100);Microgenomates(100);Candidatus_Pacebacteria(100);Candidatus_Pacebacteria_or(100);Candidatus_Pacebacteria_fa(100);Candidatus_Pacebacteria_ge(100);	0	0	0	0	0	0	0	0	0	0	0	0	0	0	0	0	0	0	0	0	0	0	0	0	0	0	0	0	0	0	0	0	0	0	0	0	0	0	0	0	0	0	0	0	0	0	0
bOTU_6982	k__Bacteria(100);p__Bacteroidetes(100);c__Bacteroidia(100);o__Bacteroidales(100);unclassified;unclassified;unclassified;	Bacteria(100);Bacteroidetes(100);Bacteroidetes_vadinHA17(100);Bacteroidetes_vadinHA17_or(100);Bacteroidetes_vadinHA17_fa(100);Bacteroidetes_vadinHA17_ge(100);	0	0	0	0	0	0	0	0	0	0	0	0	0	0	0	0	0	0	0	0	0	0	0	0	0	0	0.00874432	0	0.00855432	0	0	0	0	0	0	0	0	0	0.00852224	0	0	0	0	0	0	0	0
bOTU_1931	k__Bacteria(100);p__Bacteroidetes(100);c__Bacteroidia(100);o__Bacteroidales(100);unclassified;unclassified;unclassified;	Bacteria(100);Bacteroidetes(100);SB-5(100);SB-5_or(100);SB-5_fa(100);SB-5_ge(100);	0	0	0	0	0	0	0	0	0	0	0	0	0	0	0	0	0	0	0	0	0	0	0	0	0	0	0	0	0	0	0	0	0	0	0	0	0	0	0	0	0	0	0	0	0	0	0
bOTU_2851	k__Bacteria(100);p__Proteobacteria(100);c__Gammaproteobacteria(100);o__Pseudomonadales(89);f__Moraxellaceae(89);unclassified;unclassified;	Bacteria(100);Proteobacteria(100);Gammaproteobacteria(100);Pseudomonadales(100);Moraxellaceae(100);Moraxellaceae_ge(100);	0	0	0	0	0	0	0	0	0	0	0	0	0	0	0	0	0	0	0	0	0	0	0	0	0	0	0	0	0	0	0	0	0	0	0	0	0	0	0	0	0	0	0	0	0	0	0
bOTU_2530	k__Bacteria(100);p__Firmicutes(88);c__Clostridia(84);o__Clostridiales(84);unclassified;unclassified;unclassified;	Bacteria(100);Firmicutes(99);Clostridia(99);Clostridiales(99);Ruminococcaceae(98);Saccharofermentans(98);	0	0	0	0	0	0	0	0	0	0	0	0	0	0	0	0	0	0	0	0	0	0	0	0	0	0	0	0	0	0	0	0	0	0	0	0	0	0	0	0	0	0	0	0	0	0	0
bOTU_622	k__Bacteria(100);p__Firmicutes(100);c__Clostridia(100);o__Clostridiales(100);f__Syntrophomonadaceae(100);g__Syntrophomonas(100);unclassified;	Bacteria(100);Firmicutes(100);Clostridia(100);Clostridiales(100);Syntrophomonadaceae(100);Syntrophomonas(94);	0	0	0	0	0	0	0	0.00853898	0	0	0	0	0	0	0.0259134	0	0	0	0	0	0	0.00848033	0	0	0	0	0	0	0	0	0	0	0	0	0	0	0	0	0	0	0	0	0	0	0	0	0
bOTU_2480	k__Bacteria(100);unclassified;unclassified;unclassified;unclassified;unclassified;unclassified;	Bacteria(100);Saccharibacteria(86);Saccharibacteria_cl(86);Saccharibacteria_or(86);Saccharibacteria_fa(86);Saccharibacteria_ge(86);	0	0	0	0	0	0	0	0	0	0	0	0	0	0	0	0	0	0	0	0	0	0	0	0	0	0	0	0	0	0	0	0	0	0	0	0	0	0	0	0	0	0	0	0	0	0	0
bOTU_831	k__Bacteria(100);p__Chloroflexi(100);c__Anaerolineae(100);o__Anaerolineales(99);f__Anaerolinaceae(99);unclassified;unclassified;	Bacteria(100);Chloroflexi(100);Anaerolineae(99);Anaerolineales(99);Anaerolineaceae(99);unclassified;	0	0	0	0	0	0	0	0	0	0	0	0	0	0	0	0	0	0	0	0	0	0	0	0	0	0	0	0.00869641	0	0	0	0	0	0	0	0	0	0	0	0	0	0	0	0	0	0	0
bOTU_2237	k__Bacteria(100);p__Planctomycetes(100);c__Phycisphaerae(100);o__AKAU3564(100);unclassified;unclassified;unclassified;	Bacteria(100);Planctomycetes(100);Phycisphaerae(100);Phycisphaerales(100);unclassified;unclassified;	0	0	0	0	0	0	0	0	0	0	0	0	0	0	0	0	0	0	0	0	0	0	0	0	0	0	0	0	0	0	0	0	0	0.00850557	0	0	0	0	0	0	0	0	0	0	0	0	0
bOTU_2803	k__Bacteria(100);p__Firmicutes(100);c__Clostridia(98);o__Clostridiales(98);f__Christensenellaceae(89);unclassified;unclassified;	Bacteria(100);Firmicutes(100);Clostridia(100);Clostridiales(100);Christensenellaceae(100);Christensenellaceae_R-7_group(100);	0	0	0	0	0	0	0	0	0	0	0	0	0	0	0	0	0	0	0	0	0	0	0	0	0	0	0	0	0	0	0	0	0	0	0	0	0	0	0	0	0	0	0	0	0	0	0
bOTU_6457	k__Bacteria(100);p__Proteobacteria(100);c__Gammaproteobacteria(100);o__Chromatiales(99);f__Chromatiaceae(98);unclassified;unclassified;	Bacteria(100);Proteobacteria(100);Gammaproteobacteria(100);Run-SP154(100);Run-SP154_fa(100);Run-SP154_ge(100);	0	0	0	0	0	0	0	0	0	0	0	0	0	0	0	0	0	0	0	0	0	0	0	0	0	0	0	0	0	0	0	0	0	0	0	0	0	0	0	0	0	0	0	0	0	0	0
bOTU_1055	k__Bacteria(100);p__Fibrobacteres(91);c__Fibrobacteria(91);o__Fibrobacterales(91);f__Fibrobacteraceae(91);g__Fibrobacter(91);s__succinogenes(91);	Bacteria(100);Fibrobacteres(100);Fibrobacteria(100);Fibrobacterales(100);Fibrobacteraceae(100);possible_genus_06(100);	0	0	0	0	0	0	0	0	0	0	0	0	0	0	0	0	0	0	0	0	0	0	0	0	0	0	0.0524659	0	0	0.00864304	0	0.00860733	0.00865876	0.0340223	0.00867679	0	0	0	0	0.0610235	0	0	0	0	0.00872524	0	0.00856751
bOTU_2858	k__Bacteria(100);p__Chloroflexi(100);c__Anaerolineae(100);o__Anaerolineales(100);f__Anaerolinaceae(100);g__T78(100);unclassified;	Bacteria(100);Chloroflexi(100);Anaerolineae(100);Anaerolineales(100);Anaerolineaceae(100);uncultured(100);	0	0	0	0	0	0	0	0	0	0.00854847	0	0	0	0	0	0	0	0	0	0	0	0	0	0	0	0	0	0	0	0	0	0	0	0	0	0	0	0	0	0	0	0	0	0	0	0	0
bOTU_1457	k__Bacteria(100);p__Acidobacteria(100);c__[Chloracidobacteria](100);o__DS-100(100);unclassified;unclassified;unclassified;	Bacteria(100);Acidobacteria(100);Blastocatellia(100);Blastocatellales(100);Blastocatellaceae_(Subgroup_4)(100);DS-100(100);	0	0	0	0	0	0	0	0	0	0	0	0	0	0	0	0	0	0	0	0	0	0	0	0	0	0	0	0	0.00855432	0.0172861	0.0173626	0.025822	0	0	0	0	0	0	0	0.00871764	0.00868282	0	0.00872448	0.0086881	0.00872524	0	0
bOTU_2124	k__Bacteria(100);p__Proteobacteria(99);c__Deltaproteobacteria(96);o__Syntrophobacterales(95);f__Syntrophobacteraceae(94);unclassified;unclassified;	Bacteria(100);Proteobacteria(100);Deltaproteobacteria(100);Desulfurellales(100);Desulfurellaceae(100);H16(100);	0	0	0	0	0	0	0	0	0	0	0	0	0	0	0	0	0	0	0	0	0	0	0	0	0	0	0.0174886	0	0.00855432	0	0	0	0	0	0	0	0	0	0	0.00871764	0.0260485	0	0	0	0	0	0
bOTU_2306	k__Bacteria(100);p__Verrucomicrobia(85);unclassified;unclassified;unclassified;unclassified;unclassified;	Bacteria(100);Verrucomicrobia(98);unclassified;unclassified;unclassified;unclassified;	0	0	0	0	0	0	0	0	0	0	0	0	0	0	0	0	0	0	0	0	0	0	0	0	0	0	0	0	0	0	0	0	0	0	0	0	0	0	0	0	0	0	0	0	0	0	0
bOTU_2653	k__Bacteria(100);p__Bacteroidetes(100);c__Bacteroidia(100);o__Bacteroidales(100);unclassified;unclassified;unclassified;	Bacteria(100);Bacteroidetes(100);Bacteroidia(100);Bacteroidales(100);Prevotellaceae(88);unclassified;	0	0	0	0	0	0	0	0	0	0	0	0	0	0	0	0	0	0	0	0	0	0	0	0	0	0	0	0	0	0	0	0	0	0	0	0	0	0	0	0	0	0	0	0	0	0	0
bOTU_2828	k__Bacteria(100);p__OP11(99);c__OP11-4(99);unclassified;unclassified;unclassified;unclassified;	Bacteria(100);Microgenomates(100);Candidatus_Levybacteria(100);Candidatus_Levybacteria_or(100);Candidatus_Levybacteria_fa(100);Candidatus_Levybacteria_ge(100);	0	0	0	0	0	0	0	0	0	0	0	0	0	0	0	0	0	0	0	0	0	0	0	0	0	0	0	0	0	0	0	0	0	0	0	0	0	0	0	0	0	0	0	0	0	0	0
bOTU_3195	k__Bacteria(100);p__GN02(99);c__BD1-5(99);unclassified;unclassified;unclassified;unclassified;	Bacteria(100);Gracilibacteria(100);Gracilibacteria_cl(100);Gracilibacteria_or(100);Gracilibacteria_fa(100);Gracilibacteria_ge(100);	0	0	0	0	0	0	0	0	0	0	0	0	0	0	0	0	0	0	0	0	0	0	0	0	0	0	0	0	0	0	0	0	0	0	0	0	0	0	0	0	0	0	0	0	0	0	0
bOTU_2364	k__Bacteria(100);p__WS6(100);c__B142(100);unclassified;unclassified;unclassified;unclassified;	Bacteria(100);WS6(100);WS6_cl(100);WS6_or(100);WS6_fa(100);WS6_ge(100);	0	0	0	0	0	0	0	0	0	0	0	0	0	0	0	0	0	0	0	0	0	0	0	0	0	0	0	0	0	0	0	0	0	0	0	0	0	0	0	0	0	0	0	0	0	0	0
bOTU_2797	k__Bacteria(100);p__OP11(100);c__WCHB1-64(100);unclassified;unclassified;unclassified;unclassified;	Bacteria(100);Microgenomates(100);Candidatus_Collierbacteria(100);Candidatus_Collierbacteria_or(100);Candidatus_Collierbacteria_fa(100);Candidatus_Collierbacteria_ge(100);	0	0	0	0	0	0	0	0	0	0	0	0	0	0	0	0	0	0	0	0	0	0	0	0	0	0	0	0	0	0	0	0	0	0	0	0	0	0	0	0	0	0	0	0	0	0	0
bOTU_2487	k__Bacteria(100);p__Chloroflexi(100);c__Chloroflexi(100);o__Chloroflexales(100);unclassified;unclassified;unclassified;	Bacteria(100);Chloroflexi(100);Chloroflexia(100);Chloroflexales(100);unclassified;unclassified;	0	0	0	0	0	0	0	0	0	0	0	0	0	0	0	0	0	0	0	0	0	0	0	0	0	0	0	0	0	0	0	0	0	0	0	0	0	0	0	0	0	0	0	0	0	0	0
bOTU_2993	k__Bacteria(100);p__Proteobacteria(100);c__Deltaproteobacteria(100);o__MIZ46(100);unclassified;unclassified;unclassified;	Bacteria(100);Proteobacteria(100);Deltaproteobacteria(100);Oligoflexales(100);0319-6G20(100);0319-6G20_ge(100);	0	0	0	0	0	0	0	0	0	0	0	0	0	0	0	0	0	0	0	0	0	0	0	0	0	0	0	0	0	0	0	0	0	0	0	0	0	0	0	0	0	0	0	0	0	0	0
bOTU_4184	k__Bacteria(100);p__Planctomycetes(100);c__Phycisphaerae(100);o__MSBL9(100);unclassified;unclassified;unclassified;	Bacteria(100);Planctomycetes(100);Phycisphaerae(100);ML-A-10(100);ML-A-10_fa(100);ML-A-10_ge(100);	0	0	0	0	0	0	0	0	0	0	0	0	0	0	0	0	0	0	0	0	0	0	0	0	0	0	0	0	0	0.00864304	0	0	0	0	0	0	0	0	0	0	0	0	0	0	0	0	0
bOTU_3598	k__Bacteria(100);p__Chloroflexi(100);c__Anaerolineae(100);o__SBR1031(100);f__A4b(100);unclassified;unclassified;	Bacteria(100);Chloroflexi(100);Anaerolineae(100);Anaerolineales(100);Anaerolineaceae(100);uncultured(100);	0	0	0	0	0	0	0	0	0	0	0	0	0	0	0	0	0	0	0	0	0	0	0	0	0	0	0	0	0	0	0	0	0	0	0	0	0	0	0	0	0	0	0	0	0	0	0
bOTU_2505	k__Bacteria(100);p__Proteobacteria(98);c__Deltaproteobacteria(97);o__Bdellovibrionales(96);f__Bacteriovoracaceae(96);unclassified;unclassified;	Bacteria(100);Proteobacteria(100);Deltaproteobacteria(99);Bdellovibrionales(99);Bacteriovoracaceae(99);Peredibacter(93);	0	0	0	0	0	0	0	0	0	0	0	0	0	0	0	0	0	0	0	0	0	0	0	0	0	0	0	0	0	0	0	0	0	0	0	0	0	0	0	0	0	0	0	0	0	0	0
bOTU_2813	k__Bacteria(100);p__Planctomycetes(100);c__Phycisphaerae(100);o__Pla1(100);unclassified;unclassified;unclassified;	Bacteria(100);Planctomycetes(100);Phycisphaerae(100);Pla1_lineage(100);Pla1_lineage_fa(100);Pla1_lineage_ge(100);	0	0	0	0	0	0	0	0	0	0	0	0	0	0	0	0	0	0	0	0	0	0	0	0	0	0	0	0	0	0	0	0	0	0	0	0	0	0	0	0	0	0	0	0	0	0	0
bOTU_2613	k__Bacteria(100);p__Firmicutes(100);c__Clostridia(99);o__Clostridiales(99);f__[Acidaminobacteraceae](97);g__Fusibacter(92);unclassified;	Bacteria(100);Firmicutes(100);Clostridia(100);Clostridiales(100);Family_XII(92);unclassified;	0	0	0	0	0	0	0	0	0	0	0	0	0	0	0	0	0	0	0	0	0	0	0	0	0	0	0	0	0	0	0	0	0	0	0	0	0	0	0	0	0	0	0	0	0	0	0
bOTU_2395	k__Bacteria(100);unclassified;unclassified;unclassified;unclassified;unclassified;unclassified;	Bacteria(100);unclassified;unclassified;unclassified;unclassified;unclassified;	0	0	0	0	0	0	0	0	0	0	0	0	0	0	0	0	0	0	0	0	0	0	0	0	0	0	0	0	0	0	0	0	0	0	0	0	0	0	0	0	0	0	0	0	0	0	0
bOTU_5260	k__Bacteria(100);p__Firmicutes(100);c__Clostridia(100);o__Clostridiales(100);f__Ruminococcaceae(100);unclassified;unclassified;	Bacteria(100);Firmicutes(100);Clostridia(100);Clostridiales(100);Ruminococcaceae(100);Ruminiclostridium_1(80);	0	0	0	0	0	0	0	0	0	0	0	0	0	0	0	0	0	0	0	0	0	0	0	0	0	0	0	0	0	0	0	0	0	0	0	0	0	0	0	0	0	0	0	0	0	0	0
bOTU_3104	k__Bacteria(100);p__Chloroflexi(90);unclassified;unclassified;unclassified;unclassified;unclassified;	Bacteria(100);Chloroflexi(100);Thermomicrobia(95);JG30-KF-CM45(90);JG30-KF-CM45_fa(90);JG30-KF-CM45_ge(90);	0	0	0	0	0	0	0	0	0	0	0	0	0	0	0	0	0	0	0	0	0	0	0	0	0	0	0	0	0	0	0	0	0	0	0	0	0	0	0	0	0	0	0	0	0	0	0
bOTU_2328	k__Bacteria(100);p__Chloroflexi(100);c__Anaerolineae(100);o__Anaerolineales(100);f__Anaerolinaceae(100);g__Anaerolinea(100);unclassified;	Bacteria(100);Chloroflexi(100);Anaerolineae(100);Anaerolineales(100);Anaerolineaceae(100);Anaerolinea(100);	0	0	0	0	0	0	0	0	0	0	0	0	0	0	0	0	0	0	0	0	0	0	0	0	0	0	0	0	0	0	0	0	0	0	0	0	0	0	0	0	0	0	0	0	0	0	0
bOTU_3591	k__Bacteria(100);p__Proteobacteria(100);c__Alphaproteobacteria(100);o__Rhizobiales(100);f__Hyphomicrobiaceae(100);g__Pedomicrobium(100);s__australicum(100);	Bacteria(100);Proteobacteria(100);Alphaproteobacteria(100);Rhizobiales(100);Hyphomicrobiaceae(100);Pedomicrobium(100);	0	0	0	0	0	0	0	0	0	0	0	0	0	0	0	0	0	0	0	0	0	0	0	0	0	0	0	0	0	0	0	0	0	0	0	0	0	0	0	0	0	0	0	0	0	0	0
bOTU_3900	k__Bacteria(100);p__OP9(99);c__JS1(99);o__SB-45(99);unclassified;unclassified;unclassified;	Bacteria(100);Atribacteria(98);Atribacteria_cl(98);Atribacteria_or(98);Atribacteria_fa(98);Atribacteria_ge(98);	0	0	0	0	0	0	0	0	0	0	0	0	0	0	0	0	0	0	0	0	0	0	0	0	0	0	0	0	0	0	0	0	0	0	0	0	0	0	0	0	0	0	0	0	0	0	0
bOTU_2832	k__Bacteria(100);p__Chloroflexi(100);c__TK17(100);o__mle1-48(100);unclassified;unclassified;unclassified;	Bacteria(100);Chloroflexi(100);TK10(100);TK10_or(100);TK10_fa(100);TK10_ge(100);	0	0	0	0	0	0	0	0	0	0	0	0	0	0	0	0	0	0	0	0	0	0	0	0	0	0	0	0	0	0	0	0	0	0	0	0	0	0	0	0	0	0	0	0	0	0	0
bOTU_3387	k__Bacteria(100);p__Bacteroidetes(100);unclassified;unclassified;unclassified;unclassified;unclassified;	Bacteria(100);Bacteroidetes(100);Sphingobacteriia(99);Sphingobacteriales(99);unclassified;unclassified;	0	0	0	0	0	0	0	0	0	0	0	0	0	0	0	0	0	0	0	0	0	0	0	0	0	0	0	0	0	0	0	0	0	0	0	0	0	0	0	0	0	0	0	0	0	0	0
bOTU_3893	k__Bacteria(100);unclassified;unclassified;unclassified;unclassified;unclassified;unclassified;	Bacteria(100);unclassified;unclassified;unclassified;unclassified;unclassified;	0	0	0	0	0	0	0	0	0	0	0	0	0	0	0	0	0	0	0	0	0	0	0	0	0	0	0	0	0	0	0	0	0	0	0	0	0	0	0	0	0	0	0	0	0	0	0
bOTU_5252	k__Bacteria(100);p__Tenericutes(100);c__Mollicutes(100);o__RF39(100);unclassified;unclassified;unclassified;	Bacteria(100);Tenericutes(100);Mollicutes(100);Mollicutes_RF9(100);Mollicutes_RF9_fa(100);Mollicutes_RF9_ge(100);	0	0	0	0	0	0	0	0	0	0	0	0	0	0	0	0	0	0	0	0	0	0	0	0	0	0	0	0	0	0	0	0	0	0	0	0	0	0	0	0	0	0	0	0	0	0	0
bOTU_3368	k__Bacteria(100);p__Spirochaetes(99);c__Spirochaetes(99);o__Spirochaetales(99);f__Spirochaetaceae(99);g__Treponema(98);unclassified;	Bacteria(100);Spirochaetae(97);Spirochaetes(97);Spirochaetales(97);Spirochaetaceae(97);unclassified;	0	0	0	0	0	0	0	0	0	0	0	0	0	0	0	0	0	0	0	0	0	0	0	0	0	0	0	0	0	0	0	0	0	0	0	0	0	0	0	0	0	0	0	0	0	0	0
bOTU_3992	k__Bacteria(100);p__Acidobacteria(100);c__Acidobacteria-6(100);o__iii1-15(100);unclassified;unclassified;unclassified;	Bacteria(100);Acidobacteria(100);Subgroup_6(100);Subgroup_6_or(100);Subgroup_6_fa(100);Subgroup_6_ge(100);	0	0	0	0	0	0	0	0	0	0	0	0	0	0	0	0	0	0	0	0	0	0	0	0	0	0	0	0	0	0	0	0	0	0	0	0	0	0	0	0	0	0	0	0	0	0	0
bOTU_5	k__Bacteria(100);p__WWE1(100);c__[Cloacamonae](100);o__[Cloacamonales](100);f__[Cloacamonaceae](100);unclassified;unclassified;	Bacteria(100);Cloacimonetes(100);W27(100);W27_or(100);W27_fa(100);W27_ge(100);	0.00854117	0	0	0	0	0	0	0	0	0	0	0	0	0	0	0	0	0	0	0	0	0	0	0	0	0	5.0717	4.08731	5.44055	5.95506	4.44483	5.2763	5.22989	0.450795	3.43601	0.304851	0.444135	1.01996	1.48287	4.06242	6.19953	3.97213	5.42663	3.17116	2.09406	2.08953	2.29609
bOTU_83	k__Bacteria(100);p__Firmicutes(99);c__Clostridia(89);o__Clostridiales(81);unclassified;unclassified;unclassified;	Bacteria(100);Firmicutes(100);Clostridia(100);Clostridiales(100);Family_XI(100);uncultured(100);	0	0	0	0	0.0519391	0.0086949	0	0.136624	0.0427972	0.0256454	0.0259202	0.00862589	0	0	0	0	0	0	0	0	0	0	0	0	0	0	0.743267	0.295678	0.342173	0.0777874	0.173626	0.275435	0.121223	0.1531	0.260304	0.165491	0.130628	0.278964	0.144878	0.636387	0.382044	0.313589	0.113418	0.104257	0.16578	0.131142	0.162783
bOTU_66	k__Bacteria(100);p__Firmicutes(99);c__Clostridia(90);o__Clostridiales(90);unclassified;unclassified;unclassified;	Bacteria(100);Firmicutes(100);Clostridia(99);Clostridiales(98);Ruminococcaceae(96);unclassified;	0	0	0	0	0.0692521	0	0.0173702	0.153702	0.265343	0.153872	0.181441	0	0	0	0	0	0	0	0	0	0	0	0	0	0	0	0.139909	0.365249	0.136869	0.129646	0.112857	0.12911	0.121223	0.0935613	0.251627	0.174201	0.156753	0.270247	0.366456	0.209223	0.234436	0.191638	0.148316	0.13901	0.18323	0.131142	0.128513
bOTU_425	k__Bacteria(100);p__Firmicutes(100);c__Clostridia(95);o__Clostridiales(94);f__Clostridiaceae(80);g__Clostridium(80);unclassified;	Bacteria(100);Firmicutes(100);Clostridia(99);Clostridiales(99);Ruminococcaceae(99);Saccharofermentans(99);	0	0.00863334	0.00865052	0.00851281	0.0519391	0	0.00868508	0	0.00855945	0.00854847	0	0	0.0171674	0.00861846	0.0345513	0.017325	0.00866476	0.0172831	0.00865426	0.00865202	0	0.00848033	0.017316	0.00862887	0.00852951	0.0086423	0.0961875	0.0782677	0.0940975	0.0691443	0.0260439	0.0688587	0.129881	0.110572	0.208243	0.165491	0.121919	0.0784587	0.0170445	0.0610235	0.0781454	0.0783972	0.0436224	0.0260643	0.0436262	0.0786851	0.03427
bOTU_370	k__Bacteria(100);p__Firmicutes(86);unclassified;unclassified;unclassified;unclassified;unclassified;	Bacteria(100);Firmicutes(100);Clostridia(100);Clostridiales(100);Ruminococcaceae(100);Fastidiosipila(100);	0	0	0	0	0.0865651	0	0.00868508	0.0853898	0.0171189	0.0341939	0.0259202	0	0	0	0	0	0	0	0	0	0	0	0	0	0.00852951	0	0.0262329	0.0173928	0.00855432	0.00864304	0	0.00860733	0.00865876	0.00850557	0	0.00871004	0.00870853	0.00871764	0	0.0348705	0.00868282	0.0174216	0.00872448	0.0086881	0.00872524	0	0
bOTU_5035	k__Bacteria(100);p__Firmicutes(100);c__Clostridia(100);o__Clostridiales(100);f__Gracilibacteraceae(100);g__Gracilibacter(100);unclassified;	Bacteria(100);Firmicutes(100);Clostridia(100);Clostridiales(100);Gracilibacteraceae(100);Gracilibacter(100);	0	0	0	0	0	0	0	0	0	0	0	0	0	0	0	0	0	0	0	0	0	0	0	0	0	0	0.0437216	0.00869641	0	0	0	0.0172147	0.0432938	0.0340223	0.0433839	0.00871004	0.00870853	0.0261529	0	0.0348705	0.0173656	0	0	0	0	0.00874279	0.017135
bOTU_2455	k__Bacteria(100);p__Armatimonadetes(100);c__SJA-176(100);o__RB046(100);unclassified;unclassified;unclassified;	Bacteria(100);Armatimonadetes(100);uncultured(100);uncultured_or(100);uncultured_fa(100);uncultured_ge(100);	0	0	0	0	0	0	0	0.0426949	0.00855945	0	0	0	0	0	0	0	0	0	0	0	0	0	0	0	0	0	0	0	0.00855432	0	0.00868131	0	0.00865876	0.00850557	0.00867679	0	0	0	0	0.00871764	0	0	0	0.0086881	0	0.00874279	0.00856751
bOTU_848	k__Bacteria(100);p__Firmicutes(100);c__Bacilli(100);o__Bacillales(100);f__Bacillaceae(100);g__Bacillus(99);unclassified;	Bacteria(100);Firmicutes(100);Bacilli(100);Bacillales(100);Bacillaceae(100);Bacillus(100);	0.0170823	0.00863334	0.00865052	0.00851281	0.00865651	0	0	0.0256169	0.00855945	0.00854847	0	0	0.0171674	0	0	0	0	0	0	0	0	0	0	0	0.00852951	0	0	0.00869641	0	0	0	0	0	0.00850557	0.00867679	0	0	0	0	0.0174353	0	0.0087108	0	0	0	0	0
bOTU_554	k__Bacteria(100);p__Firmicutes(100);c__Clostridia(100);o__Clostridiales(99);f__Clostridiaceae(92);unclassified;unclassified;	Bacteria(100);Firmicutes(100);Clostridia(100);Clostridiales(100);Clostridiales_Incertae_Sedis(100);Proteiniborus(100);	0.0427058	0.0172667	0.017301	0.00851281	0.034626	0.0434745	0.0173702	0.00853898	0.00855945	0.00854847	0.0518403	0.0345036	0.00858369	0.00861846	0.0259134	0.0259875	0	0.00864155	0.0259628	0.017304	0.0172548	0.0169607	0.00865801	0	0.017059	0.0172846	0.00874432	0.00869641	0.0342173	0.00864304	0.0173626	0	0	0.00850557	0	0	0.00870853	0.0174353	0.0170445	0	0.0173656	0.0174216	0.00872448	0.0173762	0.00872524	0.00874279	0
bOTU_2596	k__Bacteria(100);p__Bacteroidetes(100);c__Bacteroidia(100);o__Bacteroidales(100);f__SB-1(100);unclassified;unclassified;	Bacteria(100);Bacteroidetes(100);Bacteroidia(100);Bacteroidia_Incertae_Sedis(99);Draconibacteriaceae(99);uncultured(88);	0	0	0	0	0	0	0	0	0	0	0	0	0	0	0	0	0	0	0	0	0	0	0	0	0	0	0.00874432	0	0.00855432	0.00864304	0	0.0344293	0.0259763	0.0170111	0.00867679	0.00871004	0.00870853	0	0.00852224	0.00871764	0.00868282	0.0087108	0	0	0.00872524	0.00874279	0.00856751
bOTU_458	k__Bacteria(100);p__OD1(100);c__ABY1(100);unclassified;unclassified;unclassified;unclassified;	Bacteria(100);Parcubacteria(100);Candidatus_Falkowbacteria(100);Candidatus_Falkowbacteria_or(100);Candidatus_Falkowbacteria_fa(100);Candidatus_Falkowbacteria_ge(100);	0	0	0	0	0	0	0	0	0	0	0	0	0	0	0	0	0	0	0	0	0	0	0	0	0	0	0	0	0	0	0	0	0	0	0	0	0	0	0	0	0	0	0	0	0	0	0
bOTU_878	k__Bacteria(100);p__Spirochaetes(100);c__Spirochaetes(100);o__Spirochaetales(100);f__Spirochaetaceae(100);g__Treponema(99);unclassified;	Bacteria(100);Spirochaetae(100);Spirochaetes(100);Spirochaetales(100);Spirochaetaceae(100);uncultured(99);	0	0	0	0	0	0	0	0	0	0	0	0	0	0	0	0	0	0	0	0	0	0	0	0	0	0	0	0	0	0	0	0	0	0	0	0	0	0	0	0	0	0	0	0	0	0	0
bOTU_713	k__Bacteria(100);p__Chloroflexi(100);c__Anaerolineae(100);o__GCA004(100);unclassified;unclassified;unclassified;	Bacteria(100);Chloroflexi(100);Anaerolineae(100);Anaerolineales(100);Anaerolineaceae(100);uncultured(100);	0	0	0	0	0	0	0	0	0	0	0	0	0	0	0	0	0	0	0	0	0	0	0	0	0	0	0	0	0	0	0	0	0	0	0	0	0	0	0	0	0	0	0	0	0	0	0
bOTU_1073	k__Bacteria(100);p__Proteobacteria(93);unclassified;unclassified;unclassified;unclassified;unclassified;	Bacteria(100);unclassified;unclassified;unclassified;unclassified;unclassified;	0	0	0	0	0	0	0	0	0	0	0	0	0	0	0	0	0	0	0	0	0	0	0	0	0	0	0	0	0	0	0	0	0	0	0	0	0	0	0	0	0	0	0	0	0	0	0
bOTU_1129	k__Bacteria(100);unclassified;unclassified;unclassified;unclassified;unclassified;unclassified;	Bacteria(100);unclassified;unclassified;unclassified;unclassified;unclassified;	0	0	0	0	0	0	0	0	0	0	0	0	0	0	0	0	0	0	0	0	0	0	0	0	0	0	0	0	0	0	0	0	0	0	0	0	0	0	0	0	0	0	0	0	0	0	0
bOTU_1154	k__Bacteria(100);p__WS6(100);c__B142(100);unclassified;unclassified;unclassified;unclassified;	Bacteria(100);WS6(100);WS6_cl(100);WS6_or(100);WS6_fa(100);WS6_ge(100);	0	0	0	0	0	0	0	0	0	0	0	0	0	0	0	0	0	0	0	0	0	0	0	0	0	0	0	0	0	0	0	0	0	0	0	0	0	0	0	0	0	0	0	0	0	0	0
bOTU_1562	k__Bacteria(100);p__Bacteroidetes(98);c__[Saprospirae](91);o__[Saprospirales](91);f__Saprospiraceae(91);unclassified;unclassified;	Bacteria(100);Bacteroidetes(100);Sphingobacteriia(97);Sphingobacteriales(97);Saprospiraceae(96);uncultured(96);	0	0	0	0	0	0	0	0	0	0	0	0	0	0	0	0	0	0	0	0	0	0	0	0	0	0	0	0	0	0	0	0	0	0	0	0	0	0	0	0	0	0	0	0	0	0	0
bOTU_1410	k__Bacteria(100);p__Chloroflexi(100);c__Anaerolineae(100);o__Anaerolineales(100);f__Anaerolinaceae(100);g__T78(100);unclassified;	Bacteria(100);Chloroflexi(100);Anaerolineae(100);Anaerolineales(100);Anaerolineaceae(100);uncultured(97);	0	0	0	0	0	0	0	0	0	0	0	0	0	0	0	0	0	0	0	0	0	0	0	0	0	0	0	0	0	0	0	0	0	0	0	0	0	0	0	0	0	0	0	0	0	0	0
bOTU_1936	k__Bacteria(100);p__Proteobacteria(99);c__Deltaproteobacteria(97);o__Myxococcales(84);f__Polyangiaceae(83);unclassified;unclassified;	Bacteria(100);Proteobacteria(100);Deltaproteobacteria(99);Myxococcales(99);Phaselicystidaceae(86);Phaselicystis(86);	0	0	0	0	0	0	0	0	0	0	0	0	0	0	0	0	0	0	0	0	0	0	0	0	0	0	0	0	0	0	0	0	0	0	0	0	0	0	0	0	0	0	0	0	0	0	0
bOTU_1479	k__Bacteria(100);p__Spirochaetes(100);c__[Leptospirae](100);o__[Leptospirales](100);f__Sediment-4(100);g__SJA-88(100);unclassified;	Bacteria(100);Spirochaetae(100);Spirochaetes(100);Spirochaetales(100);Leptospiraceae(100);uncultured(100);	0	0	0	0	0	0	0	0	0	0	0	0	0	0	0	0	0	0	0	0	0	0	0	0	0	0	0	0	0	0	0	0	0	0	0	0	0	0	0	0	0	0	0	0	0	0	0
bOTU_1697	k__Bacteria(100);p__Acidobacteria(100);c__iii1-8(100);o__SJA-36(100);unclassified;unclassified;unclassified;	Bacteria(100);Acidobacteria(100);Holophagae(99);Subgroup_7(99);Subgroup_7_fa(99);Subgroup_7_ge(99);	0	0	0	0	0	0	0	0	0	0	0	0	0	0	0	0	0	0	0	0	0	0	0	0	0	0	0	0	0	0	0	0	0	0	0	0	0	0	0	0	0	0	0	0	0	0	0
bOTU_1004	k__Bacteria(100);p__Verrucomicrobia(100);c__[Pedosphaerae](100);o__[Pedosphaerales](100);unclassified;unclassified;unclassified;	Bacteria(100);Verrucomicrobia(100);OPB35_soil_group(100);OPB35_soil_group_or(92);OPB35_soil_group_fa(92);OPB35_soil_group_ge(92);	0	0	0	0	0	0	0	0	0	0	0	0	0	0	0	0	0	0	0	0	0	0	0	0	0	0	0	0	0	0	0	0	0	0	0	0	0	0	0	0	0	0	0	0	0	0	0
bOTU_1404	k__Bacteria(100);p__OP11(100);c__OP11-4(100);unclassified;unclassified;unclassified;unclassified;	Bacteria(100);Microgenomates(99);unclassified;unclassified;unclassified;unclassified;	0	0	0	0	0	0	0	0	0	0	0	0	0	0	0	0	0	0	0	0	0	0	0	0	0	0	0	0	0	0	0	0	0	0	0	0	0	0	0	0	0	0	0	0	0	0	0
bOTU_1334	k__Bacteria(100);p__NC10(100);c__12-24(100);o__JH-WHS47(100);unclassified;unclassified;unclassified;	Bacteria(100);Nitrospirae(100);Nitrospira(100);Nitrospirales(100);Sh765B-TzT-35(100);Sh765B-TzT-35_ge(100);	0	0	0	0	0	0	0	0	0	0	0	0	0	0	0	0	0	0	0	0	0	0	0	0	0	0	0	0	0	0	0	0	0	0	0	0	0	0	0	0	0	0	0	0	0	0	0
bOTU_1655	k__Bacteria(100);p__Proteobacteria(100);c__Alphaproteobacteria(100);o__BD7-3(100);unclassified;unclassified;unclassified;	Bacteria(100);Proteobacteria(100);Alphaproteobacteria(100);Alphaproteobacteria_Incertae_Sedis(100);Unknown_Family(100);uncultured(100);	0	0	0	0	0	0	0	0	0	0	0	0	0	0	0	0	0	0	0	0	0	0	0	0	0	0	0	0	0	0	0	0	0	0	0	0	0	0	0	0	0	0	0	0	0	0	0
bOTU_1973	k__Bacteria(100);unclassified;unclassified;unclassified;unclassified;unclassified;unclassified;	Bacteria(100);Proteobacteria(89);Deltaproteobacteria(86);Bdellovibrionales(85);Bdellovibrionaceae(85);Bdellovibrio(85);	0	0	0	0	0	0	0	0	0	0	0	0	0	0	0	0	0	0	0	0	0	0	0	0	0	0	0	0	0	0	0	0	0	0	0	0	0	0	0	0	0	0	0	0	0	0	0
bOTU_3098	k__Bacteria(100);p__Firmicutes(100);c__Clostridia(100);o__Clostridiales(100);f__Lachnospiraceae(100);g__Coprococcus(100);unclassified;	Bacteria(100);Firmicutes(100);Clostridia(100);Clostridiales(100);Lachnospiraceae(100);unclassified;	0	0	0	0	0	0	0	0	0	0	0	0	0	0	0	0	0	0	0	0	0	0	0	0	0	0	0	0	0	0	0	0	0	0	0	0	0	0	0	0	0	0	0	0	0	0	0
bOTU_2341	k__Bacteria(100);p__Bacteroidetes(100);c__Bacteroidia(99);o__Bacteroidales(99);unclassified;unclassified;unclassified;	Bacteria(100);Bacteroidetes(100);Bacteroidia(94);unclassified;unclassified;unclassified;	0	0	0	0	0	0	0	0	0	0	0	0	0	0	0	0	0	0	0	0	0	0	0	0	0	0	0	0	0	0	0	0	0	0	0	0	0	0	0	0	0	0	0	0	0	0	0
bOTU_2504	k__Bacteria(100);p__Proteobacteria(90);c__Deltaproteobacteria(86);unclassified;unclassified;unclassified;unclassified;	Bacteria(100);Proteobacteria(100);Deltaproteobacteria(100);Myxococcales(100);Haliangiaceae(99);Haliangium(99);	0	0	0	0	0	0	0	0	0	0	0	0	0	0	0	0	0	0	0	0	0	0	0	0	0	0	0	0	0	0	0	0	0	0	0	0	0	0	0	0	0	0	0	0	0	0	0
bOTU_2637	k__Bacteria(100);p__Firmicutes(99);c__Clostridia(99);o__Clostridiales(99);f__Clostridiaceae(99);g__Caloramator(99);unclassified;	Bacteria(100);Firmicutes(100);Clostridia(100);Clostridiales(100);Clostridiaceae_1(100);unclassified;	0	0	0	0	0	0	0	0	0	0	0	0	0	0	0	0	0	0	0	0	0	0	0	0	0	0	0	0	0	0	0	0	0	0	0	0	0	0	0	0	0	0	0	0	0	0	0
bOTU_2088	k__Bacteria(100);p__Proteobacteria(86);unclassified;unclassified;unclassified;unclassified;unclassified;	Bacteria(100);unclassified;unclassified;unclassified;unclassified;unclassified;	0	0	0	0	0	0	0	0	0	0	0	0	0	0	0	0	0	0	0	0	0	0	0	0	0	0	0	0	0	0	0	0	0	0	0	0	0	0	0	0	0	0	0	0	0	0	0
bOTU_6121	k__Bacteria(100);p__Bacteroidetes(100);c__Bacteroidia(100);o__Bacteroidales(100);f__SB-1(84);unclassified;unclassified;	Bacteria(100);Bacteroidetes(100);Bacteroidetes_vadinHA17(100);Bacteroidetes_vadinHA17_or(100);Bacteroidetes_vadinHA17_fa(100);Bacteroidetes_vadinHA17_ge(100);	0	0	0	0	0	0	0	0	0	0	0	0	0	0	0	0	0	0	0	0	0	0	0	0	0	0	0	0	0	0	0	0	0	0	0	0	0	0	0	0	0	0	0	0	0	0	0
bOTU_2344	k__Bacteria(100);p__Bacteroidetes(100);c__Sphingobacteriia(100);o__Sphingobacteriales(100);f__Sphingobacteriaceae(100);g__Pedobacter(100);unclassified;	Bacteria(100);Bacteroidetes(100);Sphingobacteriia(100);Sphingobacteriales(100);Sphingobacteriaceae(100);Pedobacter(92);	0	0	0	0	0	0	0	0	0	0	0	0	0	0	0	0	0	0	0	0	0	0	0	0	0	0	0	0	0	0	0	0	0	0	0	0	0	0	0	0	0	0	0	0	0	0	0
bOTU_3309	k__Bacteria(100);p__Firmicutes(86);unclassified;unclassified;unclassified;unclassified;unclassified;	Bacteria(100);Firmicutes(100);Clostridia(100);Clostridiales(100);Christensenellaceae(100);Christensenellaceae_R-7_group(100);	0	0	0	0	0	0	0	0	0	0.00854847	0	0	0	0	0	0	0	0	0	0	0	0	0	0	0	0	0	0	0	0	0	0	0	0	0	0	0	0	0	0	0	0	0	0	0	0	0
bOTU_2835	k__Bacteria(100);p__Acidobacteria(100);c__BPC102(100);o__MVS-40(100);unclassified;unclassified;unclassified;	Bacteria(100);Acidobacteria(100);Subgroup_18(100);Subgroup_18_or(100);Subgroup_18_fa(100);Subgroup_18_ge(100);	0	0	0	0	0	0	0	0	0	0	0	0	0	0	0	0	0	0	0	0	0	0	0	0	0	0	0	0	0	0	0	0	0	0	0	0	0	0	0	0	0	0	0	0	0	0	0
bOTU_2438	k__Bacteria(100);p__Proteobacteria(99);c__Deltaproteobacteria(96);o__Myxococcales(95);f__Polyangiaceae(95);unclassified;unclassified;	Bacteria(100);Proteobacteria(100);Deltaproteobacteria(100);Myxococcales(100);BIrii41(98);BIrii41_ge(98);	0	0	0	0	0	0	0	0	0	0	0	0	0	0	0	0	0	0	0	0	0	0	0	0	0	0	0	0	0	0	0	0	0	0	0	0	0	0	0	0	0	0	0	0	0	0	0
bOTU_2200	k__Bacteria(100);p__Bacteroidetes(100);c__Bacteroidia(100);o__Bacteroidales(100);f__Prevotellaceae(98);g__Prevotella(98);unclassified;	Bacteria(100);Bacteroidetes(100);Bacteroidia(100);Bacteroidales(100);Prevotellaceae(100);unclassified;	0	0	0	0	0	0	0	0	0	0	0	0	0	0	0	0	0	0	0	0	0	0	0	0	0	0	0	0	0	0	0	0	0	0	0	0	0	0	0	0	0	0	0	0	0	0	0
bOTU_3682	k__Bacteria(100);p__Verrucomicrobia(98);c__Verruco-5(98);o__LD1-PB3(98);unclassified;unclassified;unclassified;	Bacteria(100);Verrucomicrobia(96);unclassified;unclassified;unclassified;unclassified;	0	0	0	0	0	0	0	0	0	0	0	0	0	0	0	0	0	0	0	0	0	0	0	0	0	0	0	0	0	0	0	0	0	0	0	0	0	0	0	0	0	0	0	0	0	0	0
bOTU_2266	k__Bacteria(100);p__Planctomycetes(100);c__Phycisphaerae(100);o__mle1-8(100);unclassified;unclassified;unclassified;	Bacteria(100);Planctomycetes(100);Phycisphaerae(100);mle1-8(100);mle1-8_fa(100);mle1-8_ge(100);	0	0	0	0	0	0	0	0	0	0	0	0	0	0	0	0	0	0	0	0	0	0	0	0	0	0	0	0	0	0	0	0	0	0	0	0	0	0	0	0	0	0	0	0	0	0	0
bOTU_3226	k__Bacteria(100);p__OP11(99);c__OP11-4(99);unclassified;unclassified;unclassified;unclassified;	Bacteria(100);Microgenomates(100);Candidatus_Levybacteria(100);Candidatus_Levybacteria_or(100);Candidatus_Levybacteria_fa(100);Candidatus_Levybacteria_ge(100);	0	0	0	0	0	0	0	0	0	0	0	0	0	0	0	0	0	0	0	0	0	0	0	0	0	0	0	0	0	0	0	0	0	0	0	0	0	0	0	0	0	0	0	0	0	0	0
bOTU_5239	k__Bacteria(100);p__Firmicutes(96);c__Clostridia(90);o__Clostridiales(90);unclassified;unclassified;unclassified;	Bacteria(100);Firmicutes(100);Clostridia(100);Clostridiales(100);Ruminococcaceae(100);Ercella(82);	0	0	0	0	0	0	0	0	0	0	0	0	0	0	0	0	0	0	0	0	0	0	0	0	0	0	0	0	0	0	0	0	0	0	0	0	0	0	0	0	0	0	0	0	0	0	0
bOTU_1977	k__Bacteria(100);unclassified;unclassified;unclassified;unclassified;unclassified;unclassified;	Bacteria(100);Candidatus_Berkelbacteria(84);Candidatus_Berkelbacteria_cl(84);Candidatus_Berkelbacteria_or(84);Candidatus_Berkelbacteria_fa(84);Candidatus_Berkelbacteria_ge(84);	0	0	0	0	0	0	0	0	0	0	0	0	0	0	0	0	0	0	0	0	0	0	0	0	0	0	0	0	0	0	0	0	0	0	0	0	0	0	0	0	0	0	0	0	0	0	0
bOTU_2250	k__Bacteria(100);p__Actinobacteria(100);c__Acidimicrobiia(100);o__Acidimicrobiales(100);f__C111(100);unclassified;unclassified;	Bacteria(100);Actinobacteria(100);Acidimicrobiia(100);Acidimicrobiales(100);Acidimicrobiaceae(100);Ilumatobacter(100);	0	0	0	0	0	0	0	0	0	0	0	0	0	0	0	0	0	0	0	0	0	0	0	0	0	0	0	0	0	0	0	0	0	0	0	0	0	0	0	0	0	0	0	0	0	0	0
bOTU_5584	k__Bacteria(100);p__Firmicutes(100);c__Clostridia(100);o__Clostridiales(100);f__Syntrophomonadaceae(100);g__Syntrophomonas(100);unclassified;	Bacteria(100);Firmicutes(100);Clostridia(100);Clostridiales(100);Syntrophomonadaceae(100);Syntrophomonas(100);	0	0	0	0	0	0	0	0	0	0	0	0	0	0	0	0	0	0	0	0	0	0	0	0	0	0	0	0	0	0	0	0	0	0	0	0	0	0	0	0	0	0	0	0	0	0	0
bOTU_2467	k__Bacteria(100);p__Proteobacteria(94);unclassified;unclassified;unclassified;unclassified;unclassified;	Bacteria(100);Proteobacteria(85);unclassified;unclassified;unclassified;unclassified;	0	0	0	0	0	0	0	0	0	0	0	0	0	0	0	0	0	0	0	0	0	0	0	0	0	0	0	0	0	0	0	0	0	0	0	0	0	0	0	0	0	0	0	0	0	0	0
bOTU_2279	k__Bacteria(100);p__TM7(99);c__SC3(99);unclassified;unclassified;unclassified;unclassified;	Bacteria(99);unclassified;unclassified;unclassified;unclassified;unclassified;	0	0	0	0	0	0	0	0	0	0	0	0	0	0	0	0	0	0	0	0	0	0	0	0	0	0	0	0	0	0	0	0	0	0	0	0	0	0	0	0	0	0	0	0	0	0	0
bOTU_1807	k__Bacteria(100);p__NKB19(82);unclassified;unclassified;unclassified;unclassified;unclassified;	Bacteria(100);Hydrogenedentes(100);Hydrogenedentes_cl(100);Hydrogenedentes_or(100);Hydrogenedentes_fa(100);Hydrogenedentes_ge(100);	0	0	0	0	0	0	0	0	0	0	0	0	0	0	0	0	0	0	0	0	0	0	0	0	0	0	0	0	0	0	0	0	0	0	0	0	0	0	0	0	0	0	0	0	0	0	0
bOTU_1906	k__Bacteria(100);p__Chloroflexi(100);c__Anaerolineae(100);o__Caldilineales(100);f__Caldilineaceae(100);g__Caldilinea(97);unclassified;	Bacteria(100);Chloroflexi(100);Caldilineae(98);Caldilineales(98);Caldilineaceae(98);unclassified;	0	0	0	0	0	0	0	0	0	0	0	0	0	0	0	0	0	0	0	0	0	0	0	0	0	0	0	0	0	0	0	0	0	0	0	0	0	0	0	0	0	0	0	0	0	0	0
bOTU_2521	k__Bacteria(100);p__Chloroflexi(100);c__Anaerolineae(100);o__Anaerolineales(100);f__Anaerolinaceae(100);g__SHD-14(92);unclassified;	Bacteria(100);Chloroflexi(100);Anaerolineae(100);Anaerolineales(100);Anaerolineaceae(100);Levilinea(98);	0	0	0	0	0	0	0	0	0	0	0	0	0	0	0	0	0	0	0	0	0	0	0	0	0	0	0	0	0	0	0	0	0	0	0	0	0	0	0	0	0	0	0	0	0	0	0
bOTU_1722	k__Bacteria(100);p__Bacteroidetes(100);c__Bacteroidia(100);o__Bacteroidales(100);f__Prevotellaceae(91);g__Prevotella(91);unclassified;	Bacteria(100);Bacteroidetes(100);Bacteroidia(100);Bacteroidales(100);Prevotellaceae(100);Prevotella_7(100);	0	0	0	0	0	0	0	0	0	0	0	0	0	0	0	0	0	0	0	0	0	0	0	0	0	0	0	0	0	0.00864304	0	0	0	0	0	0	0	0	0	0	0	0	0	0	0	0	0
bOTU_3154	k__Bacteria(100);p__Bacteroidetes(100);c__Bacteroidia(100);o__Bacteroidales(100);unclassified;unclassified;unclassified;	Bacteria(100);Bacteroidetes(100);Bacteroidia(100);Bacteroidales(100);Bacteroidaceae(92);Bacteroides(92);	0	0	0	0	0	0	0	0	0	0	0	0	0	0	0	0	0	0	0	0	0	0	0	0	0	0	0	0	0	0	0	0	0	0	0	0	0	0	0	0	0	0	0	0	0	0	0
bOTU_3521	k__Bacteria(100);p__Bacteroidetes(100);c__Bacteroidia(100);o__Bacteroidales(100);f__Bacteroidaceae(99);g__Bacteroides(99);unclassified;	Bacteria(100);Bacteroidetes(100);Bacteroidia(100);Bacteroidales(100);Bacteroidaceae(100);Bacteroides(100);	0.00854117	0	0	0	0	0	0	0	0	0	0	0	0	0	0	0	0	0	0	0	0	0	0	0	0	0	0	0	0	0	0.00868131	0	0	0	0	0	0	0	0	0	0	0	0	0	0	0	0
bOTU_2974	k__Bacteria(100);p__Chlorobi(100);c__SJA-28(100);unclassified;unclassified;unclassified;unclassified;	Bacteria(100);Chlorobi(100);Chlorobia(100);Chlorobiales(100);SJA-28(100);SJA-28_ge(100);	0	0	0	0	0	0	0	0	0	0	0	0	0	0	0	0	0	0	0	0	0	0	0	0	0	0	0	0	0	0	0	0	0	0	0	0	0	0	0	0	0	0	0	0	0	0	0
bOTU_2703	k__Bacteria(100);p__Chloroflexi(100);c__Anaerolineae(94);unclassified;unclassified;unclassified;unclassified;	Bacteria(100);Chloroflexi(100);unclassified;unclassified;unclassified;unclassified;	0	0	0	0	0	0	0	0	0	0	0	0	0	0	0	0	0	0	0	0	0	0	0	0	0	0	0	0	0	0	0	0	0	0	0	0	0	0	0	0	0	0	0	0	0	0	0
bOTU_2335	k__Bacteria(100);p__Proteobacteria(100);c__Alphaproteobacteria(100);o__BD7-3(99);unclassified;unclassified;unclassified;	Bacteria(100);Proteobacteria(100);Alphaproteobacteria(100);Alphaproteobacteria_Incertae_Sedis(100);Unknown_Family(99);uncultured(98);	0	0	0	0	0	0	0	0	0	0	0	0	0	0	0	0	0	0	0	0	0	0	0	0	0	0	0	0	0	0	0	0	0	0	0	0	0	0	0	0	0	0	0	0	0	0	0
bOTU_3161	k__Bacteria(100);p__Chloroflexi(100);c__TK10(100);o__AKYG885(100);f__Dolo_23(100);unclassified;unclassified;	Bacteria(100);Chloroflexi(100);TK10(100);TK10_or(100);TK10_fa(100);TK10_ge(100);	0	0	0	0	0	0	0	0	0	0	0	0	0	0	0	0	0	0	0	0	0	0	0	0	0	0	0	0	0	0	0	0	0	0	0	0	0	0	0	0	0	0	0	0	0	0	0
bOTU_3635	k__Bacteria(100);p__Acidobacteria(100);c__Acidobacteria-6(100);o__CCU21(100);unclassified;unclassified;unclassified;	Bacteria(100);Acidobacteria(100);Subgroup_17(100);Subgroup_17_or(100);Subgroup_17_fa(100);Subgroup_17_ge(100);	0	0	0	0	0	0	0	0	0	0	0	0	0	0	0	0	0	0	0	0	0	0	0	0	0	0	0	0	0	0	0	0	0	0	0	0	0	0	0	0	0	0	0	0	0	0	0
bOTU_3292	k__Bacteria(100);p__Planctomycetes(100);c__Planctomycetia(100);o__Pirellulales(100);f__Pirellulaceae(100);g__A17(100);unclassified;	Bacteria(100);Planctomycetes(100);Planctomycetacia(100);Planctomycetales(100);Planctomycetaceae(100);uncultured(85);	0	0	0	0	0	0	0	0	0	0	0	0	0	0	0	0	0	0	0	0	0	0	0	0	0	0	0	0	0	0	0	0	0	0	0	0	0	0	0	0	0	0	0	0	0	0	0
bOTU_1737	k__Bacteria(100);p__Planctomycetes(100);c__Phycisphaerae(100);o__Pla1(100);unclassified;unclassified;unclassified;	Bacteria(100);Planctomycetes(100);Phycisphaerae(100);Pla1_lineage(100);Pla1_lineage_fa(100);Pla1_lineage_ge(100);	0	0	0	0	0	0	0	0	0	0	0	0	0	0	0	0	0	0	0	0	0	0	0	0	0	0	0	0	0	0	0	0	0	0	0	0	0	0	0	0	0	0	0	0	0	0	0
bOTU_3817	k__Bacteria(100);p__Bacteroidetes(95);unclassified;unclassified;unclassified;unclassified;unclassified;	Bacteria(100);Bacteroidetes(100);Sphingobacteriia(100);Sphingobacteriales(100);env.OPS_17(100);env.OPS_17_ge(100);	0	0	0	0	0	0	0	0	0	0	0	0	0	0	0	0	0	0	0	0	0	0	0	0	0	0	0	0	0	0	0	0	0	0	0	0	0	0	0	0	0	0	0	0	0	0	0
bOTU_2600	k__Bacteria(100);p__Chloroflexi(98);c__Dehalococcoidetes(94);o__Dehalococcoidales(91);f__Dehalococcoidaceae(91);unclassified;unclassified;	Bacteria(100);Chloroflexi(100);Dehalococcoidia(100);Dehalococcoidales(100);uncultured(100);uncultured_ge(100);	0	0	0	0	0	0	0	0	0	0	0	0	0	0	0	0	0	0	0	0	0	0	0	0	0	0	0	0	0	0	0	0	0	0	0	0	0	0	0	0	0	0	0	0	0	0	0
bOTU_2875	k__Bacteria(100);p__Planctomycetes(100);c__Planctomycetia(100);o__Pirellulales(100);f__Pirellulaceae(100);unclassified;unclassified;	Bacteria(100);Planctomycetes(100);Planctomycetacia(100);Planctomycetales(100);Planctomycetaceae(100);unclassified;	0	0	0	0	0	0	0	0	0	0	0	0	0	0	0	0	0	0	0	0	0	0	0	0	0	0	0	0	0	0	0	0	0	0	0	0	0	0	0	0	0	0	0	0	0	0	0
bOTU_3166	k__Bacteria(100);p__Firmicutes(100);c__Clostridia(100);o__Clostridiales(100);f__Clostridiaceae(100);g__Clostridium(100);s__perfringens(100);	Bacteria(100);Firmicutes(100);Clostridia(100);Clostridiales(100);Clostridiaceae_1(100);Clostridium_sensu_stricto_1(100);	0	0	0	0	0	0	0	0	0	0	0	0	0	0	0	0	0	0	0	0	0	0	0	0	0	0	0	0	0	0	0	0	0	0	0	0	0	0	0	0	0	0	0	0	0	0	0
bOTU_4271	k__Bacteria(100);p__Proteobacteria(100);c__Alphaproteobacteria(100);o__Rhizobiales(100);f__Bradyrhizobiaceae(85);unclassified;unclassified;	Bacteria(100);Proteobacteria(100);Alphaproteobacteria(100);Rhizobiales(100);Bradyrhizobiaceae(100);unclassified;	0	0	0	0	0	0	0	0	0	0	0	0	0	0	0	0	0	0	0	0	0	0	0	0	0	0	0	0	0	0	0	0	0	0	0	0	0	0	0	0	0	0	0	0	0	0	0
bOTU_3279	k__Bacteria(100);p__Proteobacteria(100);c__Deltaproteobacteria(100);o__FAC87(100);unclassified;unclassified;unclassified;	Bacteria(100);Proteobacteria(98);Deltaproteobacteria(98);Oligoflexales(93);0319-6G20(93);0319-6G20_ge(93);	0	0	0	0	0	0	0	0	0	0	0	0	0	0	0	0	0	0	0	0	0	0	0	0	0	0	0	0	0	0	0	0	0	0	0	0	0	0	0	0	0	0	0	0	0	0	0
bOTU_3187	k__Bacteria(100);p__Chloroflexi(100);c__Anaerolineae(100);o__Anaerolineales(80);f__Anaerolinaceae(80);unclassified;unclassified;	Bacteria(100);Chloroflexi(100);Anaerolineae(100);Anaerolineales(100);Anaerolineaceae(100);uncultured(83);	0	0	0	0	0	0	0	0	0	0	0	0	0	0	0	0	0	0	0	0	0	0	0	0	0	0	0	0	0	0	0	0	0	0	0	0	0	0	0	0	0	0	0	0	0	0	0
bOTU_1260	k__Bacteria(100);p__Armatimonadetes(100);c__SJA-176(100);o__GAB-B06(100);unclassified;unclassified;unclassified;	Bacteria(100);Armatimonadetes(100);uncultured(100);uncultured_or(100);uncultured_fa(100);uncultured_ge(100);	0	0	0	0	0	0	0	0	0.00855945	0	0	0	0	0	0	0	0	0	0	0	0	0	0	0	0	0	0	0	0	0	0	0	0	0	0	0	0	0	0	0	0	0	0	0	0	0	0
bOTU_3792	k__Bacteria(100);p__Proteobacteria(100);c__Deltaproteobacteria(100);o__Bdellovibrionales(100);f__Bacteriovoracaceae(100);unclassified;unclassified;	Bacteria(100);Proteobacteria(100);Deltaproteobacteria(100);Bdellovibrionales(100);Bacteriovoracaceae(100);Bacteriovorax(100);	0	0	0	0	0	0	0	0	0	0	0	0	0	0	0	0	0	0	0	0	0	0	0	0	0	0	0	0	0	0	0	0	0	0	0	0	0	0	0	0	0	0	0	0	0	0	0
bOTU_2948	k__Bacteria(100);p__Proteobacteria(100);c__Alphaproteobacteria(100);o__Rhodospirillales(100);f__Acetobacteraceae(100);unclassified;unclassified;	Bacteria(100);Proteobacteria(100);Alphaproteobacteria(100);Rhodospirillales(100);Acetobacteraceae(100);unclassified;	0	0	0	0	0	0	0	0	0	0	0	0	0	0	0	0	0	0	0	0	0	0	0	0	0	0	0	0	0	0	0	0	0	0	0	0	0	0	0	0	0	0	0	0	0	0	0
bOTU_5654	k__Bacteria(100);p__Firmicutes(100);c__Clostridia(100);o__Clostridiales(100);f__[Acidaminobacteraceae](100);g__Fusibacter(100);unclassified;	Bacteria(100);Firmicutes(100);Clostridia(100);Clostridiales(100);Family_XII(100);Fusibacter(100);	0	0	0	0	0	0	0	0	0	0	0	0	0	0	0	0	0	0	0	0	0	0	0	0	0	0	0	0	0	0	0	0	0	0	0	0	0	0	0	0	0	0	0	0	0	0	0
bOTU_3839	k__Bacteria(100);p__Proteobacteria(100);c__Alphaproteobacteria(100);unclassified;unclassified;unclassified;unclassified;	Bacteria(100);Proteobacteria(100);Alphaproteobacteria(100);Caulobacterales(95);Hyphomonadaceae(95);uncultured(95);	0	0	0	0	0	0	0	0	0	0	0	0	0	0	0	0	0	0	0	0	0	0	0	0	0	0	0	0	0	0	0	0	0	0	0	0	0	0	0	0	0	0	0	0	0	0	0
bOTU_2753	k__Bacteria(100);p__Proteobacteria(100);c__Alphaproteobacteria(100);o__Rhizobiales(100);unclassified;unclassified;unclassified;	Bacteria(100);Proteobacteria(100);Alphaproteobacteria(100);Rhizobiales(100);Hyphomicrobiaceae(100);Prosthecomicrobium(100);	0	0	0	0	0	0	0	0	0	0	0	0	0	0	0	0	0	0	0	0	0	0	0	0	0	0	0	0	0	0	0	0	0	0	0	0	0	0	0	0	0	0	0	0	0	0	0
bOTU_2830	k__Bacteria(100);p__Acidobacteria(100);c__iii1-8(100);o__SJA-36(100);unclassified;unclassified;unclassified;	Bacteria(100);Acidobacteria(100);Holophagae(100);Subgroup_7(100);Subgroup_7_fa(100);Subgroup_7_ge(100);	0	0	0	0	0	0	0	0	0	0	0	0	0	0	0	0	0	0	0	0	0	0	0	0	0	0	0	0	0	0	0	0	0	0	0	0	0	0	0	0	0	0	0	0	0	0	0
bOTU_2992	k__Bacteria(100);p__Proteobacteria(100);c__Betaproteobacteria(100);unclassified;unclassified;unclassified;unclassified;	Bacteria(100);Proteobacteria(100);Betaproteobacteria(100);TRA3-20(100);TRA3-20_fa(100);TRA3-20_ge(100);	0	0	0	0	0	0	0	0	0	0	0	0	0	0	0	0	0	0	0	0	0	0	0	0	0	0	0	0	0	0	0	0	0	0	0	0	0	0	0	0	0	0	0	0	0	0	0
bOTU_3067	k__Bacteria(100);p__WS4(100);unclassified;unclassified;unclassified;unclassified;unclassified;	Bacteria(100);Deinococcus-Thermus(99);Deinococci(99);KD3-62(99);KD3-62_fa(99);KD3-62_ge(99);	0	0	0	0	0	0	0	0	0	0	0	0	0	0	0	0	0	0	0	0	0	0	0	0	0	0	0	0	0	0	0	0	0	0	0	0	0	0	0	0	0	0	0	0	0	0	0
bOTU_3	k__Bacteria(100);p__Firmicutes(100);c__Clostridia(100);o__MBA08(100);unclassified;unclassified;unclassified;	Bacteria(100);Firmicutes(100);Clostridia(100);unclassified;unclassified;unclassified;	8.76324	8.33117	6.53114	9.31302	5.6527	5.88644	6.81779	3.08257	6.27407	6.16345	7.26629	8.77254	10.3176	1.49961	2.16809	1.33403	1.47301	1.05427	1.08178	1.34971	1.38901	1.26357	1.48052	1.33748	1.22825	1.43462	0.874432	2.54805	3.02823	3.92394	3.51593	2.06576	2.34652	2.19444	1.32755	1.37619	1.28015	1.30765	2.86347	0.714846	2.24885	2.75261	3.50724	3.0669	2.71355	2.28187	1.95339
bOTU_14	k__Bacteria(100);p__Bacteroidetes(100);c__Bacteroidia(98);o__Bacteroidales(98);unclassified;unclassified;unclassified;	Bacteria(100);Bacteroidetes(100);Bacteroidia(100);Bacteroidales(100);Rikenellaceae(100);unclassified;	0.00854117	0	0	0	0.147161	0.130423	0.312663	0.631885	0.573483	0.410327	0.0777605	0.0172518	0	0	0	0	0	0	0	0	0	0	0	0	0	0	0.393494	0.391338	1.65098	2.24719	0.911537	0.800482	0.554161	0.340223	0.190889	0.287431	0.278673	0.828175	1.87489	0.348705	0.61648	1.08014	1.30867	0.894874	0.680569	0.472111	0.402673
bOTU_130	k__Bacteria(100);p__Firmicutes(100);c__Clostridia(100);o__Clostridiales(100);f__Peptococcaceae(100);g__Pelotomaculum(100);unclassified;	Bacteria(100);Firmicutes(100);Clostridia(100);Clostridiales(100);Peptococcaceae(100);Pelotomaculum(100);	0.0597882	0.0690667	0.103806	0.0510769	0.112535	0.0434745	0.0434254	0.0256169	0.0171189	0.0427423	0.0432003	0.0345036	0.00858369	0.0344738	0.0604647	0.017325	0.00866476	0.0172831	0.00865426	0.00865202	0.00862738	0.0169607	0.00865801	0	0.034118	0.0086423	0.0437216	0.0608749	0.162532	0.0950735	0.0694505	0.025822	0.0692701	0.0425279	0.0173536	0.00871004	0.0522512	0.0348705	0.0255667	0.0610235	0.173656	0.11324	0.0697958	0.0781929	0.0436262	0.0786851	0.0599726
bOTU_199	k__Bacteria(100);p__Firmicutes(92);unclassified;unclassified;unclassified;unclassified;unclassified;	Bacteria(100);Firmicutes(100);Clostridia(97);Clostridiales(96);Ruminococcaceae(95);Fastidiosipila(94);	0.00854117	0	0	0	0.00865651	0	0	0.0768508	0.102713	0.0940332	0.120961	0	0	0	0	0	0	0	0	0	0	0	0	0	0	0	0.0874432	0.139143	0.0855432	0.0605013	0.138901	0.284042	0.129881	0.161606	0.312364	0.130651	0.148045	0.209223	0.127834	0.113329	0.095511	0.156794	0.0697958	0.121633	0.305383	0.21857	0.368403
bOTU_13	k__Bacteria(100);p__Firmicutes(99);c__Clostridia(95);o__Clostridiales(95);unclassified;unclassified;unclassified;	Bacteria(100);Firmicutes(100);Clostridia(100);Clostridiales(100);Ruminococcaceae(100);unclassified;	0.00854117	0	0	0	0.0432825	0	0	0.580651	0.419413	0.401778	0.492483	0.0431295	0.00858369	0	0	0	0	0	0	0	0	0	0	0	0	0	0.0874432	0.0782677	0.0513259	0.0259291	0.0868131	0.180754	0.112564	0.0850557	0.199566	0.0958105	0.0870853	0.130765	0.0511335	0.139482	0.095511	0.0696864	0.017449	0.0695048	0.18323	0.113656	0.154215
bOTU_997	k__Bacteria(100);p__Chloroflexi(100);c__Anaerolineae(100);o__Anaerolineales(100);f__Anaerolinaceae(100);g__T78(100);unclassified;	Bacteria(100);Chloroflexi(100);Anaerolineae(100);Anaerolineales(100);Anaerolineaceae(100);uncultured(96);	0	0	0	0	0.0259695	0	0	0	0.0171189	0.00854847	0.00864006	0	0	0	0.00863782	0.00866251	0	0.00864155	0	0	0	0	0	0.00862887	0	0	0.104932	0.0608749	0.00855432	0.00864304	0.00868131	0.025822	0.0173175	0.0340223	0.0607375	0.0435502	0.0609597	0.0784587	0.0170445	0.139482	0.0520969	0.0261324	0.00872448	0.0086881	0.00872524	0.00874279	0.0257025
bOTU_459	k__Bacteria(100);p__Firmicutes(100);c__Clostridia(99);o__Clostridiales(99);unclassified;unclassified;unclassified;	Bacteria(100);Firmicutes(100);Clostridia(100);Clostridiales(100);Ruminococcaceae(100);unclassified;	0	0	0	0	0	0	0.00868508	0.0597729	0.00855945	0.0256454	0.00864006	0.00862589	0	0	0	0	0	0	0	0	0	0.00848033	0	0	0.00852951	0	0.0262329	0.043482	0.0427716	0.0259291	0.0260439	0.0688587	0.0692701	0.110572	0.0347072	0.0609703	0.0696682	0.0435882	0.0255667	0.0261529	0.0347313	0.0261324	0.0261734	0.0347524	0.0523515	0.0611995	0.0514051
bOTU_881	k__Bacteria(100);p__Actinobacteria(100);c__Actinobacteria(100);o__Actinomycetales(100);f__Gordoniaceae(100);g__Gordonia(100);unclassified;	Bacteria(100);Actinobacteria(100);Actinobacteria(100);Corynebacteriales(100);Nocardiaceae(100);Gordonia(100);	0	0	0	0	0	0	0	0	0	0	0	0	0	0	0	0	0	0	0	0	0	0	0	0	0	0	0.0612102	0.00869641	0.00855432	0	0.00868131	0	0	0	0	0	0	0	0	0.113329	0.0260485	0	0.00872448	0	0	0	0
bOTU_647	k__Bacteria(100);p__Firmicutes(100);c__Bacilli(100);o__Bacillales(100);f__Thermoactinomycetaceae(100);g__Thermoactinomyces(100);unclassified;	Bacteria(100);Firmicutes(100);Bacilli(100);Bacillales(100);Thermoactinomycetaceae(100);Thermoactinomyces(100);	0.00854117	0.00863334	0.00865052	0.0170256	0.00865651	0	0.00868508	0	0	0.00854847	0	0	0	0	0	0	0	0	0	0	0	0	0	0	0	0	0	0	0.00855432	0	0	0	0	0	0	0	0	0	0	0.00871764	0	0.0087108	0.00872448	0	0	0	0
bOTU_1013	k__Bacteria(100);p__Proteobacteria(100);c__Alphaproteobacteria(100);o__Rhizobiales(100);f__Phyllobacteriaceae(96);g__Mesorhizobium(85);unclassified;	Bacteria(100);Proteobacteria(100);Alphaproteobacteria(100);Rhizobiales(100);Phyllobacteriaceae(89);unclassified;	0	0	0	0.00851281	0	0	0	0	0	0	0	0	0	0	0	0	0	0	0	0	0	0	0	0	0	0	0	0	0.00855432	0	0	0	0	0	0	0	0	0	0	0	0	0	0	0	0	0	0
bOTU_936	k__Bacteria(100);p__Chloroflexi(100);c__Anaerolineae(98);unclassified;unclassified;unclassified;unclassified;	Bacteria(100);Chloroflexi(100);SBR2076(99);SBR2076_or(99);SBR2076_fa(99);SBR2076_ge(99);	0	0	0	0	0	0	0	0	0	0	0	0	0	0	0	0	0	0	0	0	0	0	0	0	0	0	0	0	0	0	0	0	0.00865876	0.00850557	0.00867679	0.00871004	0.00870853	0	0	0.00871764	0	0	0	0	0	0	0.017135
bOTU_1305	k__Bacteria(100);p__Bacteroidetes(100);c__Bacteroidia(100);o__Bacteroidales(100);f__Bacteroidaceae(100);g__Bacteroides(100);s__uniformis(100);	Bacteria(100);Bacteroidetes(100);Bacteroidia(100);Bacteroidales(100);Bacteroidaceae(100);Bacteroides(100);	0	0	0	0	0	0	0	0	0	0.00854847	0	0	0	0	0	0	0	0	0	0	0	0	0	0	0	0	0	0	0	0	0	0.00860733	0.00865876	0.0255167	0.0173536	0.0261301	0.0174171	0.0174353	0.00852224	0.00871764	0	0.0087108	0	0	0.00872524	0.00874279	0.017135
bOTU_1809	k__Bacteria(100);p__Firmicutes(100);c__Clostridia(98);o__Clostridiales(98);f__Ruminococcaceae(98);unclassified;unclassified;	Bacteria(100);Firmicutes(100);Clostridia(100);Clostridiales(100);Ruminococcaceae(100);unclassified;	0	0	0	0	0	0	0	0	0	0.00854847	0	0	0.00858369	0	0	0	0	0	0	0	0	0	0	0	0	0	0.00874432	0	0	0	0.00868131	0	0.00865876	0.00850557	0.00867679	0.0174201	0.00870853	0	0	0	0	0	0	0	0	0.00874279	0.017135
bOTU_585	k__Bacteria(100);p__Firmicutes(100);c__Clostridia(100);o__Clostridiales(100);f__Ruminococcaceae(100);g__Ruminococcus(100);s__flavefaciens(100);	Bacteria(100);Firmicutes(100);Clostridia(100);Clostridiales(100);Ruminococcaceae(100);Ruminococcus_1(100);	0	0	0	0	0	0	0	0	0	0	0	0	0	0	0	0	0	0	0	0	0	0	0	0	0	0	0	0	0	0	0	0	0	0	0	0	0	0	0	0	0	0	0	0	0	0	0.00856751
bOTU_1802	k__Bacteria(100);p__Lentisphaerae(100);c__[Lentisphaeria](100);o__Lentisphaerales(90);f__Arctic95B-10(90);unclassified;unclassified;	Bacteria(100);Lentisphaerae(100);Oligosphaeria(83);unclassified;unclassified;unclassified;	0	0	0	0	0	0	0	0	0	0	0	0	0	0	0	0	0	0	0	0	0	0	0	0	0	0	0	0	0	0	0	0	0	0	0	0	0	0	0	0	0	0	0	0	0	0	0
bOTU_1233	k__Bacteria(100);unclassified;unclassified;unclassified;unclassified;unclassified;unclassified;	Bacteria(99);Omnitrophica(90);Omnitrophica_cl(90);Omnitrophica_or(90);Omnitrophica_fa(90);Omnitrophica_ge(90);	0	0	0	0	0	0	0	0	0	0	0	0	0	0	0	0	0	0	0	0	0	0	0	0	0	0	0	0	0	0	0	0	0	0	0	0	0	0	0	0	0	0	0	0	0	0	0
bOTU_1170	k__Bacteria(100);p__Verrucomicrobia(94);c__Verruco-5(85);o__LD1-PB3(85);unclassified;unclassified;unclassified;	Bacteria(100);Verrucomicrobia(91);unclassified;unclassified;unclassified;unclassified;	0	0	0	0	0	0	0	0	0	0	0	0	0	0	0	0	0	0	0	0	0	0	0	0	0	0	0	0	0	0	0	0	0	0	0	0	0	0	0	0	0	0	0	0	0	0	0
bOTU_2206	k__Bacteria(100);p__Chloroflexi(100);c__Anaerolineae(100);o__Anaerolineales(100);f__Anaerolinaceae(100);g__T78(87);unclassified;	Bacteria(100);Chloroflexi(100);Anaerolineae(100);Anaerolineales(100);Anaerolineaceae(100);uncultured(96);	0	0	0	0	0	0	0	0	0	0	0	0	0	0	0	0	0	0	0	0	0	0	0	0	0	0	0	0	0	0	0	0	0	0	0	0	0	0	0	0	0	0	0	0	0	0	0
bOTU_2077	k__Bacteria(100);p__Spirochaetes(80);unclassified;unclassified;unclassified;unclassified;unclassified;	Bacteria(100);unclassified;unclassified;unclassified;unclassified;unclassified;	0	0	0	0	0	0	0	0	0	0	0	0	0	0	0	0	0	0	0	0	0	0	0	0	0	0	0	0	0	0	0	0	0	0	0	0	0	0	0	0	0	0	0	0	0	0	0
bOTU_1584	k__Bacteria(100);p__Bacteroidetes(100);unclassified;unclassified;unclassified;unclassified;unclassified;	Bacteria(100);Bacteroidetes(100);Sphingobacteriia(100);Sphingobacteriales(100);S15A-MN91(98);S15A-MN91_ge(98);	0	0	0	0	0	0	0	0	0	0	0	0	0	0	0	0	0	0	0	0	0	0	0	0	0	0	0	0	0	0	0	0	0	0	0	0	0	0	0	0	0	0	0	0	0	0	0
bOTU_1540	k__Bacteria(100);p__Acidobacteria(100);c__Solibacteres(97);o__Solibacterales(97);f__Solibacteraceae(91);g__Candidatus_Solibacter(91);unclassified;	Bacteria(100);Acidobacteria(100);Solibacteres(100);Solibacterales(100);Solibacteraceae_(Subgroup_3)(100);Candidatus_Solibacter(96);	0	0	0	0	0	0	0	0	0	0	0	0	0	0	0	0	0	0	0	0	0	0	0	0	0	0	0	0	0	0	0	0	0	0	0	0	0	0	0	0	0	0	0	0	0	0	0
bOTU_1754	k__Bacteria(100);p__Proteobacteria(91);unclassified;unclassified;unclassified;unclassified;unclassified;	Bacteria(100);Proteobacteria(99);Deltaproteobacteria(99);Myxococcales(96);Haliangiaceae(96);Haliangium(96);	0	0	0	0	0	0	0	0	0	0	0	0	0	0	0	0	0	0	0	0	0	0	0	0	0	0	0	0	0	0	0	0	0	0	0	0	0	0	0	0	0	0	0	0	0	0	0
bOTU_2213	k__Bacteria(100);p__Firmicutes(100);c__Clostridia(100);o__Clostridiales(100);f__Ruminococcaceae(99);g__Ruminococcus(90);unclassified;	Bacteria(100);Firmicutes(100);Clostridia(100);Clostridiales(100);Ruminococcaceae(100);Ruminococcus_1(100);	0	0	0	0	0	0	0	0	0	0	0	0	0	0	0	0	0	0	0	0	0	0	0	0	0	0	0	0	0	0	0	0	0	0	0	0	0	0	0	0	0	0	0	0	0	0	0
bOTU_3026	k__Bacteria(100);p__Lentisphaerae(98);c__[Lentisphaeria](98);unclassified;unclassified;unclassified;unclassified;	Bacteria(100);Lentisphaerae(100);Oligosphaeria(100);Oligosphaerales(100);MVP-94(100);MVP-94_ge(100);	0	0	0	0	0	0	0	0	0	0	0	0	0	0	0	0	0	0	0	0	0	0	0	0	0	0	0	0	0	0	0	0	0	0	0	0	0	0	0	0	0	0	0	0	0	0	0
bOTU_2731	k__Bacteria(100);p__Bacteroidetes(100);c__Bacteroidia(100);o__Bacteroidales(100);f__Porphyromonadaceae(94);unclassified;unclassified;	Bacteria(100);Bacteroidetes(100);Bacteroidia(100);Bacteroidales(100);Porphyromonadaceae(100);Proteiniphilum(100);	0	0	0	0	0	0	0	0	0	0	0	0	0	0	0	0	0	0	0	0	0	0	0	0	0	0	0	0	0	0	0	0	0	0	0	0	0	0	0	0	0	0	0	0	0	0	0
bOTU_2507	k__Bacteria(100);p__Bacteroidetes(100);c__Bacteroidia(100);o__Bacteroidales(100);f__Porphyromonadaceae(94);unclassified;unclassified;	Bacteria(100);Bacteroidetes(100);Bacteroidia(100);Bacteroidales(100);Rikenellaceae(100);vadinBC27_wastewater-sludge_group(100);	0	0	0	0	0	0	0	0	0	0.00854847	0	0	0	0	0	0	0	0	0	0	0	0	0	0	0	0	0	0.00869641	0	0	0	0.0172147	0.00865876	0	0	0	0	0	0	0.00871764	0.00868282	0	0.00872448	0.0086881	0.0174505	0.00874279	0
bOTU_2492	k__Bacteria(100);p__OP3(99);c__koll11(99);o__GIF10(99);unclassified;unclassified;unclassified;	Bacteria(100);Omnitrophica(100);Omnitrophica_cl(100);Omnitrophica_or(100);Omnitrophica_fa(100);Omnitrophica_ge(100);	0	0	0	0	0	0	0	0	0	0	0	0	0	0	0	0	0	0	0	0	0	0	0	0	0	0	0	0	0	0	0	0	0	0	0	0	0	0	0	0	0	0	0	0	0	0	0
bOTU_2278	k__Bacteria(100);p__Caldiserica(100);c__WCHB1-03(100);unclassified;unclassified;unclassified;unclassified;	Bacteria(100);Caldiserica(100);Caldisericia(100);Caldisericales(100);Caldisericaceae(100);Caldisericum(100);	0	0	0	0	0	0	0	0	0	0	0	0	0	0	0	0	0	0	0	0	0	0	0	0	0	0	0	0	0	0	0	0	0	0	0	0	0	0	0	0	0	0	0	0	0	0	0
bOTU_2256	k__Bacteria(100);p__Proteobacteria(98);c__Alphaproteobacteria(96);unclassified;unclassified;unclassified;unclassified;	Bacteria(100);Proteobacteria(100);Alphaproteobacteria(99);Rhodospirillales(94);Rhodospirillaceae(92);uncultured(84);	0	0	0	0	0	0	0	0	0	0	0	0	0	0	0	0	0	0	0	0	0	0	0	0	0	0	0	0	0	0	0	0	0	0	0	0	0	0	0	0	0	0	0	0	0	0	0
bOTU_3252	k__Bacteria(100);p__Bacteroidetes(99);c__Bacteroidia(92);o__Bacteroidales(92);unclassified;unclassified;unclassified;	Bacteria(100);Bacteroidetes(100);SB-5(98);SB-5_or(98);SB-5_fa(98);SB-5_ge(98);	0	0	0	0	0	0	0	0	0	0.00854847	0	0	0	0	0	0	0	0	0	0	0	0	0	0	0	0	0	0	0	0	0	0	0	0	0	0	0	0	0	0	0	0	0	0	0	0	0
bOTU_2280	k__Bacteria(100);p__OD1(100);c__ZB2(100);unclassified;unclassified;unclassified;unclassified;	Bacteria(100);Parcubacteria(100);Parcubacteria_cl(100);Parcubacteria_or(100);Parcubacteria_fa(100);Parcubacteria_ge(100);	0	0	0	0	0	0	0	0	0	0	0	0	0	0	0	0	0	0	0	0	0	0	0	0	0	0	0	0	0	0	0	0	0	0	0	0	0	0	0	0	0	0	0	0	0	0	0
bOTU_2908	k__Bacteria(100);unclassified;unclassified;unclassified;unclassified;unclassified;unclassified;	Bacteria(100);unclassified;unclassified;unclassified;unclassified;unclassified;	0	0	0	0	0	0	0	0	0	0	0	0	0	0	0	0	0	0	0	0	0	0	0	0	0	0	0	0	0	0	0	0	0	0	0	0	0	0	0	0	0	0	0	0	0	0	0
bOTU_2288	k__Bacteria(100);p__WPS-2(100);unclassified;unclassified;unclassified;unclassified;unclassified;	Bacteria(100);Firmicutes(100);Clostridia(100);Halanaerobiales(100);ODP1230B8.23(100);ODP1230B8.23_ge(100);	0	0	0	0	0	0	0	0	0	0	0	0	0	0	0	0	0	0	0	0	0	0	0	0	0	0	0	0	0	0	0	0	0	0	0	0	0	0	0	0	0	0	0	0	0	0	0
bOTU_2615	k__Bacteria(100);p__Bacteroidetes(100);c__[Saprospirae](100);o__[Saprospirales](100);f__Saprospiraceae(100);unclassified;unclassified;	Bacteria(100);Bacteroidetes(100);Sphingobacteriia(100);Sphingobacteriales(100);Saprospiraceae(100);uncultured(100);	0	0	0	0	0	0	0	0	0	0	0	0	0	0	0	0	0	0	0	0	0	0	0	0	0	0	0	0	0	0	0	0	0	0	0	0	0	0	0	0	0	0	0	0	0	0	0
bOTU_3108	k__Bacteria(100);p__Proteobacteria(100);c__Alphaproteobacteria(100);o__Rhodobacterales(100);f__Rhodobacteraceae(100);unclassified;unclassified;	Bacteria(100);Proteobacteria(100);Alphaproteobacteria(100);Rhodobacterales(100);Rhodobacteraceae(100);Rubellimicrobium(96);	0	0	0	0	0	0	0	0	0	0	0	0	0	0	0	0	0	0	0	0	0	0	0	0	0	0	0	0	0	0	0	0	0	0	0	0	0	0	0	0	0	0	0	0	0	0	0
bOTU_2904	k__Bacteria(100);p__Chloroflexi(100);c__Chloroflexi(100);o__[Roseiflexales](96);f__[Kouleothrixaceae](96);unclassified;unclassified;	Bacteria(100);Chloroflexi(100);Chloroflexia(100);Chloroflexales(100);Roseiflexaceae(100);Roseiflexus(100);	0	0	0	0	0	0	0	0	0	0	0	0	0	0	0	0	0	0	0	0	0	0	0	0	0	0	0	0	0	0	0	0	0	0	0	0	0	0	0	0	0	0	0	0	0	0	0
bOTU_2116	k__Bacteria(100);p__OP11(100);c__OP11-4(100);unclassified;unclassified;unclassified;unclassified;	Bacteria(100);Microgenomates(100);Candidatus_Levybacteria(100);Candidatus_Levybacteria_or(100);Candidatus_Levybacteria_fa(100);Candidatus_Levybacteria_ge(100);	0	0	0	0	0	0	0	0	0	0	0	0	0	0	0	0	0	0	0	0	0	0	0	0	0	0	0	0	0	0	0	0	0	0	0	0	0	0	0	0	0	0	0	0	0	0	0
bOTU_2689	k__Bacteria(100);p__Firmicutes(100);c__Clostridia(100);o__Clostridiales(100);f__Ruminococcaceae(100);unclassified;unclassified;	Bacteria(100);Firmicutes(100);Clostridia(100);Clostridiales(100);Ruminococcaceae(100);unclassified;	0	0	0	0	0	0	0	0	0	0	0	0	0	0	0	0	0	0	0	0	0	0	0	0	0	0	0	0	0	0	0	0	0	0	0	0	0	0	0	0	0	0	0	0	0	0	0
bOTU_2760	k__Bacteria(100);p__Chloroflexi(100);c__Anaerolineae(100);o__OPB11(100);unclassified;unclassified;unclassified;	Bacteria(100);Chloroflexi(100);Anaerolineae(100);Anaerolineales(100);Anaerolineaceae(100);uncultured(100);	0	0	0	0	0	0	0	0	0	0	0	0	0	0	0	0	0	0	0	0	0	0	0	0	0	0	0	0	0	0	0	0	0	0	0	0	0	0	0	0	0	0	0	0	0	0	0
bOTU_3808	k__Bacteria(100);p__Proteobacteria(100);c__Deltaproteobacteria(100);o__Syntrophobacterales(100);f__Syntrophobacteraceae(100);g__Syntrophobacter(100);unclassified;	Bacteria(100);Proteobacteria(100);Deltaproteobacteria(100);Syntrophobacterales(100);Syntrophobacteraceae(100);Desulfovirga(99);	0	0	0	0	0	0	0	0	0	0	0	0	0	0	0	0	0	0	0	0	0	0	0	0	0	0	0	0	0	0	0	0	0	0	0	0	0	0	0	0	0	0	0	0	0	0	0
bOTU_2034	k__Bacteria(100);p__Proteobacteria(100);c__Deltaproteobacteria(100);o__Desulfovibrionales(100);f__Desulfomicrobiaceae(100);g__Desulfomicrobium(100);unclassified;	Bacteria(100);Proteobacteria(100);Deltaproteobacteria(100);Desulfovibrionales(100);Desulfomicrobiaceae(100);Desulfomicrobium(100);	0	0	0	0	0	0	0	0	0	0	0	0	0	0	0	0	0	0	0	0	0	0	0	0	0	0	0	0	0	0.00864304	0	0	0	0	0	0	0	0	0	0	0	0	0	0	0	0	0
bOTU_3114	k__Bacteria(100);p__Proteobacteria(100);c__Betaproteobacteria(100);o__Burkholderiales(97);f__Comamonadaceae(95);unclassified;unclassified;	Bacteria(100);Proteobacteria(100);Betaproteobacteria(100);Burkholderiales(100);Comamonadaceae(100);Aquabacterium(84);	0	0	0	0	0	0	0	0	0	0	0	0	0	0	0	0	0	0	0	0	0	0.00848033	0	0	0	0	0	0	0	0	0	0	0	0	0	0	0	0	0	0	0	0	0	0	0	0	0
bOTU_2543	k__Bacteria(100);p__Proteobacteria(100);c__Deltaproteobacteria(100);o__Bdellovibrionales(100);f__Bacteriovoracaceae(100);unclassified;unclassified;	Bacteria(100);Proteobacteria(100);Deltaproteobacteria(100);Bdellovibrionales(100);Bacteriovoracaceae(100);Peredibacter(100);	0	0	0	0	0	0	0	0	0	0	0	0	0	0	0	0	0	0	0	0	0	0	0	0	0	0	0	0	0	0	0	0	0	0	0	0	0	0	0	0	0	0	0	0	0	0	0
bOTU_2712	k__Bacteria(100);p__Planctomycetes(100);c__Phycisphaerae(100);o__MSBL9(98);unclassified;unclassified;unclassified;	Bacteria(100);Planctomycetes(100);Phycisphaerae(100);S15A-MN16(85);S15A-MN16_fa(85);S15A-MN16_ge(85);	0	0	0	0	0	0	0	0	0	0	0	0	0	0	0	0	0	0	0	0	0	0	0	0	0	0	0	0	0	0	0	0	0	0	0	0	0	0	0	0	0	0	0	0	0	0	0
bOTU_2623	k__Bacteria(100);p__Proteobacteria(100);c__Alphaproteobacteria(100);o__Caulobacterales(99);f__Caulobacteraceae(99);unclassified;unclassified;	Bacteria(100);Proteobacteria(100);Alphaproteobacteria(100);Caulobacterales(100);Caulobacteraceae(100);unclassified;	0	0	0	0	0	0	0	0	0	0	0	0	0	0	0	0	0	0	0	0	0	0	0	0	0	0	0	0	0	0	0	0	0	0	0	0	0	0	0	0	0	0	0	0	0	0	0
bOTU_5110	k__Bacteria(100);p__Firmicutes(100);c__Clostridia(100);o__Clostridiales(100);f__Christensenellaceae(100);unclassified;unclassified;	Bacteria(100);Firmicutes(100);Clostridia(100);Clostridiales(100);Christensenellaceae(100);Christensenellaceae_R-7_group(100);	0	0	0	0	0	0	0	0	0	0	0	0	0	0	0	0	0	0	0	0	0	0	0	0	0	0	0	0	0	0	0	0	0	0	0	0	0	0	0	0	0	0	0	0	0	0	0
bOTU_2577	k__Bacteria(100);p__Proteobacteria(99);c__Alphaproteobacteria(98);unclassified;unclassified;unclassified;unclassified;	Bacteria(100);Proteobacteria(100);Alphaproteobacteria(100);Rhodospirillales(100);Rhodospirillaceae(100);Candidatus_Riegeria(99);	0	0	0	0	0	0	0	0	0	0	0	0	0	0	0	0	0	0	0	0	0	0	0	0	0	0	0	0	0	0	0	0	0	0	0	0	0	0	0	0	0	0	0	0	0	0	0
bOTU_2899	k__Bacteria(100);p__Proteobacteria(96);c__Deltaproteobacteria(93);o__Myxococcales(93);f__Cystobacteraceae(85);g__Cystobacter(82);unclassified;	Bacteria(100);Proteobacteria(99);Deltaproteobacteria(99);Myxococcales(99);unclassified;unclassified;	0	0	0	0	0	0	0	0	0	0	0	0	0	0	0	0	0	0	0	0	0	0	0	0	0	0	0	0	0	0	0	0	0	0	0	0	0	0	0	0	0	0	0	0	0	0	0
bOTU_3304	k__Bacteria(100);p__Proteobacteria(99);c__Alphaproteobacteria(95);unclassified;unclassified;unclassified;unclassified;	Bacteria(100);Proteobacteria(99);Alphaproteobacteria(99);Rhodospirillales(92);Rhodospirillaceae(89);uncultured(87);	0	0	0	0	0	0	0	0	0	0	0	0	0	0	0	0	0	0	0	0	0	0	0	0	0	0	0	0	0	0	0	0	0	0	0	0	0	0	0	0	0	0	0	0	0	0	0
bOTU_3627	k__Bacteria(100);p__Proteobacteria(100);c__Betaproteobacteria(100);o__Ellin6067(100);unclassified;unclassified;unclassified;	Bacteria(100);Proteobacteria(100);Betaproteobacteria(100);Nitrosomonadales(99);Nitrosomonadaceae(99);uncultured(99);	0	0	0	0	0	0	0	0	0	0	0	0	0	0	0	0	0	0	0	0	0	0	0	0	0	0	0	0	0	0	0	0	0	0	0	0	0	0	0	0	0	0	0	0	0	0	0
bOTU_3389	k__Bacteria(100);p__Firmicutes(100);c__Clostridia(99);o__Clostridiales(99);f__Ruminococcaceae(97);unclassified;unclassified;	Bacteria(100);Firmicutes(100);Clostridia(99);Clostridiales(99);Ruminococcaceae(99);unclassified;	0	0	0	0	0	0	0	0	0	0	0	0	0	0	0	0	0	0	0	0	0	0	0	0	0	0	0	0	0	0	0	0	0	0	0	0	0	0	0	0	0	0	0	0	0	0	0
bOTU_2987	k__Bacteria(100);p__Chloroflexi(92);unclassified;unclassified;unclassified;unclassified;unclassified;	Bacteria(100);Chloroflexi(98);unclassified;unclassified;unclassified;unclassified;	0	0	0	0	0	0	0	0	0	0	0	0	0	0	0	0	0	0	0	0	0	0	0	0	0	0	0	0	0	0	0	0	0	0	0	0	0	0	0	0	0	0	0	0	0	0	0
bOTU_7067	k__Bacteria(100);p__Proteobacteria(100);c__Gammaproteobacteria(100);o__Xanthomonadales(100);f__Xanthomonadaceae(100);g__Stenotrophomonas(85);unclassified;	Bacteria(100);Proteobacteria(100);Gammaproteobacteria(100);Xanthomonadales(100);Xanthomonadaceae(100);unclassified;	0	0	0	0.00851281	0	0	0	0	0	0	0	0	0	0	0	0	0	0	0	0	0.00862738	0	0	0	0	0	0	0	0	0	0	0	0	0	0.00867679	0	0	0	0	0	0	0	0	0	0	0	0
bOTU_5113	k__Bacteria(100);p__Proteobacteria(100);c__Alphaproteobacteria(100);o__BD7-3(100);unclassified;unclassified;unclassified;	Bacteria(100);Proteobacteria(100);Alphaproteobacteria(100);Alphaproteobacteria_Incertae_Sedis(100);uncultured(100);uncultured_ge(100);	0	0	0	0	0	0	0	0	0	0	0	0	0	0	0	0	0	0	0	0	0	0	0	0	0	0	0	0	0	0	0	0	0	0	0	0	0	0	0	0	0	0	0	0	0	0	0
bOTU_5151	k__Bacteria(100);p__Armatimonadetes(98);c__SJA-176(98);o__RB046(88);unclassified;unclassified;unclassified;	Bacteria(100);Armatimonadetes(99);Chthonomonadetes(91);Chthonomonadales(91);Chthonomonadales_fa(91);Chthonomonadales_ge(91);	0	0	0	0	0	0	0	0	0	0	0	0	0	0	0	0	0	0	0	0	0	0	0	0	0	0	0	0	0	0	0	0	0	0	0	0	0	0	0	0	0	0	0	0	0	0	0
bOTU_2062	k__Bacteria(100);unclassified;unclassified;unclassified;unclassified;unclassified;unclassified;	Bacteria(100);Firmicutes(96);Clostridia(96);Clostridiales(96);unclassified;unclassified;	0	0	0	0	0	0	0	0	0	0	0	0	0	0	0	0	0	0	0	0	0	0	0	0	0	0	0	0	0	0	0	0	0	0	0	0	0	0	0	0	0	0	0	0	0	0	0
bOTU_6135	k__Bacteria(100);p__Proteobacteria(100);c__Alphaproteobacteria(100);o__Rhizobiales(100);unclassified;unclassified;unclassified;	Bacteria(100);Proteobacteria(100);Alphaproteobacteria(100);Rhizobiales(100);unclassified;unclassified;	0	0	0	0	0	0	0	0	0	0	0	0	0	0	0	0	0	0	0	0	0	0	0	0	0	0	0	0	0	0	0	0	0	0	0	0	0	0	0	0	0	0	0	0	0	0	0
bOTU_3058	k__Bacteria(100);p__Planctomycetes(100);c__Planctomycetia(100);o__Pirellulales(100);f__Pirellulaceae(100);g__A17(96);unclassified;	Bacteria(100);Planctomycetes(100);Planctomycetacia(100);Planctomycetales(100);Planctomycetaceae(100);uncultured(80);	0	0	0	0	0	0	0	0	0	0	0	0	0	0	0	0	0	0	0	0	0	0	0	0	0	0	0	0	0	0	0	0	0	0	0	0	0	0	0	0	0	0	0	0	0	0	0
bOTU_41	k__Bacteria(100);p__Firmicutes(100);c__Clostridia(100);o__Clostridiales(100);f__Syntrophomonadaceae(100);g__Syntrophomonas(100);unclassified;	Bacteria(100);Firmicutes(100);Clostridia(100);Clostridiales(100);Syntrophomonadaceae(100);Syntrophomonas(99);	0.2904	0.535267	0.640138	0.502256	0.225069	0.304321	0.199757	0.119546	0.171189	0.39323	0.259202	0.0603813	0.446352	0.206843	0.267772	0.112613	0.121307	0.172831	0.250974	0.121128	0.138038	0.0593623	0.0692641	0.129433	0.213238	0.354334	0.288562	0.260892	0.307956	0.233362	0.425384	0.25822	0.242445	0.765501	0.477223	0.357112	0.35705	0.270247	0.41759	0.156917	0.373361	0.270035	0.165765	0.208514	0.314109	0.358454	0.488348
bOTU_55	k__Bacteria(100);p__Spirochaetes(99);c__Spirochaetes(99);o__Sphaerochaetales(97);f__Sphaerochaetaceae(97);g__Sphaerochaeta(95);unclassified;	Bacteria(100);Spirochaetae(97);Spirochaetes(97);Spirochaetales(97);Spirochaetaceae(97);Sphaerochaeta(87);	0	0	0	0	0.0259695	0.0086949	0.0173702	0.119546	0.102713	0.0427423	0.00864006	0	0	0	0	0	0	0	0	0	0	0	0	0	0	0	0.0699545	0.365249	0.290847	0.527226	0.434065	0.920985	0.805265	0.059539	0.0520607	0.0435502	0.104502	0.1482	0.374979	0.156917	0.251802	0.365854	0.567091	0.651607	0.820173	0.917993	0.488348
bOTU_131	k__Bacteria(100);unclassified;unclassified;unclassified;unclassified;unclassified;unclassified;	Bacteria(100);Firmicutes(99);Erysipelotrichia(99);Erysipelotrichales(99);Erysipelotrichaceae(99);Erysipelothrix(99);	0	0	0	0.00851281	0.00865651	0	0	0.017078	0.00855945	0	0.00864006	0	0	0	0.00863782	0.00866251	0	0.00864155	0	0.00865202	0	0.00848033	0.00865801	0.00862887	0.00852951	0.0086423	0.883176	0.226107	0.179641	0.0864304	0.19967	0.370115	0.329033	0.731479	1.36226	1.13231	1.11469	1.05483	0.400545	0.374858	0.425458	0.121951	0.0523469	0.0781929	0.279208	0.288512	0.419808
bOTU_708	k__Bacteria(100);p__Chloroflexi(100);c__Anaerolineae(100);o__Anaerolineales(100);f__Anaerolinaceae(100);g__T78(100);unclassified;	Bacteria(100);Chloroflexi(100);Anaerolineae(100);Anaerolineales(100);Anaerolineaceae(100);uncultured(100);	0	0	0	0	0.0432825	0.0086949	0	0.0256169	0.0513567	0.0170969	0.00864006	0	0.00858369	0.00861846	0.0172756	0.00866251	0.00866476	0	0	0	0	0.00848033	0	0.00862887	0.00852951	0.0086423	0.113676	0.0782677	0.025663	0.00864304	0.00868131	0.025822	0.0173175	0.0255167	0.0780911	0.0261301	0.0783767	0.104612	0.0426112	0.174353	0.0607797	0.0348432	0.00872448	0.0086881	0.0174505	0.0174856	0.0514051
bOTU_290	k__Bacteria(100);p__Spirochaetes(100);c__Spirochaetes(100);o__Spirochaetales(100);f__Spirochaetaceae(100);g__Treponema(100);unclassified;	Bacteria(100);Spirochaetae(100);Spirochaetes(100);Spirochaetales(100);Spirochaetaceae(100);Treponema_2(100);	0	0	0	0	0	0	0	0.0597729	0.15407	0.0170969	0	0	0	0	0	0	0	0	0	0	0	0	0	0	0	0	0.262329	0.0695713	0.0427716	0.0432152	0.225714	0.241005	0.242445	0.204134	0.234273	0.130651	0.148045	0.1482	0.00852224	0.165635	0.0434141	0.0261324	0.0959693	0.0781929	0.287933	0.15737	0.231323
bOTU_424	k__Bacteria(100);p__Firmicutes(100);c__Clostridia(100);o__Clostridiales(100);f__Eubacteriaceae(100);g__Garciella(100);unclassified;	Bacteria(100);Firmicutes(100);Clostridia(100);Clostridiales(100);Eubacteriaceae(100);Garciella(100);	0.0683293	0.0604334	0.17301	0.349025	0.268352	0.0782541	0.173702	0.375715	0.205427	0.205163	0.0864006	0.0603813	0.0772532	0.0258554	0.0259134	0.017325	0	0	0	0.00865202	0	0	0	0.00862887	0.034118	0.0432115	0.00874432	0.0173928	0.0171086	0.00864304	0.0173626	0.00860733	0.00865876	0.00850557	0.0260304	0.0261301	0.0174171	0.00871764	0.034089	0.0174353	0.0173656	0.0174216	0.017449	0.0086881	0.0174505	0.0174856	0.0257025
bOTU_330	k__Bacteria(100);p__Verrucomicrobia(100);c__[Pedosphaerae](100);o__[Pedosphaerales](100);f__R4-41B(100);unclassified;unclassified;	Bacteria(100);Verrucomicrobia(100);OPB35_soil_group(100);OPB35_soil_group_or(100);OPB35_soil_group_fa(100);OPB35_soil_group_ge(100);	0	0	0	0	0.00865651	0	0.00868508	0.017078	0	0	0	0	0	0	0.00863782	0	0	0	0	0	0	0	0	0	0	0	0.0349773	0.043482	0.025663	0.138289	0.0868131	0.0860733	0.0779288	0.0170111	0.0173536	0.00871004	0.0174171	0	0.00852224	0.0348705	0.0520969	0.043554	0.17449	0.0955691	0.0872524	0.104913	0.0257025
bOTU_671	k__Bacteria(100);p__NKB19(100);c__TSBW08(100);unclassified;unclassified;unclassified;unclassified;	Bacteria(100);Hydrogenedentes(100);Hydrogenedentes_cl(100);Hydrogenedentes_or(100);Hydrogenedentes_fa(100);Hydrogenedentes_ge(100);	0	0	0	0	0	0	0	0.00853898	0	0	0	0	0	0	0	0	0	0	0	0	0	0	0	0	0	0	0	0	0	0	0	0	0	0.00850557	0.00867679	0.00871004	0.0261256	0.0261529	0	0	0	0	0	0	0	0	0
bOTU_943	k__Bacteria(100);p__Firmicutes(100);c__Bacilli(100);o__Bacillales(100);f__Planococcaceae(100);g__Ureibacillus(100);unclassified;	Bacteria(100);Firmicutes(100);Bacilli(100);Bacillales(100);Bacillaceae(100);Ureibacillus(100);	0.00854117	0.0172667	0.00865052	0.0170256	0.00865651	0.0086949	0.00868508	0.0256169	0.0342378	0.0256454	0.0172801	0.0172518	0.0257511	0	0	0	0	0	0	0	0	0	0	0	0	0	0.0174886	0	0.00855432	0	0.00868131	0.00860733	0	0	0	0	0	0.00871764	0.00852224	0.00871764	0.00868282	0.0087108	0	0	0	0	0.00856751
bOTU_610	k__Bacteria(100);p__Firmicutes(98);c__Clostridia(98);o__Clostridiales(98);f__Christensenellaceae(98);unclassified;unclassified;	Bacteria(100);Firmicutes(100);Clostridia(100);Clostridiales(100);Christensenellaceae(100);Christensenellaceae_R-7_group(100);	0.00854117	0.0172667	0.017301	0.00851281	0.0259695	0	0	0.00853898	0.00855945	0.00854847	0.00864006	0	0	0	0	0	0	0	0.00865426	0	0	0	0	0.00862887	0.00852951	0	0.0262329	0.0173928	0.0342173	0.00864304	0.0260439	0.0172147	0.0173175	0.00850557	0.0173536	0.00871004	0.00870853	0.00871764	0.0255667	0.0348705	0.0173656	0.0174216	0.017449	0.0260643	0.0174505	0.0262284	0.017135
bOTU_1002	k__Bacteria(100);p__Bacteroidetes(100);c__Bacteroidia(100);o__Bacteroidales(100);f__SB-1(100);unclassified;unclassified;	Bacteria(100);Bacteroidetes(100);Bacteroidia(99);unclassified;unclassified;unclassified;	0	0	0	0	0	0	0	0	0	0	0	0	0	0	0	0	0	0	0	0	0	0	0	0	0.00852951	0	0	0	0	0	0	0.00860733	0.00865876	0	0.00867679	0	0.00870853	0.00871764	0	0	0	0	0	0	0.00872524	0.00874279	0.00856751
bOTU_534	k__Bacteria(100);p__Chloroflexi(100);c__Anaerolineae(88);unclassified;unclassified;unclassified;unclassified;	Bacteria(100);Chloroflexi(99);unclassified;unclassified;unclassified;unclassified;	0.0170823	0.0172667	0.017301	0.00851281	0.00865651	0.0173898	0	0	0.00855945	0.0170969	0.0172801	0.00862589	0.0171674	0.00861846	0.00863782	0	0	0	0.00865426	0.00865202	0.00862738	0	0	0	0	0	0	0.00869641	0.0171086	0	0.00868131	0.00860733	0	0	0	0	0	0	0.00852224	0.0174353	0.00868282	0.0174216	0	0.0086881	0	0.00874279	0.00856751
bOTU_3730	k__Bacteria(100);p__Proteobacteria(100);c__Deltaproteobacteria(100);o__Syntrophobacterales(100);f__Syntrophaceae(100);g__Syntrophus(100);unclassified;	Bacteria(100);Proteobacteria(100);Deltaproteobacteria(100);Syntrophobacterales(100);Syntrophaceae(100);Smithella(100);	0	0	0	0	0	0	0	0	0	0	0	0	0	0	0	0	0	0	0	0	0	0	0	0	0	0	0	0	0	0	0	0	0	0	0	0	0	0	0	0	0	0	0	0	0	0	0
bOTU_1709	k__Bacteria(100);p__OP11(100);c__OP11-3(100);unclassified;unclassified;unclassified;unclassified;	Bacteria(100);Microgenomates(100);Candidatus_Woesebacteria(100);Candidatus_Woesebacteria_or(100);Candidatus_Woesebacteria_fa(100);Candidatus_Woesebacteria_ge(100);	0	0	0	0	0	0	0	0	0	0	0	0	0	0	0	0	0	0	0	0	0	0	0	0	0	0	0	0	0	0	0	0	0	0	0	0	0	0	0	0	0	0	0	0	0	0	0
[truncated: 4,901 more rows]
[truncated: 221 more columns]

## Sheet: OTUs_archaea
aOTU	Silva_v119	Silva_128	B3	B4	B5	B6	B8	B9	B10	B11	B12	B13	B14	B15	B16	C1	C3	C4	C5	C6	C7	C8	C9	C10	C11	C13	BKA1	BKA2	BKA3	BKA4	BKA5	BKA6	BKA7	BKA8	BKA9	BKA11	BKA12	BKA13	BKB1	BKB2	BKB3	BKB4	BKB6	BKB7	BKB8	BKB9	BKB10	BKB11	BKB12
[truncated: 89 more rows]
[truncated: 210 more columns]
