# Supplementary material for: A year of monitoring 20 mesophilic full-scale bioreactors reveals the existence of stable but different core microbiomes in bio-waste and wastewater anaerobic digestion systems
Source: Biotechnol Biofuels. 2018 Jul 19;11:196. doi: 10.1186/s13068-018-1195-8 (PMC6052691; doi:10.1186/s13068-018-1195-8)
Supplement: Supplementary file 7 — Additional file 7: Table S6. The 16S rRNA gene amplicon sequencing results of 1-year monthly time series of 20 AD reactors located in Luxembourg and Belgium. Spearman correlation matrix between operational data and dominant microbial groups/ OTUs. [file 13068_2018_1195_MOESM7_ESM.xlsx]

## Sheet: info
U1 - U10	AD unit studied (Table 1)
farm	feeding mainly with agricultural residues
bio-waste	feeding with a mix of agricultural residues (mainly manure) and bio-waste
sorted bio-waste	feeding with green municipal waste and sorted bio-waste
WWTP Ads	wastewatet AD reactor
TIC	total inorganic carbon (m3 of CO2/ m3 of sludge)
NH4.	total nitrogen-ammonium (kg NH4-N/ m3 of sludge)
TS	total solids (% of total solid/ fresh sludge [w/w])
VS	volatile solids (% of volatile solid/ % of total solid [w/w]
VFA	volatile fatty acids (mg/kg)
Acet.	acetate (mg/kg)
Prop.	propionate (mg/kg)
IsoB.	isobutyrate (mg/kg)
But.	butyrate (mg/kg)
IsoV.	isovalerate (mg/kg)
Val.	valerate (mg/kg)
Cap.	caproate (mg/kg)
Div_B (A)	bacterial (archaeal) diversity
Rich_B (A)	bacterial (archaeal) richness
Even_B (A)	bacterial (archaeal) evenness
bOTU_	bacterial OTU_n
aOTU_	archaeal OTU_n

## Sheet: Table_S6
R coefficients (+ level of significance)				***: p-value<0.001; **: p-value<0.01; *: p-value<0.05
	U_1		U_2		U_3		U_4		U_5		U_6		U_7		U_8		U_9		U_10		farm		bio-waste		sorted-biowaste		WWTP Ads		pH		TIC		NH4-N		TS		VS		VFA		Acet.		Prop.		IsoB.		But.		IsoV.
U_1
U_2	-0.0515873
U_3	-0.129483	*	-0.129483	*
U_4	-0.105461		-0.105461		-0.264705	***
U_5	-0.0999607		-0.0999607		-0.250899	***	-0.204352	***
U_6	-0.0494654		-0.0494654		-0.124157	*	-0.101123		-0.0958491
U_7	-0.0900544		-0.0900544		-0.226035	***	-0.1841	**	-0.174498	**	-0.0863503
U_8	-0.0494654		-0.0494654		-0.124157	*	-0.101123		-0.0958491		-0.0474308		-0.0863503
U_9	-0.0494654		-0.0494654		-0.124157	*	-0.101123		-0.0958491		-0.0474308		-0.0863503		-0.0474308
U_10	-0.0494654		-0.0494654		-0.124157	*	-0.101123		-0.0958491		-0.0474308		-0.0863503		-0.0474308		-0.0474308
farm	0.688626	***	0.688626	***	-0.188031	**	-0.153147	*	-0.14516	*	-0.071832		-0.130774	*	-0.071832		-0.071832		-0.071832
bio-waste	-0.296494	***	-0.296494	***	0.436713	***	0.355693	***	0.337142	***	0.166834	**	-0.517581	***	-0.284299	***	-0.284299	***	-0.284299	***	-0.430559	***
sorted bio-waste	-0.0900544		-0.0900544		-0.226035	***	-0.1841	**	-0.174498	**	-0.0863503		1	***	-0.0863503		-0.0863503		-0.0863503		-0.130774	*	-0.517581	***
WWTP Ads	-0.0900544		-0.0900544		-0.226035	***	-0.1841	**	-0.174498	**	-0.0863503		-0.157205	*	0.549284	***	0.549284	***	0.549284	***	-0.130774	*	-0.517581	***	-0.157205	*
pH	0.11568		0.277381	***	0.0524531		0.378844	***	-0.275819	***	-0.0590745		0.1768	**	-0.321588	***	-0.335705	***	-0.298694	***	0.285395	***	0.110409		0.1768	**	-0.580141	***
TIC	-0.0334888		0.21932	***	-0.201785	***	0.512059	***	-0.166072	**	-0.0177647		0.352197	***	-0.329487	***	-0.338009	***	-0.311002	***	0.138265	*	0.0914115		0.352197	***	-0.59405	***	0.710174	***
NH4-N	0.0728246		0.180444	**	-0.157131	*	0.437466	***	-0.0227673		-0.0739115		0.165662	**	-0.337433	***	-0.317023	***	-0.236106	***	0.185193	**	0.158287	*	0.165662	**	-0.540778	***	0.605608	***	0.715763	***
TS	0.00866734		0.184903	**	-0.227354	***	0.152166	*	-0.00890789		-0.0579762		0.601066	***	-0.345769	***	-0.301342	***	-0.323873	***	0.14069	*	-0.107329		0.601066	***	-0.58782	***	0.452053	***	0.537144	***	0.438944	***
VS	0.258213	***	0.290474	***	0.484279	***	-0.173463	**	0.206648	***	0.0305567		-0.501772	***	-0.315009	***	-0.194808	**	-0.306407	***	0.398794	***	0.456827	***	-0.501772	***	-0.49265	***	0.101992		-0.154121	*	-0.00824566		0.0568564
VFA	0.19044	**	0.223176	***	-0.117053		0.175545	**	-0.0499423		-0.0324534		0.266002	***	-0.270008	***	-0.304251	***	-0.253781	***	0.300352	***	-0.0171815		0.266002	***	-0.502601	***	0.296847	***	0.309053	***	0.342389	***	0.627884	***	0.252552	***
Acet.	0.199632	**	0.229955	***	-0.159399	**	0.197637	**	-0.0518455		-0.0323345		0.279621	***	-0.26667	***	-0.299601	***	-0.250563	***	0.31195	***	-0.038839		0.279621	***	-0.4958	***	0.310984	***	0.333688	***	0.354293	***	0.64097	***	0.225207	***	0.994361	***
Prop.	0.108293		0.212274	***	-0.031434		0.00891971		-0.0260188		0.0119018		0.211441	***	-0.199643	**	-0.199643	**	-0.199643	**	0.232783	***	-0.0355335		0.211441	***	-0.363535	***	0.105379		0.102325		0.248479	***	0.510377	***	0.283823	***	0.843065	***	0.810495	***
IsoB.	0.0768351		0.0222417		-0.0237482		0.0629905		0.00690083		-0.020842		0.117778		-0.118266		-0.118266		-0.118266		0.0719458		0.0249377		0.117778		-0.215355	***	0.00150012		0.0340407		0.134155	*	0.316535	***	0.170089	**	0.681826	***	0.653489	***	0.717934	***
But.	0.0756635		-0.0500955		0.142453	*	-0.0345574		0.018379		-0.00200738		0.0580162		-0.127855	*	-0.127855	*	-0.127855	*	0.0185665		0.112711		0.0580162		-0.232815	***	-0.0749938		-0.0542246		0.086702		0.244379	***	0.266264	***	0.606734	***	0.556491	***	0.71989	***	0.751336	***
IsoV.	0.0714157		-0.0229364		0.0372653		0.0179859		0.0586942		0.0499976		-0.00887415		-0.0996342		-0.0996342		-0.0996342		0.0352038		0.113462		-0.00887415		-0.181427	**	-0.0484005		-0.0530384		0.13213	*	0.18598	**	0.221637	***	0.590331	***	0.554131	***	0.663765	***	0.820519	***	0.725682	***
Val.	-0.00881812		-0.0140186		0.171253	**	-0.0878614		0.0383885		-0.00516716		-0.0121177		-0.0704612		-0.0704612		-0.0704612		-0.0165831		0.109972		-0.0121177		-0.128305	*	-0.0767428		-0.0751229		0.0749731		0.0335475		0.211611	***	0.405942	***	0.351013	***	0.472519	***	0.58931	***	0.641856	***	0.677049
Cap.	0.00487061		-0.0633179		0.21566	***	-0.0926532		-0.00454945		0.0106514		-0.0216583		-0.0607131		-0.0607131		-0.0607131		-0.0424422		0.120089		-0.0216583		-0.110554		-0.0729454		-0.112782		0.0326188		0.00217415		0.207218	***	0.357638	***	0.304448	***	0.416875	***	0.528793	***	0.557747	***	0.603758
Div_B	-0.149079	*	-0.376126	***	0.455162	***	-0.112655		-0.303845	***	0.261192	***	-0.292289	***	0.0114491		0.325984	***	0.241638	***	-0.381468	***	0.200258	**	-0.292289	***	0.3517	***	-0.340984	***	-0.487323	***	-0.476571	***	-0.465338	***	0.0406975		-0.354496	***	-0.377621	***	-0.206055	***	-0.10096		-0.0454778		-0.0433841
Rich_B	-0.137345	*	-0.35568	***	0.47059	***	-0.185525	**	-0.175239	**	0.297283	***	-0.423706	***	0.0437838		0.313909	***	0.245262	***	-0.358094	***	0.26965	***	-0.423706	***	0.366045	***	-0.435355	***	-0.579573	***	-0.540881	***	-0.52409	***	0.131496	*	-0.442823	***	-0.470694	***	-0.260989	***	-0.156436	*	-0.0425295		-0.0479053
Even_B	-0.12189	*	-0.370549	***	0.358416	***	-0.00190718		-0.306871	***	0.178634	**	-0.17165	**	-0.0127072		0.25729	***	0.182496	**	-0.357669	***	0.1636	**	-0.17165	**	0.259495	***	-0.221469	***	-0.319319	***	-0.327081	***	-0.364464	***	-0.0386676		-0.241691	***	-0.256879	***	-0.15004	*	-0.0334341		-0.0339632		-0.0220422
Div_A	-0.324044	***	-0.273711	***	0.40036	***	-0.229885	***	0.41664	***	0.306213	***	-0.499172	***	0.0350643		0.054796		-0.0776276		-0.434735	***	0.630671	***	-0.499172	***	0.00344013		-0.473126	***	-0.464296	***	-0.413315	***	-0.463918	***	0.37209	***	-0.426281	***	-0.458436	***	-0.263752	***	-0.18604	**	-0.0457031		-0.0579039
Rich_A	-0.241652	***	-0.239817	***	0.272436	***	-0.143908	*	0.201904	**	0.342577	***	-0.602341	***	0.170397	**	0.132754	*	0.252191	***	-0.349051	***	0.432521	***	-0.602341	***	0.334271	***	-0.504995	***	-0.578655	***	-0.48963	***	-0.555658	***	0.22895	***	-0.474081	***	-0.497585	***	-0.291611	***	-0.192638	**	-0.0792784		-0.0410146
Even_A	-0.321562	***	-0.237718	***	0.294084	***	-0.362234	***	0.425979	***	0.200381	**	0.013648		-0.0751379		-0.0188025		-0.268608	***	-0.40781	***	0.389529	***	0.013648		-0.222748	***	-0.351104	***	-0.206642	**	-0.280332	***	-0.10828		0.19979	**	-0.229337	***	-0.254326	***	-0.137639	*	-0.104638		-0.000552182		-0.0954919
bOTU_1	-0.202131	**	-0.304133	***	0.0910422		0.483895	***	0.470105	***	-0.122357	*	-0.52135	***	-0.278645	***	-0.146289	*	0.0132442		-0.36771	***	0.771814	***	-0.52135	***	-0.24536	***	0.0372056		0.0530168		0.13596	*	-0.16455	**	0.208555	***	-0.155455	*	-0.163779	**	-0.182379	**	-0.0757418		-0.0491106		-0.00190425
bOTU_17	-0.087616		-0.325481	***	0.617662	***	0.163105	**	-0.0151311		-0.0379012		-0.127828	*	-0.275672	***	-0.339085	***	-0.281603	***	-0.300041	***	0.655585	***	-0.127828	*	-0.542068	***	0.299067	***	0.147003	*	0.131209	*	0.13099	*	0.346182	***	0.0430851		0.0204336		-0.000710846		0.00175793		0.105055		0.0365339
bOTU_39	0.19628	**	-0.169784	**	0.530477	***	-0.211725	***	-0.0707092		0.239859	***	0.0516043		-0.306397	***	-0.332066	***	-0.323152	***	0.0192447		0.357149	***	0.0516043		-0.582062	***	0.199293	**	0.100792		0.0249035		0.195152	**	0.432524	***	0.0775343		0.0506118		0.0573351		0.0154038		0.122758	*	0.0288911
bOTU_46	0.238095	***	0.321052	***	-0.578872	***	0.38449	***	-0.00198385		-0.240234	***	0.432801	***	-0.229548	***	-0.103303		-0.240234	***	0.40612	***	-0.318472	***	0.432801	***	-0.348091	***	0.511993	***	0.682548	***	0.614239	***	0.633167	***	-0.176509	**	0.504832	***	0.538314	***	0.337203	***	0.220555	***	0.0753075		0.0769325
bOTU_7	-0.162469	**	-0.273804	***	0.0229051		0.618294	***	0.319373	***	-0.207153	***	-0.0894314		-0.324026	***	-0.283633	***	-0.352016	***	-0.316874	***	0.666191	***	-0.0894314		-0.581634	***	0.298919	***	0.371237	***	0.384541	***	0.323918	***	0.184409	**	0.254458	***	0.256635	***	0.129942	*	0.104201		0.131857	*	0.087753
bOTU_23	-0.228196	***	-0.228196	***	0.287508	***	-0.466946	***	0.282396	***	0.352266	***	-0.398597	***	0.0993884		0.167099	**	0.289967	***	-0.331488	***	0.253765	***	-0.398597	***	0.339425	***	-0.610106	***	-0.623113	***	-0.464826	***	-0.532955	***	0.180567	**	-0.490497	***	-0.515872	***	-0.23665	***	-0.179793	**	-0.0399988		-0.0553518
bOTU_28	-0.228316	***	-0.272063	***	0.0309723		-0.262661	***	0.411916	***	0.120362		-0.46821	***	0.278068	***	0.269363	***	0.340453	***	-0.363436	***	0.184486	**	-0.46821	***	0.538498	***	-0.681365	***	-0.635469	***	-0.517052	***	-0.683893	***	-0.0283663		-0.518427	***	-0.532046	***	-0.365801	***	-0.183009	**	-0.118512		-0.0690363
bOTU_10	-0.205794	***	-0.374519	***	-0.0215002		0.33384	***	0.12607	*	-0.0702501		0.406645	***	-0.25831	***	-0.283348	***	-0.266516	***	-0.421493	***	0.312082	***	0.406645	***	-0.489056	***	0.250317	***	0.346125	***	0.270441	***	0.505383	***	-0.112494		0.27834	***	0.282449	***	0.171039	**	0.165195	**	0.150125	*	0.09839
bOTU_29	0.0329438		-0.149586	*	0.680573	***	-0.0111347		-0.0803381		0.234343	***	-0.280637	***	-0.309189	***	-0.293685	***	-0.317294	***	-0.0847197		0.641699	***	-0.280637	***	-0.557179	***	0.208983	***	0.0267302		0.0263102		-0.000328872		0.607863	***	0.0299117		-0.0023878		0.0607428		0.00840392		0.109227		0.0758012
bOTU_9	0.349217	***	0.363859	***	-0.00683625		0.137862	*	-0.172991	**	-0.297804	***	0.310728	***	-0.273054	***	-0.298472	***	-0.341623	***	0.517922	***	-0.157285	*	0.310728	***	-0.553605	***	0.721381	***	0.637825	***	0.602491	***	0.464512	***	0.132214	*	0.466838	***	0.474577	***	0.310674	***	0.189785	**	0.125519	*	0.105619
bOTU_6247	-0.267271	***	-0.37476	***	0.417628	***	-0.514584	***	0.361987	***	0.200857	**	-0.238877	***	0.0319592		0.240701	***	0.044179		-0.466321	***	0.327382	***	-0.238877	***	0.190206	**	-0.565261	***	-0.608563	***	-0.544568	***	-0.457646	***	0.179471	**	-0.484319	***	-0.513946	***	-0.319188	***	-0.217487	***	-0.0628003		-0.103391
bOTU_19	0.135972	*	0.0837465		0.227901	***	-0.199076	**	-0.0430967		-0.167217	**	0.513568	***	-0.317249	***	-0.312967	***	-0.332018	***	0.159586	**	-0.0596041		0.513568	***	-0.582656	***	0.453775	***	0.373692	***	0.232245	***	0.595207	***	0.18039	**	0.40374	***	0.395058	***	0.292048	***	0.150231	*	0.162048	**	0.0544072
bOTU_6	-0.112263		-0.315127	***	0.146028	*	0.485966	***	-0.176179	**	-0.169476	**	0.378957	***	-0.303762	***	-0.297835	***	-0.317903	***	-0.310422	***	0.31019	***	0.378957	***	-0.556796	***	0.406807	***	0.479463	***	0.419175	***	0.545784	***	-0.040261		0.406127	***	0.413307	***	0.242944	***	0.167646	**	0.189524	**	0.0918931
bOTU_2	0.292323	***	0.376243	***	-0.12395	*	0.199987	**	-0.232185	***	-0.245818	***	0.474713	***	-0.329231	***	-0.281785	***	-0.347719	***	0.485593	***	-0.235313	***	0.474713	***	-0.580965	***	0.728826	***	0.695508	***	0.578389	***	0.643308	***	0.0640269		0.510982	***	0.52481	***	0.343003	***	0.189862	**	0.0962087		0.0564985
bOTU_3	0.350702	***	-0.166691	**	0.37235	***	0.0815807		-0.168013	**	-0.254291	***	0.227735	***	-0.329511	***	-0.286718	***	-0.344851	***	0.133651	*	0.160469	**	0.227735	***	-0.582292	***	0.564215	***	0.386364	***	0.334806	***	0.32117	***	0.202641	**	0.253539	***	0.245757	***	0.14921	*	0.128694	*	0.130075	*	0.0651212
bOTU_8	0.331683	***	0.138695	*	-0.0212182		0.415459	***	-0.353962	***	-0.173777	**	0.317669	***	-0.326786	***	-0.291791	***	-0.341999	***	0.341645	***	-0.0331146		0.317669	***	-0.581919	***	0.74501	***	0.683646	***	0.537054	***	0.546708	***	0.0565089		0.484703	***	0.501378	***	0.266505	***	0.198776	**	0.0926772		0.0776081
bOTU_4	-0.169077	**	-0.350713	***	-0.056478		0.237328	***	0.594041	***	-0.101705		0.0729809		-0.321321	***	-0.232177	***	-0.308981	***	-0.377534	***	0.546569	***	0.0729809		-0.52254	***	0.124206	*	0.231836	***	0.325599	***	0.272919	***	0.123783	*	0.161341	**	0.161511	**	0.121735	*	0.0903602		0.137524	*	0.129477
bOTU_20	0.236482	***	0.376718	***	0.0101813		0.168952	**	-0.34765	***	-0.237183	***	0.478029	***	-0.314652	***	-0.288568	***	-0.3293	***	0.44538	***	-0.223967	***	0.478029	***	-0.564854	***	0.729044	***	0.686126	***	0.525491	***	0.613215	***	0.0711226		0.481241	***	0.492107	***	0.306418	***	0.167471	**	0.0737279		0.0293805
bOTU_13	-0.151739	*	-0.333057	***	-0.0356576		0.663787	***	0.337673	***	0.0436688		-0.288162	***	-0.305145	***	-0.198723	**	-0.319351	***	-0.352118	***	0.772683	***	-0.288162	***	-0.499372	***	0.220701	***	0.343707	***	0.406734	***	0.0893278		0.15489	*	0.0949966		0.0963456		0.0274928		0.0685183		0.0640156		0.114354
bOTU_75	-0.0958316		-0.181999	**	0.537093	***	-0.0922657		0.393464	***	0.19655	**	-0.382513	***	-0.306501	***	-0.306501	***	-0.32077	***	-0.201794	**	0.792862	***	-0.382513	***	-0.565386	***	0.0030093		-0.116439		-0.0163073		-0.0117245		0.679119	***	-0.025288		-0.0558332		0.0547327		0.000258564		0.131057	*	0.0889214
bOTU_49	-0.0879527		-0.0879527		-0.221106	***	-0.179973	**	-0.168186	**	-0.084333		-0.153629	*	0.591004	***	0.49017	***	0.565114	***	-0.127764	*	-0.506169	***	-0.153629	*	0.996793	***	-0.566948	***	-0.580612	***	-0.52601	***	-0.583467	***	-0.494491	***	-0.48887	***	-0.482552	***	-0.356098	***	-0.210569	***	-0.227686	***	-0.177329
bOTU_12	-0.24545	***	-0.344793	***	0.432046	***	-0.452644	***	-0.174677	**	0.091351		0.470699	***	-0.0410616		-0.0358975		0.0651299		-0.428706	***	-0.066531		0.470699	***	-0.00541225		-0.139663	*	-0.14288	*	-0.24897	***	0.0231689		-0.196597	**	-0.158703	*	-0.178811	**	-0.084907		-0.0562467		0.010058		-0.0588489
bOTU_18	-0.252713	***	-0.274796	***	0.544519	***	-0.110549		0.376807	***	0.0700425		-0.479994	***	-0.251767	***	-0.0781257		0.001472		-0.383141	***	0.717388	***	-0.479994	***	-0.195963	**	-0.207433	***	-0.281487	***	-0.181623	**	-0.306781	***	0.463604	***	-0.225102	***	-0.2563	***	-0.11895		-0.0499764		0.0800934		0.0559602
bOTU_43	-0.0879527		-0.0879527		-0.221106	***	-0.179973	**	-0.168186	**	-0.084333		-0.153629	*	0.591435	***	0.51861	***	0.537416	***	-0.127764	*	-0.506169	***	-0.153629	*	0.996793	***	-0.566626	***	-0.580471	***	-0.529803	***	-0.582799	***	-0.491037	***	-0.491226	***	-0.485065	***	-0.356098	***	-0.210569	***	-0.227686	***	-0.177329
bOTU_5	-0.299267	***	-0.306983	***	0.278951	***	-0.306935	***	0.244524	***	-0.110017		0.599923	***	-0.281256	***	-0.131514	*	-0.294349	***	-0.440332	***	0.144098	*	0.599923	***	-0.429451	***	0.0582186		0.145594	*	0.0741066		0.4206	***	-0.051676		0.0818019		0.0643006		0.113544		0.0762717		0.126305	*	0.0471045
aOTU_1	0.322313	***	0.272239	***	-0.37915	***	0.294303	***	-0.28494	***	-0.117518		0.493612	***	-0.269667	***	-0.0290102		-0.344899	***	0.432406	***	-0.374651	***	0.493612	***	-0.378335	***	0.551675	***	0.619251	***	0.555213	***	0.679777	***	-0.14441	*	0.536276	***	0.567075	***	0.373905	***	0.224047	***	0.106478		0.105043
aOTU_6	-0.293747	***	-0.227631	***	0.394607	***	-0.312768	***	0.507234	***	-0.00448466		-0.514307	***	0.0238228		0.171097	**	0.0761033		-0.379826	***	0.496328	***	-0.514307	***	0.170568	**	-0.526712	***	-0.599503	***	-0.463263	***	-0.490218	***	0.366365	***	-0.471565	***	-0.510305	***	-0.2404	***	-0.17798	**	-0.0287591		-0.0404397
aOTU_7	-0.0869355		-0.145042	*	0.597215	***	-0.00798138		0.128235	*	0.343048	***	-0.516815	***	-0.213923	***	-0.259527	***	-0.259527	***	-0.166481	**	0.776735	***	-0.516815	***	-0.442569	***	0.0043178		-0.129015	*	-0.00765639		-0.155632	*	0.6381	***	-0.0701619		-0.106146		0.062142		0.0348512		0.145493	*	0.15285
aOTU_32	-0.248705	***	-0.217061	***	0.136459	*	0.347343	***	0.559027	***	-0.0648225		-0.501108	***	-0.1254	*	-0.325457	***	-0.141345	*	-0.338525	***	0.818156	***	-0.501108	***	-0.363514	***	-0.0326444		0.0273565		0.0532681		-0.173016	**	0.316983	***	-0.108538		-0.119611		-0.156946	*	-0.0490725		-0.0332515		0.01536
aOTU_10	-0.0221608		-0.0392208		0.723406	***	-0.199298	**	-0.111156		0.202574	**	-0.150502	*	-0.243974	***	-0.308376	***	-0.308376	***	-0.0440028		0.485204	***	-0.150502	*	-0.520609	***	0.147467	*	-0.03736		-0.0545278		0.0783456		0.549456	***	0.0817619		0.0470994		0.163841	**	0.0913226		0.185894	**	0.112145
aOTU_90	-0.00727958		-0.0687522		0.366521	***	0.506997	***	-0.220721	***	0.338462	***	-0.514213	***	-0.212846	***	-0.269031	***	-0.269031	***	-0.0533456		0.713047	***	-0.514213	***	-0.454186	***	0.286764	***	0.179147	**	0.2006	**	-0.0488319		0.45543	***	0.11709		0.101824		0.0878745		0.0645782		0.111635		0.134462
aOTU_13	-0.292306	***	-0.267759	***	-0.00830748		-0.0466675		0.585362	***	0.244369	***	-0.511783	***	-0.180056	**	0.131364	*	0.258512	***	-0.406674	***	0.520102	***	-0.511783	***	0.156921	*	-0.43871	***	-0.353095	***	-0.186414	**	-0.426768	***	0.126284	*	-0.361633	***	-0.372059	***	-0.224332	***	-0.114531		-0.0431895		0.0188508
aOTU_17	-0.219214	***	-0.244874	***	0.39455	***	0.433502	***	-0.0647276		0.356317	***	-0.445168	***	-0.193734	**	-0.244874	***	-0.244874	***	-0.335661	***	0.808747	***	-0.445168	***	-0.413403	***	0.111937		0.122655		0.110629		-0.102891		0.355774	***	-0.0561028		-0.0734507		-0.0456768		-0.0441407		0.0706178		0.0425836
aOTU_828	-0.118996		-0.215266	***	0.545479	***	-0.240616	***	0.101426		0.348594	***	-0.34082	***	-0.17031	**	-0.215266	***	0.0602577		-0.239527	***	0.521899	***	-0.34082	***	-0.186984	**	-0.194232	**	-0.239617	***	-0.218947	***	-0.352233	***	0.371754	***	-0.363056	***	-0.395426	***	-0.195944	**	-0.16585	**	-0.0286358		-0.0637336
aOTU_48	-0.300368	***	0.255588	***	-0.325828	***	0.221418	***	0.487481	***	0.244758	***	-0.511534	***	0.25919	***	-0.15514	*	0.01083		-0.0484379		0.377111	***	-0.511534	***	0.0410907		-0.133481	*	-0.033812		0.0498376		-0.150901	*	0.122821		-0.0952227		-0.0847689		-0.0900067		-0.0649555		-0.102881		0.0294357
aOTU_11	-0.199767	**	-0.182992	**	0.0675219		0.739129	***	-0.0743041		0.0672786		-0.349763	***	-0.144776	*	-0.182992	**	-0.182992	**	-0.277929	***	0.633547	***	-0.349763	***	-0.308933	***	0.287451	***	0.308387	***	0.403361	***	0.10892		0.11034		0.0987188		0.09965		0.0687896		0.0698639		0.0770057		0.087999
aOTU_2	-0.0930453		0.0836719		0.0981998		0.372737	***	-0.0984327		-0.303932	***	0.102204		-0.0898321		-0.314676	***	-0.201994	**	-0.0118735		0.184421	**	0.102204		-0.377127	***	0.399712	***	0.404249	***	0.247661	***	0.262264	***	0.019787		0.218496	***	0.219551	***	0.0710026		0.0750172		0.0159585		-0.0256905
aOTU_24	0.231908	***	0.242009	***	0.547607	***	-0.147683	*	-0.0780678		0.353156	***	-0.565043	***	-0.184859	**	-0.285766	***	-0.166517	**	0.343233	***	0.460172	***	-0.565043	***	-0.384841	***	0.132998	*	-0.0942868		-0.0114723		-0.183446	**	0.755175	***	0.0146264		-0.0122173		0.0867526		0.0244134		0.117139		0.126212
aOTU_15	-0.265906	***	-0.20149	**	0.661204	***	-0.362075	***	0.253534	***	0.111542		-0.465561	***	-0.0107725		0.0350717		-0.0134785		-0.340648	***	0.544975	***	-0.465561	***	0.00827887		-0.368403	***	-0.521015	***	-0.46784	***	-0.462865	***	0.46521	***	-0.413718	***	-0.460211	***	-0.229977	***	-0.166499	**	0.00554382		-0.0369744
aOTU_21	-0.213826	***	-0.266301	***	0.406215	***	-0.244861	***	0.206084	**	0.183609	**	-0.508996	***	0.156239	*	-0.060659		0.356881	***	-0.346517	***	0.405409	***	-0.508996	***	0.270165	***	-0.457596	***	-0.504685	***	-0.473785	***	-0.696793	***	0.159975	*	-0.512365	***	-0.537775	***	-0.425466	***	-0.26103	***	-0.147252	*	-0.119535
aOTU_23	-0.146177	*	0.0214597		0.428048	***	-0.293793	***	-0.424611	***	0.094838		0.444153	***	-0.104998		-0.0880539		-0.101484		-0.0952208		-0.149649	*	0.444153	***	-0.175454	**	0.0891149		0.0853666		-0.101873		0.251317	***	-0.00610681		0.14592	*	0.121927		0.219181	***	0.144631	*	0.181638	**	0.116879
aOTU_28	-0.083858		0.242912	***	0.485464	***	-0.16976	**	0.208198	***	0.291192	***	-0.497418	***	-0.205894	**	-0.260244	***	-0.242637	***	0.1059		0.585405	***	-0.497418	***	-0.428077	***	0.0501207		-0.105528		-0.0117272		-0.090499		0.709516	***	-0.004544		-0.0346432		0.103339		0.0335189		0.153145	*	0.145329
aOTU_386	-0.0668287		-0.0311671		0.729548	***	-0.370749	***	-0.0617554		0.184182	**	-0.415113	***	-0.171826	**	0.232837	***	-0.1729	**	-0.0720582		0.381934	***	-0.415113	***	-0.0501214		-0.174896	**	-0.395742	***	-0.400438	***	-0.349497	***	0.555779	***	-0.260991	***	-0.3006	***	-0.118525		-0.0964792		0.0248325		0.00585379
aOTU_4	-0.248315	***	-0.258176	***	0.298668	***	-0.464991	***	0.204394	**	0.176029	**	-0.37512	***	0.254814	***	0.316579	***	0.355879	***	-0.366852	***	0.124898	*	-0.37512	***	0.561865	***	-0.635604	***	-0.711097	***	-0.61033	***	-0.71645	***	0.0313534		-0.645828	***	-0.671021	***	-0.440442	***	-0.308363	***	-0.179471	**	-0.172633
aOTU_3	-0.277793	***	-0.288303	***	0.655294	***	-0.176448	**	0.280458	***	0.00391789		-0.551049	***	0.0115894		0.0293166		-0.0629564		-0.410038	***	0.666204	***	-0.551049	***	-0.0155723		-0.293438	***	-0.414568	***	-0.307521	***	-0.534785	***	0.393215	***	-0.379792	***	-0.412879	***	-0.255929	***	-0.147344	*	0.0144899		-0.0162637
aOTU_410	-0.255016	***	-0.266282	***	0.553265	***	-0.328765	***	0.277222	***	-0.0378072		-0.502129	***	0.139997	*	0.154085	*	0.130285	*	-0.377544	***	0.430112	***	-0.502129	***	0.254208	***	-0.460329	***	-0.573297	***	-0.440779	***	-0.628669	***	0.256698	***	-0.459421	***	-0.489756	***	-0.303659	***	-0.18069	**	-0.0280036		-0.0523127
aOTU_5	-0.0901972		0.0429801		0.0200642		-0.261333	***	0.317864	***	-0.3292	***	0.279567	***	-0.0973517		-0.275744	***	0.130149	*	-0.0380535		-0.0856353		0.279567	***	-0.143377	*	-0.0390278		-0.020584		-0.117954		0.153124	*	-0.0116937		0.032666		0.0256679		-0.00630494		-0.00132031		-0.0220552		-0.0682289
aOTU_8	0.0847992		-0.0752207		0.578908	***	-0.166088	**	0.138787	*	0.355209	***	-0.578185	***	-0.142623	*	-0.193848	**	-0.225123	***	0.0115423		0.644903	***	-0.578185	***	-0.341755	***	-0.101878		-0.295916	***	-0.200048	**	-0.229091	***	0.758687	***	-0.0800799		-0.116075		0.0327409		0.0147858		0.140885	*	0.146868
aOTU_9	-0.0382323		-0.351272	***	-0.00942792		-0.3922	***	0.651894	***	0.0786129		0.153118	*	-0.214684	***	0.0460927		-0.254249	***	-0.273339	***	0.218797	***	0.153118	*	-0.243873	***	-0.219706	***	-0.121254		-0.0872717		-0.0023669		0.0717664		-0.175529	**	-0.182082	**	-0.118058		-0.0606547		0.000341803		-0.00330028
aOTU_171	-0.216587	***	-0.335036	***	-0.218741	***	0.651647	***	0.357692	***	-0.153267	*	-0.309601	***	0.0909286		-0.301156	***	0.0389889		-0.396445	***	0.551423	***	-0.309601	***	-0.121047		0.0671679		0.178221	**	0.181599	**	-0.0813102		-0.121467		-0.0268141		-0.0155142		-0.149549	*	-0.0069702		-0.0686086		-0.0148698
				***: p-value<0.001; **: p-value<0.01; *: p-value<0.05
p-values
	pvalue.U_1		pvalue.U_2		pvalue.U_3		pvalue.U_4		pvalue.U_5		pvalue.U_6		pvalue.U_7		pvalue.U_8		pvalue.U_9		pvalue.U_10		pvalue. Farm		pvalue. Bio-waste		pvalue.sorted bio-waste		pvalue.WWTP Ads		pvalue.pH		pvalue.TIC		pvalue.NH4-N		pvalue.TS		pvalue.VS		pvalue.VFA		pvalue.Acet.		pvalue.Prop.		pvalue.IsoB.		pvalue.But.		pvalue.IsoV.
U_1
U_2	0.402948
U_3	0.0351397	*	0.0351397	*
U_4	0.0866303		0.0866303		1.26044e-05	***
U_5	0.104457		0.104457		3.60701e-05	***	0.000819091	***
U_6	0.422597		0.422597		0.0434458	*	0.100466		0.119584
U_7	0.143735		0.143735		0.000206999	***	0.00262521	**	0.00438445	**	0.161018
U_8	0.422597		0.422597		0.0434458	*	0.100466		0.119584		0.441952		0.161018
U_9	0.422597		0.422597		0.0434458	*	0.100466		0.119584		0.441952		0.161018		0.441952
U_10	0.422597		0.422597		0.0434458	*	0.100466		0.119584		0.441952		0.161018		0.441952		0.441952
farm	1.37716e-38	***	1.37716e-38	***	0.00211268	**	0.01256	*	0.0180597	*	0.24389		0.033343	*	0.24389		0.24389		0.24389
bio-waste	8.891e-07	***	8.891e-07	***	9.11486e-14	***	2.53941e-09	***	1.8236e-08	***	0.00648627	**	1.46199e-19	***	2.55621e-06	***	2.55621e-06	***	2.55621e-06	***	2.19327e-13	***
sorted bio-waste	0.143735		0.143735		0.000206999	***	0.00262521	**	0.00438445	**	0.161018		0	***	0.161018		0.161018		0.161018		0.033343	*	1.46199e-19	***
WWTP Ads	0.143735		0.143735		0.000206999	***	0.00262521	**	0.00438445	**	0.161018		0.010378	*	2.74487e-22	***	2.74487e-22	***	2.74487e-22	***	0.033343	*	1.46199e-19	***	0.010378	*
pH	0.0600326		4.55356e-06	***	0.39509		1.80269e-10	***	5.17666e-06	***	0.338086		0.00388611	**	8.6409e-08	***	2.11323e-08	***	7.31039e-07	***	2.32937e-06	***	0.0727614		0.00388611	**	3.10029e-25	***
TIC	0.588741		0.000338955	***	0.000999292	***	5.55957e-19	***	0.00695099	**	0.774308		4.26058e-09	***	4.46332e-08	***	1.88977e-08	***	2.63561e-07	***	0.0249371	*	0.139279		4.26058e-09	***	1.77258e-26	***	1.15058e-41	***
NH4-N	0.240117		0.00338017	**	0.0108634	*	1.13076e-13	***	0.713763		0.233154		0.00720436	**	2.1332e-08	***	1.58176e-07	***	0.000114258	***	0.00261806	**	0.0102866	*	0.00720436	**	2.66831e-21	***	1.2966e-27	***	1.97562e-42	***
TS	0.890239		0.00298165	**	0.00024444	***	0.0148121	*	0.887213		0.355561		1.55448e-26	***	1.3357e-08	***	8.99017e-07	***	1.15702e-07	***	0.0243707	*	0.0865636		1.55448e-26	***	3.50362e-25	***	2.68597e-14	***	2.18163e-20	***	2.43858e-13	***
VS	2.88537e-05	***	2.27676e-06	***	1.8527e-16	***	0.00538653	**	0.000880535	***	0.626522		9.9024e-18	***	2.64529e-07	***	0.00173776	**	5.75436e-07	***	3.43921e-11	***	1.32775e-14	***	9.9024e-18	***	4.65738e-17	***	0.103497		0.0139374	*	0.896165		0.364945
VFA	0.00188297	**	0.000257007	***	0.0575132		0.00422324	**	0.419021		0.599624		1.18305e-05	***	8.61907e-06	***	4.65477e-07	***	3.01414e-05	***	6.61767e-07	***	0.781118		1.18305e-05	***	2.63809e-18	***	9.04042e-07	***	3.32484e-07	***	1.36722e-08	***	2.29434e-29	***	4.51423e-05	***
Acet.	0.00110971	**	0.000163746	***	0.00947986	**	0.0012471	**	0.401493		0.600962		3.94789e-06	***	1.12254e-05	***	7.07721e-07	***	3.8264e-05	***	2.28861e-07	***	0.529806		3.94789e-06	***	8.74145e-18	***	2.5046e-07	***	3.11517e-08	***	3.89943e-09	***	6.68342e-31	***	0.000288645	***	2.38145e-257	***
Prop.	0.0790252		0.000515962	***	0.611142		0.885308		0.673886		0.847374		0.000543416	***	0.00110899	**	0.00110899	**	0.00110899	**	0.00013514	***	0.565431		0.000543416	***	1.14116e-09	***	0.0874793		0.0983938		4.93108e-05	***	2.56537e-18	***	4.12305e-06	***	1.55222e-72	***	8.36632e-63	***
IsoB.	0.213375		0.71906		0.700914		0.307903		0.911145		0.736062		0.0559728		0.0549561		0.0549561		0.0549561		0.244042		0.686705		0.0559728		0.000425186	***	0.980646		0.583334		0.030254	*	2.42769e-07	***	0.00647656	**	1.9196e-37	***	1.54356e-33	***	4.13502e-43	***
But.	0.220458		0.417594		0.0205894	*	0.576166		0.766289		0.974104		0.347746		0.037888	*	0.037888	*	0.037888	*	0.763975		0.0674773		0.347746		0.00013485	***	0.224582		0.382037		0.162528		8.04032e-05	***	1.63957e-05	***	6.15471e-28	***	7.22278e-23	***	1.92413e-43	***	3.3264e-49	***
IsoV.	0.247543		0.710672		0.546624		0.771148		0.342132		0.418506		0.88589		0.106267		0.106267		0.106267		0.569047		0.0656595		0.88589		0.00309198	**	0.433543		0.392552		0.0328638	*	0.00287004	**	0.000362031	***	3.48256e-26	***	1.19162e-22	***	6.63077e-35	***	1.37917e-65	***	1.91978e-44	***
Val.	0.886606		0.820653		0.00527133	**	0.154574		0.534594		0.933407		0.84464		0.253934		0.253934		0.253934		0.788558		0.0744609		0.84464		0.0372114	*	0.213927		0.225562		0.227389		0.593875		0.000671038	***	6.78056e-12	***	4.52206e-09	***	4.34021e-16	***	4.44308e-26	***	4.71095e-32	***	9.38186e-37
Cap.	0.937221		0.305391		0.000417049	***	0.13322		0.941353		0.863242		0.726131		0.325757		0.325757		0.325757		0.492309		0.0512937		0.726131		0.0729294		0.237534		0.0683604		0.599873		0.97244		0.000871732	***	2.19889e-09	***	4.57211e-07	***	1.59995e-12	***	2.02005e-20	***	5.525e-23	***	1.30232e-27
Div_B	0.0157337	*	3.14271e-10	***	8.37495e-15	***	0.0686728		5.33981e-07	***	1.85134e-05	***	1.47921e-06	***	0.853669		6.68274e-08	***	7.77381e-05	***	1.67771e-10	***	0.00111789	**	1.47921e-06	***	4.80992e-09	***	1.4826e-08	***	6.49889e-17	***	4.31793e-16	***	4.71189e-15	***	0.518487		3.81512e-09	***	2.85589e-10	***	0.000811194	***	0.103653		0.464432		0.485267
Rich_B	0.0262131	*	3.13227e-09	***	7.63188e-16	***	0.00257116	**	0.00444151	**	9.57498e-07	***	7.72821e-13	***	0.480405		2.11979e-07	***	6.01092e-05	***	2.40751e-09	***	9.5973e-06	***	7.72821e-13	***	9.9635e-10	***	1.52713e-13	***	9.93373e-25	***	4.41762e-21	***	2.53801e-19	***	0.0362177	*	5.83845e-14	***	8.5238e-16	***	1.95113e-05	***	0.0113811	*	0.493914		0.440907
Even_B	0.048738	*	5.97965e-10	***	2.32419e-09	***	0.975491		4.05933e-07	***	0.00371993	**	0.00533926	**	0.837799		2.48809e-05	***	0.00302908	**	2.52224e-09	***	0.00796997	**	0.00533926	**	2.10645e-05	***	0.000303135	***	1.42137e-07	***	7.15138e-08	***	2.13566e-09	***	0.539579		7.99541e-05	***	2.65981e-05	***	0.0152626	*	0.590782		0.584917		0.723012
Div_A	1.51649e-07	***	1.08725e-05	***	4.4314e-11	***	0.000239535	***	5.8439e-12	***	7.55832e-07	***	3.19771e-17	***	0.580318		0.387342		0.220363		5.38888e-13	***	3.04516e-29	***	3.19771e-17	***	0.956752		2.09386e-15	***	1.02233e-14	***	1.18803e-11	***	2.00157e-14	***	1.98311e-09	***	1.85028e-12	***	2.14429e-14	***	2.39542e-05	***	0.00315076	**	0.471905		0.361917
Rich_A	0.000110254	***	0.000124754	***	1.19913e-05	***	0.0225822	*	0.00129997	**	2.55041e-08	***	3.5615e-26	***	0.00681126	**	0.035551	*	5.32172e-05	***	1.33038e-08	***	7.26916e-13	***	3.5615e-26	***	5.75304e-08	***	1.19463e-17	***	1.17659e-23	***	2.34057e-16	***	3.60002e-21	***	0.000310995	***	2.05697e-15	***	4.81524e-17	***	2.73205e-06	***	0.00221847	**	0.211597		0.518591
Even_A	1.9083e-07	***	0.000143531	***	2.12481e-06	***	3.37516e-09	***	1.73822e-12	***	0.00141674	**	0.829646		0.235566		0.766904		1.60439e-05	***	1.77755e-11	***	1.60697e-10	***	0.829646		0.000376307	***	1.07889e-08	***	0.00103871	**	7.37495e-06	***	0.0914752		0.00170994	**	0.000255369	***	4.73809e-05	***	0.0295761	*	0.0987973		0.993069		0.132135
bOTU_1	0.00100128	**	5.20304e-07	***	0.141656		8.75735e-17	***	8.24359e-16	***	0.0478725	*	1.16061e-19	***	4.65598e-06	***	0.0178206	*	0.831045		8.25703e-10	***	4.75608e-53	***	1.16061e-19	***	5.96904e-05	***	0.548804		0.394575		0.0286945	*	0.00860183	**	0.000824958	***	0.0119135	*	0.00802169	**	0.00310521	**	0.222645		0.429484		0.975575
bOTU_17	0.157324		7.01949e-08	***	5.94595e-29	***	0.00816434	**	0.807416		0.541352		0.0386714	*	5.93012e-06	***	1.80201e-08	***	3.64963e-06	***	7.50449e-07	***	1.44423e-33	***	0.0386714	*	2.05913e-21	***	8.18099e-07	***	0.0177001	*	0.0348133	*	0.0369474	*	1.46016e-08	***	0.488283		0.742484		0.990881		0.977452		0.0903098		0.55681
bOTU_39	0.00140802	**	0.00586761	**	2.03273e-20	***	0.000560858	***	0.254085		8.80772e-05	***	0.405494		4.23841e-07	***	3.66458e-08	***	8.80126e-08	***	0.756529		2.66941e-09	***	0.405494		3.71066e-25	***	0.00118276	**	0.104907		0.689961		0.00177822	**	5.29531e-13	***	0.211858		0.415499		0.356221		0.804385		0.0475692	*	0.642213
bOTU_46	9.95878e-05	***	1.0775e-07	***	7.71209e-25	***	1.17032e-10	***	0.974506		8.57977e-05	***	2.19083e-13	***	0.000178281	***	0.0952015		8.57977e-05	***	7.96313e-12	***	1.37868e-07	***	2.19083e-13	***	7.06065e-09	***	6.56286e-19	***	5.32024e-37	***	2.95957e-28	***	7.27252e-30	***	0.00478151	**	2.7677e-18	***	5.18907e-21	***	2.32374e-08	***	0.000330188	***	0.225316		0.215437
bOTU_7	0.00841993	**	6.89378e-06	***	0.712108		5.03955e-29	***	1.26524e-07	***	0.000741628	***	0.148867		8.08666e-08	***	3.08312e-06	***	4.64988e-09	***	1.60407e-07	***	5.58881e-35	***	0.148867		4.09507e-25	***	8.28928e-07	***	6.43406e-10	***	1.48698e-10	***	1.29202e-07	***	0.00317941	**	3.18474e-05	***	2.70883e-05	***	0.0358956	*	0.0929724		0.0332303	*	0.157474
bOTU_23	0.000195091	***	0.000195091	***	2.2259e-06	***	1.35873e-15	***	3.41736e-06	***	4.527e-09	***	2.07353e-11	***	0.108488		0.00671025	**	1.80557e-06	***	3.88239e-08	***	3.23661e-05	***	2.07353e-11	***	1.7404e-08	***	4.16895e-28	***	2.31633e-29	***	2.7448e-15	***	4.85042e-20	***	0.0038852	**	3.31909e-17	***	3.76674e-19	***	0.000113471	***	0.00356266	**	0.519993		0.37313
bOTU_28	0.000193548	***	7.92408e-06	***	0.617743		1.65422e-05	***	3.74717e-12	***	0.051655		1.11317e-15	***	4.88066e-06	***	9.81741e-06	***	1.56597e-08	***	1.33449e-09	***	0.00272067	**	1.11317e-15	***	4.20798e-21	***	4.19781e-37	***	8.19864e-31	***	4.15227e-19	***	2.28354e-36	***	0.65275		2.3496e-19	***	1.77328e-20	***	1.10236e-09	***	0.00300225	**	0.0558529		0.266444
bOTU_10	0.00080499	***	3.7877e-10	***	0.729052		3.06804e-08	***	0.0414497	*	0.257189		7.44206e-12	***	2.30415e-05	***	3.15726e-06	***	1.22744e-05	***	1.04426e-12	***	2.51344e-07	***	7.44206e-12	***	3.68549e-17	***	4.17123e-05	***	9.90349e-09	***	1.01566e-05	***	7.14136e-18	***	0.0735027		4.97877e-06	***	3.55316e-06	***	0.00559861	**	0.00748657	**	0.015204	*	0.112794
bOTU_29	0.595532		0.0153788	*	5.45881e-37	***	0.857644		0.194884		0.000128934	***	3.95309e-06	***	3.28364e-07	***	1.31094e-06	***	1.54159e-07	***	0.17156		8.40903e-32	***	3.95309e-06	***	9.08074e-23	***	0.000663641	***	0.667915		0.673428		0.995839		4.72801e-27	***	0.630498		0.969376		0.328311		0.892517		0.0781678		0.222281
bOTU_9	6.26733e-09	***	1.27291e-09	***	0.912309		0.0256487	*	0.00498629	**	9.14642e-07	***	2.84944e-07	***	7.32106e-06	***	8.62323e-07	***	1.38799e-08	***	2.20306e-19	***	0.0107848	*	2.84944e-07	***	1.92717e-22	***	2.23761e-43	***	4.26186e-31	***	5.57182e-27	***	5.34042e-15	***	0.0352042	*	1.56565e-15	***	4.58535e-16	***	3.01801e-07	***	0.00207429	**	0.0427535	*	0.0885866
bOTU_6247	1.15712e-05	***	3.68316e-10	***	1.75735e-12	***	4.08401e-19	***	1.56784e-09	***	0.0010793	**	9.43224e-05	***	0.606579		8.30359e-05	***	0.476447		1.4989e-15	***	5.82752e-08	***	9.43224e-05	***	0.00198608	**	1.60073e-23	***	9.8299e-28	***	2.11711e-21	***	1.49226e-14	***	0.00411085	**	9.34585e-17	***	5.36219e-19	***	1.36134e-07	***	0.000401343	***	0.312161		0.0955583
bOTU_19	0.0277642	*	0.176551		0.000198956	***	0.00119779	**	0.487326		0.00667107	**	4.92074e-19	***	1.54819e-07	***	2.31468e-07	***	3.68227e-08	***	0.00967095	**	0.336543		4.92074e-19	***	3.23522e-25	***	1.0326e-14	***	4.8619e-10	***	0.000162432	***	9.75862e-26	***	0.00392084	**	1.18344e-11	***	3.51767e-11	***	1.58194e-06	***	0.0151316	*	0.00872218	**	0.381354
bOTU_6	0.0696499		1.89111e-07	***	0.0180271	*	6.19899e-17	***	0.00422997	**	0.0059594	**	2.25674e-10	***	5.37995e-07	***	9.12099e-07	***	1.45519e-07	***	2.93089e-07	***	2.99448e-07	***	2.25674e-10	***	9.848e-23	***	7.28791e-12	***	2.37269e-16	***	1.91886e-12	***	4.05221e-21	***	0.522987		8.72245e-12	***	3.43303e-12	***	7.32043e-05	***	0.00663486	**	0.00210445	**	0.138716
bOTU_2	1.47482e-06	***	3.10047e-10	***	0.0450215	*	0.00113578	**	0.000149301	***	5.77625e-05	***	3.94127e-16	***	4.85691e-08	***	3.59517e-06	***	7.34374e-09	***	6.59759e-17	***	0.000120653	***	3.94127e-16	***	4.77649e-25	***	1.14778e-44	***	6.49589e-39	***	1.59487e-24	***	4.56669e-31	***	0.309424		9.19492e-19	***	7.10168e-20	***	1.28324e-08	***	0.00206539	**	0.121037		0.363294
bOTU_3	5.35142e-09	***	0.00684751	**	4.86441e-10	***	0.188046		0.006412	**	3.11278e-05	***	0.00020116	***	4.72426e-08	***	2.37974e-06	***	9.92516e-09	***	0.0305644	*	0.00927139	**	0.00020116	***	3.51927e-25	***	2.00949e-23	***	1.10238e-10	***	3.34541e-08	***	1.6711e-07	***	0.00116467	**	3.40848e-05	***	5.99563e-05	***	0.0158431	*	0.0377295	*	0.0357048	*	0.29458
bOTU_8	3.80764e-08	***	0.0247614	*	0.732469		2.34671e-12	***	3.77184e-09	***	0.00478933	**	1.48779e-07	***	6.17841e-08	***	1.54399e-06	***	1.33512e-08	***	1.38485e-08	***	0.593625		1.48779e-07	***	3.83491e-25	***	1.26585e-47	***	3.69558e-37	***	9.39083e-21	***	3.37436e-21	***	0.369784		8.76832e-17	***	5.09061e-18	***	1.27684e-05	***	0.0012458	**	0.135365		0.211422
bOTU_4	0.00607983	**	5.34507e-09	***	0.362542		0.000105024	***	2.21205e-26	***	0.100459		0.239107		1.04999e-07	***	0.000149383	***	3.34692e-07	***	2.66647e-10	***	8.26203e-22	***	0.239107		9.27597e-20	***	0.0445772	*	0.000162113	***	8.25455e-08	***	1.02324e-05	***	0.0487668	*	0.00902354	**	0.00895015	**	0.0494641	*	0.145452		0.0263061	*	0.0365706
bOTU_20	0.000111343	***	2.93324e-10	***	0.869719		0.00611793	**	7.39724e-09	***	0.000106082	***	2.30128e-16	***	1.97739e-07	***	2.03445e-06	***	4.82404e-08	***	3.59685e-14	***	0.000257769	***	2.30128e-16	***	1.74897e-23	***	1.05072e-44	***	1.61303e-37	***	8.6547e-20	***	1.26114e-27	***	0.258751		1.55319e-16	***	2.52548e-17	***	4.45215e-07	***	0.00669254	**	0.235224		0.636584
bOTU_13	0.0139472	*	3.31869e-08	***	0.565568		1.18173e-34	***	2.08174e-08	***	0.481559		2.10574e-06	***	4.74826e-07	***	0.00122268	**	1.26797e-07	***	4.59944e-09	***	3.08371e-53	***	2.10574e-06	***	6.25144e-18	***	0.000318509	***	1.27279e-08	***	9.70454e-12	***	0.155763		0.0134625	*	0.125815		0.120506		0.658408		0.270058		0.302871		0.0650918
bOTU_75	0.121787		0.00311101	**	5.5617e-21	***	0.136359		3.92949e-11	***	0.00138636	**	1.48194e-10	***	4.19839e-07	***	4.19839e-07	***	1.10704e-07	***	0.00102143	**	7.39035e-58	***	1.48194e-10	***	1.5579e-23	***	0.961336		0.0608126		0.793946		0.85249		1.06287e-35	***	0.68427		0.368981		0.378507		0.996683		0.0343226	*	0.151997
bOTU_49	0.155729		0.155729		0.000310307	***	0.00346577	**	0.00635693	**	0.17353		0.0127882	*	4.57209e-26	***	3.05203e-17	***	1.65283e-23	***	0.0387694	*	1.87858e-18	***	0.0127882	*	3.40337e-287	***	1.10758e-23	***	7.84326e-25	***	7.8481e-20	***	1.43926e-24	***	4.54478e-17	***	4.36825e-17	***	1.25182e-16	***	3.20904e-09	***	0.000617111	***	0.000207616	***	0.00405436
bOTU_12	5.93055e-05	***	9.98516e-09	***	2.43589e-13	***	1.22423e-14	***	0.00457234	**	0.140304		7.50075e-16	***	0.508137		0.562954		0.293583		3.88256e-13	***	0.283299		7.50075e-16	***	0.930523		0.0237643	*	0.0211882	*	5.09135e-05	***	0.713262		0.00164068	**	0.0102314	*	0.00375187	**	0.171437		0.36544		0.871529		0.343643
bOTU_18	3.49836e-05	***	6.36467e-06	***	1.25447e-21	***	0.0740493		2.90293e-10	***	0.258601		1.66839e-16	***	3.75088e-05	***	0.207505		0.981082		1.37501e-10	***	1.05794e-42	***	1.66839e-16	***	0.00143392	**	0.000729169	***	4.01616e-06	***	0.00335446	**	6.16709e-07	***	6.12557e-15	***	0.000246043	***	2.77731e-05	***	0.054947		0.421385		0.197117		0.36789
bOTU_43	0.155729		0.155729		0.000310307	***	0.00346577	**	0.00635693	**	0.17353		0.0127882	*	4.12647e-26	***	1.93831e-19	***	5.21641e-21	***	0.0387694	*	1.87858e-18	***	0.0127882	*	3.40337e-287	***	1.1885e-23	***	8.10022e-25	***	3.81824e-20	***	1.67175e-24	***	8.06235e-17	***	2.93317e-17	***	8.25685e-17	***	3.20904e-09	***	0.000617111	***	0.000207616	***	0.00405436
bOTU_5	8.03761e-07	***	4.01832e-07	***	4.54059e-06	***	4.03574e-07	***	6.33628e-05	***	0.07546		5.30327e-27	***	3.75612e-06	***	0.0333524	*	1.23753e-06	***	7.49414e-14	***	0.0196235	*	5.30327e-27	***	3.50063e-13	***	0.347915		0.0188313	*	0.234637		2.60648e-12	***	0.412179		0.187699		0.300719		0.0670284		0.219416		0.0414603	*	0.448592
aOTU_1	1.78056e-07	***	1.21738e-05	***	5.28799e-10	***	2.08643e-06	***	4.49198e-06	***	0.0630287		8.04627e-17	***	1.48092e-05	***	0.647377		2.02293e-08	***	7.38299e-13	***	8.74908e-10	***	8.04627e-17	***	5.79628e-10	***	2.16708e-21	***	9.3258e-28	***	1.86454e-21	***	1.95163e-34	***	0.0240695	*	5.11731e-20	***	1.13078e-22	***	1.02666e-09	***	0.000356666	***	0.0929744		0.0974922
aOTU_6	2.18535e-06	***	0.000276694	***	8.83499e-11	***	4.2388e-07	***	8.13933e-18	***	0.94364		2.37794e-18	***	0.707219		0.00658338	**	0.229585		4.89964e-10	***	5.13735e-17	***	2.37794e-18	***	0.00675476	**	2.56042e-19	***	1.09009e-25	***	1.34688e-14	***	3.71962e-16	***	3.63906e-09	***	3.02331e-15	***	5.5774e-18	***	0.000123816	***	0.00476397	**	0.650883		0.524474
aOTU_7	0.169739		0.021528	*	1.18737e-25	***	0.899875		0.0423689	*	2.43351e-08	***	1.52656e-18	***	0.000645268	***	3.14496e-05	***	3.14496e-05	***	0.0082209	**	6.57836e-52	***	1.52656e-18	***	1.83603e-13	***	0.945733		0.0419427	*	0.90451		0.0149572	*	2.67057e-29	***	0.26909		0.0940056		0.327791		0.583382		0.0213817	*	0.0155679
aOTU_32	6.79566e-05	***	0.000533965	***	0.0306763	*	1.58182e-08	***	4.91795e-22	***	0.30634		2.30988e-17	***	0.0471849	*	1.32913e-07	***	0.0251294	*	3.80419e-08	***	8.8363e-62	***	2.30988e-17	***	2.94462e-09	***	0.606735		0.667496		0.403593		0.00674503	**	4.25861e-07	***	0.0867871		0.0589567		0.012973	*	0.439829		0.600792		0.809044
aOTU_10	0.726801		0.536238		6.05479e-42	***	0.00150556	**	0.0787989		0.00125152	**	0.0170276	*	9.41656e-05	***	6.25491e-07	***	6.25491e-07	***	0.487687		3.14765e-16	***	0.0170276	*	7.75221e-19	***	0.0194162	*	0.557359		0.392549		0.222697		1.201e-20	***	0.19759		0.458459		0.00945561	**	0.149949		0.00317504	**	0.0767481
aOTU_90	0.908638		0.277883		2.13151e-09	***	8.47876e-18	***	0.000426737	***	3.82766e-08	***	2.4176e-18	***	0.000688156	***	1.55396e-05	***	1.55396e-05	***	0.400049		2.82099e-40	***	2.4176e-18	***	3.53202e-14	***	3.87708e-06	***	0.00457329	**	0.00149611	**	0.447665		6.7464e-14	***	0.0645386		0.108254		0.166011		0.309146		0.0781092		0.0335842
aOTU_13	2.46296e-06	***	1.71029e-05	***	0.895807		0.461692		1.77219e-24	***	9.16547e-05	***	3.70096e-18	***	0.00421238	**	0.0375413	*	3.38557e-05	***	2.04611e-11	***	8.49091e-19	***	3.70096e-18	***	0.0128059	*	3.13138e-13	***	1.00833e-08	***	0.00321197	**	3.20981e-12	***	0.048795	*	3.86657e-09	***	1.25773e-09	***	0.000350363	***	0.0706424		0.496643		0.76678
aOTU_17	0.000468209	***	8.8546e-05	***	8.89515e-11	***	6.3682e-13	***	0.30705		6.29533e-09	***	1.27669e-13	***	0.00204744	**	8.8546e-05	***	8.8546e-05	***	5.02927e-08	***	2.50292e-59	***	1.27669e-13	***	8.8192e-12	***	0.0767048		0.0532334		0.0820818		0.108889		1.08435e-08	***	0.377067		0.247231		0.47216		0.487201		0.265984		0.502708
aOTU_828	0.0597637		0.000595218	***	7.35248e-21	***	0.000118234	***	0.108934		1.39357e-08	***	3.03536e-08	***	0.00684002	**	0.000595218	***	0.341726		0.000127209	***	6.14497e-19	***	3.03536e-08	***	0.00294072	**	0.00199255	**	0.00013463	***	0.000515085	***	1.54845e-08	***	2.05576e-09	***	3.32486e-09	***	8.74317e-11	***	0.00185291	**	0.0086042	**	0.652281		0.315529
aOTU_48	1.25109e-06	***	4.17946e-05	***	1.28383e-07	***	0.00040872	***	2.18352e-16	***	8.92476e-05	***	3.86501e-18	***	3.2231e-05	***	0.0138733	*	0.864437		0.444856		6.64974e-10	***	3.86501e-18	***	0.516969		0.0345455	*	0.595411		0.434588		0.0183458	*	0.0553737		0.133234		0.181548		0.155934		0.306322		0.10462		0.64323
aOTU_11	0.00146647	**	0.00362271	**	0.286593		1.25792e-44	***	0.240818		0.288337		1.23737e-08	***	0.0217716	*	0.00362271	**	0.00362271	**	7.83594e-06	***	1.42645e-29	***	1.23737e-08	***	5.95581e-07	***	3.66677e-06	***	6.93144e-07	***	4.03765e-11	***	0.0895647		0.0854388		0.119503		0.116038		0.27859		0.271134		0.225028		0.16541
aOTU_2	0.141576		0.186397		0.120719		1.08132e-09	***	0.119836		9.21322e-07	***	0.106232		0.155906		3.5726e-07	***	0.00129336	**	0.85152		0.00336365	**	0.106232		6.63812e-10	***	4.79263e-11	***	3.30992e-11	***	8.07847e-05	***	3.34658e-05	***	0.758444		0.000502274	***	0.00047092	***	0.263381		0.237266		0.801755		0.686041
aOTU_24	0.000210203	***	0.00010762	***	4.84688e-21	***	0.0192369	*	0.217749		8.73808e-09	***	1.42172e-22	***	0.00328776	**	4.20293e-06	***	0.00820706	**	2.38911e-08	***	1.47348e-14	***	1.42172e-22	***	2.76646e-10	***	0.0352106	*	0.137904		0.857341		0.00403723	**	2.78291e-46	***	0.818		0.847576		0.171505		0.700881		0.0644263		0.0462003
aOTU_15	1.96518e-05	***	0.00133082	**	6.32159e-33	***	3.43282e-09	***	4.83894e-05	***	0.0777588		6.61006e-15	***	0.865151		0.580238		0.83173		3.08733e-08	***	8.11145e-21	***	6.61006e-15	***	0.896163		1.73823e-09	***	9.92989e-19	***	6.83195e-15	***	2.33147e-14	***	1.65861e-14	***	9.32672e-12	***	1.6535e-14	***	0.000245116	***	0.00834408	**	0.930499		0.560644
aOTU_21	0.000648996	***	1.90797e-05	***	2.16558e-11	***	8.86252e-05	***	0.0010234	**	0.00350873	**	6.00693e-18	***	0.0132056	*	0.338515		5.93527e-09	***	1.71929e-08	***	2.39198e-11	***	6.00693e-18	***	1.426e-05	***	2.151e-14	***	1.69655e-17	***	2.78677e-15	***	8.71147e-37	***	0.0123424	*	3.90084e-18	***	3.85481e-20	***	2.05898e-12	***	2.92488e-05	***	0.0198434	*	0.059119
aOTU_23	0.0205157	*	0.735117		1.32203e-12	***	2.17708e-06	***	2.08091e-12	***	0.134031		1.47185e-13	***	0.0969622		0.164293		0.108732		0.13246		0.0176715	*	1.47185e-13	***	0.00531167	**	0.159249		0.179357		0.109518		7.20461e-05	***	0.924392		0.0209994	*	0.0541835		0.000481706	***	0.0221726	*	0.00395704	**	0.0650248
aOTU_28	0.185416		0.000101227	***	3.01916e-16	***	0.00702483	**	0.000905197	***	2.70009e-06	***	4.28609e-17	***	0.00103472	**	2.98498e-05	***	0.000103136	***	0.0941084		1.7551e-24	***	4.28609e-17	***	1.31706e-12	***	0.429181		0.096619		0.854206		0.158754		1.18128e-38	***	0.94301		0.585632		0.103079		0.597865		0.0153671	*	0.0215305
aOTU_386	0.29158		0.623119		5.71163e-43	***	1.3456e-09	***	0.32984		0.00340578	**	7.0999e-12	***	0.00635326	**	0.000197892	***	0.00602736	**	0.255372		3.85749e-10	***	7.0999e-12	***	0.429174		0.00546117	**	9.18792e-11	***	5.73855e-11	***	2.03295e-08	***	3.51542e-21	***	2.93304e-05	***	1.28844e-06	***	0.0613099		0.128165		0.695997		0.926624
aOTU_4	6.98265e-05	***	3.46901e-05	***	1.44563e-06	***	7.19904e-15	***	0.00112799	**	0.00516152	**	8.30454e-10	***	4.41753e-05	***	3.00878e-07	***	6.58941e-09	***	2.05667e-09	***	0.0480842	*	8.30454e-10	***	2.74712e-22	***	8.25099e-30	***	1.15814e-39	***	1.0564e-26	***	1.0265e-39	***	0.626003		6.69875e-31	***	4.50938e-34	***	2.75238e-13	***	6.59503e-07	***	0.00441863	**	0.00621049
aOTU_3	7.91988e-06	***	3.42139e-06	***	3.52369e-32	***	0.00505449	**	6.42232e-06	***	0.950753		2.45476e-21	***	0.855033		0.643907		0.320503		1.34658e-11	***	1.4331e-33	***	2.45476e-21	***	0.806073		2.24218e-06	***	9.22319e-12	***	7.86979e-07	***	1.88339e-19	***	1.9015e-10	***	5.32737e-10	***	1.03664e-11	***	4.22699e-05	***	0.0197656	*	0.81967		0.798044
aOTU_410	4.35419e-05	***	1.91066e-05	***	1.57741e-21	***	9.7373e-08	***	8.28109e-06	***	0.551041		1.94399e-17	***	0.0265667	*	0.0145422	*	0.0391505	*	6.33476e-10	***	1.00426e-12	***	1.94399e-17	***	4.61236e-05	***	1.43988e-14	***	3.7148e-23	***	3.2739e-13	***	3.02947e-28	***	4.96328e-05	***	1.8566e-14	***	1.73648e-16	***	9.91874e-07	***	0.0041534	**	0.659471		0.410192
aOTU_5	0.154225		0.497869		0.751758		2.75628e-05	***	2.67774e-07	***	9.34395e-08	***	6.88995e-06	***	0.123976		9.29123e-06	***	0.0393577	*	0.548447		0.176237		6.88995e-06	***	0.0230908	*	0.538248		0.746536		0.0636474		0.0166783	*	0.855795		0.607221		0.686303		0.920986		0.983428		0.728577		0.282536
aOTU_8	0.180512		0.235049		7.37606e-24	***	0.00837572	**	0.0279155	*	7.0651e-09	***	8.63504e-24	***	0.0238296	*	0.00203469	**	0.000324304	***	0.855616		6.59481e-31	***	8.63504e-24	***	2.76711e-08	***	0.107358		2.00563e-06	***	0.00154279	**	0.000308285	***	6.14311e-47	***	0.207001		0.0669067		0.606397		0.816052		0.0259108	*	0.0201708
aOTU_9	0.546568		1.06047e-08	***	0.88185		1.17471e-10	***	9.30633e-32	***	0.214544		0.0151792	*	0.000616462	***	0.467234		4.59905e-05	***	1.11883e-05	***	0.000480316	***	0.0151792	*	9.48136e-05	***	0.000454268	***	0.0560328		0.170678		0.970659		0.264118		0.0053843	**	0.00386798	**	0.0623464		0.339523		0.99571		0.958592
aOTU_171	0.000549568	***	5.34325e-08	***	0.000481971	***	9.98211e-32	***	5.45248e-09	***	0.0150796	*	5.61527e-07	***	0.150898		1.16968e-06	***	0.538653		7.09761e-11	***	2.27851e-21	***	5.61527e-07	***	0.0554637		0.289133		0.00479129	**	0.00411413	**	0.205628		0.0581383		0.673084		0.807164		0.0179789	*	0.912681		0.27986		0.815026
[truncated: 102 more columns]
