# Supplementary material for: A year of monitoring 20 mesophilic full-scale bioreactors reveals the existence of stable but different core microbiomes in bio-waste and wastewater anaerobic digestion systems
Source: Biotechnol Biofuels. 2018 Jul 19;11:196. doi: 10.1186/s13068-018-1195-8 (PMC6052691; doi:10.1186/s13068-018-1195-8)
Supplement: Supplementary file 8 — Additional file 8: Table S7. The 16S rRNA gene amplicon sequencing results of 1-year monthly time series of 20 AD reactors located in Luxembourg and Belgium. Blast search results for bOTUs analysed in this study against the 8000 metagenome-reconstructed genomes from the study by Parks et al. [54]. [file 13068_2018_1195_MOESM8_ESM.xlsx]

## Sheet: Table_S7
qseqid	sseqid	pident	length	mismatch	gapopen	qstart	qend	sstart	send	evalue	bitscore	nident
OTU_20	DGEX01000042.1	100	468	0	0	33	500	1376	1843	0	865	468
OTU_2376	DCDE01000006.1	100	316	0	0	197	512	1	316	1e-163	584	316
OTU_2664	DGVZ01000102.1	100	453	0	0	37	489	1255	803	0	837	453
OTU_4353	DKDP01000054.1	100	404	0	0	30	433	629	226	0	747	404
OTU_7019	DDTO01000006.1	100	500	0	0	1	500	50894	51393	0	924	500
OTU_798	DHPY01000083.1	100	314	0	0	185	498	4105	3792	1e-162	580	314
OTU_10	DFON01000219.1	99.8	495	1	0	1	495	49648	50142	0	909	494
OTU_1452	DHCV01000023.1	99.8	494	1	0	1	494	101746	101253	0	907	493
OTU_1956	DBIN01000060.1	99.8	494	1	0	1	494	53821	54314	0	907	493
OTU_295	DBQW01000017.1	99.79	472	1	0	29	500	13836	13365	0	867	471
OTU_5150	DDBL01000114.1	99.79	469	1	0	1	469	7294	7762	0	861	468
OTU_6947	DBMS01000183.1	99.71	344	1	0	1	344	36305	36648	1e-177	630	343
OTU_7372	DFSU01000062.1	99.71	346	1	0	154	499	519	864	1e-178	634	345
OTU_1354	DDOP01000034.1	99.6	497	2	0	1	497	40185	40681	0	907	495
OTU_2229	DIHL01000029.1	99.6	494	2	0	1	494	4376	3883	0	902	492
OTU_3122	DGDE01000076.1	99.6	497	2	0	1	497	16449	16945	0	907	495
OTU_37	DHBK01000091.1	99.6	494	2	0	1	494	2907	2414	0	902	492
OTU_4644	DBSJ01000007.1	99.6	497	2	0	1	497	1127	1623	0	907	495
OTU_492	DFVA01000038.1	99.6	501	2	0	1	501	652	152	0	915	499
OTU_145	DBRT01000015.1	99.59	486	2	0	1	486	84722	85207	0	887	484
OTU_351	DKTH01000073.1	99.59	493	2	0	1	493	53333	53825	0	900	491
OTU_4009	DLCT01000008.1	99.59	490	2	0	1	490	62203	62692	0	894	488
OTU_522	DBMV01000011.1	99.59	491	2	0	1	491	4361	3871	0	896	489
OTU_159	DBRV01000005.1	99.58	480	2	0	1	480	47385	47864	0	876	478
OTU_244	DJGH01000065.1	99.41	506	3	0	1	506	3820	3315	0	918	503
OTU_1064	DGDC01000027.1	99.39	494	3	0	1	494	38979	38486	0	896	491
OTU_376	DDQM01000092.1	99.39	495	3	0	1	495	63542	64036	0	898	492
OTU_4076	DLGJ01000015.1	99.39	489	3	0	1	489	3284	2796	0	887	486
OTU_7188	DIQK01000014.1	99.39	494	3	0	1	494	42309	42802	0	896	491
OTU_7436	DFCM01000138.1	99.39	495	3	0	1	495	749	255	0	898	492
OTU_188	DHUF01000007.1	99.38	481	3	0	1	481	4458	3978	0	872	478
OTU_6304	DGEX01000042.1	99.32	443	3	0	58	500	1401	1843	0	802	440
OTU_466	DDAT01000044.1	99.19	495	4	0	1	495	898	404	0	893	491
OTU_4822	DJAK01000029.1	99.19	494	3	1	1	493	281466	280973	0	889	490
OTU_6173	DBDX01000003.1	99.17	481	4	0	1	481	51126	50646	0	867	477
OTU_5054	DHTA01000005.1	99.16	478	4	0	1	478	26663	27140	0	861	474
OTU_1814	DLTK01000037.1	99.15	471	4	0	1	471	55581	56051	0	848	467
OTU_1058	DFPN01000013.1	98.99	494	5	0	1	494	116130	116623	0	885	489
OTU_2606	DDSH01000028.1	98.96	482	5	0	1	482	518	37	0	863	477
OTU_5296	DEML01000088.1	98.9	365	4	0	137	501	36	400	0	652	361
OTU_105	DBRX01000012.1	98.77	486	6	0	1	486	9627	9142	0	865	480
OTU_5718	DBPM01000006.1	98.75	481	6	0	1	481	2866	2386	0	856	475
OTU_7276	DBEA01000018.1	98.72	470	6	0	1	470	41918	41449	0	835	464
OTU_6462	DEXG01000008.1	98.6	500	7	0	1	500	114171	113672	0	885	493
OTU_3730	DFZV01000068.1	98.59	495	7	0	1	495	3223	2729	0	876	488
OTU_4632	DGQP01000001.1	98.59	497	7	0	1	497	405076	404580	0	880	490
OTU_1904	DILT01000013.1	98.58	494	7	0	1	494	803887	804380	0	874	487
OTU_28	DIXS01000001.1	98.58	494	7	0	1	494	72171	71678	0	874	487
OTU_617	DDHQ01000032.1	98.58	494	7	0	1	494	1175	1668	0	874	487
OTU_282	DLIO01000088.1	98.55	344	5	0	151	494	3232	2889	6e-171	608	339
OTU_708	DHUD01000136.1	98.55	482	7	0	1	482	65939	66420	0	852	475
OTU_6337	DDUM01000089.1	98.42	507	8	0	1	507	3720	4226	0	893	499
OTU_1600	DART01000205.1	98.39	496	8	0	1	496	2893	2398	0	872	488
OTU_1867	DLNK01000002.1	98.38	494	6	1	1	492	212329	211836	0	867	486
OTU_86	DIXT01000007.1	98.34	482	8	0	1	482	4205	3724	0	846	474
OTU_5123	DIXS01000001.1	98.24	455	8	0	40	494	72132	71678	0	797	447
OTU_1302	DELZ01000004.1	98.19	496	9	0	1	496	657854	657359	0	867	487
OTU_1445	DDRT01000015.1	98.18	495	7	2	1	494	22964	23457	0	863	486
OTU_1986	DDFS01000150.1	98.18	495	8	1	1	495	803	310	0	863	486
OTU_3807	DGRE01000029.1	98.18	495	8	1	1	494	76230	76724	0	863	486
OTU_46	DFUT01000037.1	98.18	494	9	0	1	494	29012	29505	0	863	485
OTU_6899	DFUT01000037.1	98.18	495	6	2	1	493	29012	29505	0	861	486
OTU_950	DILW01000162.1	98.18	495	9	0	1	495	39407	39901	0	865	486
OTU_2456	DHXP01000017.1	98.17	492	9	0	1	492	1275	1766	0	859	483
OTU_7313	DIXS01000001.1	98.17	437	8	0	58	494	72114	71678	0	763	429
OTU_4782	DGFV01000010.1	98.16	490	9	0	1	490	82748	83237	0	856	481
OTU_975	DIJE01000017.1	98.16	490	9	0	1	490	658687	659176	0	856	481
OTU_1304	DFYZ01000004.1	98.11	423	8	0	60	482	68843	69265	0	737	415
OTU_352	DGWS01000017.1	97.99	498	9	1	1	497	196528	197025	0	863	488
OTU_1233	DISH01000001.1	97.98	495	10	0	1	495	143309	143803	0	859	485
OTU_6786	DCRR01000003.1	97.98	495	10	0	1	495	84967	85461	0	859	485
OTU_5252	DFLL01000015.1	97.95	488	10	0	1	488	3266	3753	0	846	478
OTU_3094	DBQJ01000012.1	97.94	486	10	0	1	486	8780	8295	0	843	476
OTU_4059	DIDP01000063.1	97.93	482	10	0	1	482	83215	83696	0	835	472
OTU_421	DCER01000058.1	97.93	482	10	0	1	482	30998	31479	0	835	472
OTU_997	DCER01000058.1	97.93	482	10	0	1	482	30998	31479	0	835	472
OTU_5280	DGIF01000038.1	97.87	469	10	0	12	480	1	469	0	811	459
OTU_87	DIEY01000059.1	97.87	470	10	0	1	470	784	315	0	813	460
OTU_136	DAOW01000018.1	97.77	494	11	0	1	494	1936	1443	0	852	483
OTU_2029	DKLT01000057.1	97.77	493	11	0	1	493	36519	37011	0	850	482
OTU_436	DIWX01000027.1	97.77	493	11	0	1	493	21042	21534	0	850	482
OTU_2227	DKJL01000006.1	97.76	490	11	0	1	490	4512	4023	0	845	479
OTU_6298	DHNC01000006.1	97.74	487	11	0	10	496	447	933	0	839	476
OTU_347	DBIC01000148.1	97.71	437	10	0	1	437	26101	26537	0	752	427
OTU_3217	DHGC01000091.1	97.69	347	5	3	146	489	989	643	4e-167	595	339
OTU_749	DDIS01000113.1	97.69	476	7	4	1	473	30968	31442	0	815	465
OTU_3404	DFEZ01000005.1	97.65	340	8	0	1	340	40847	41186	1e-163	584	332
OTU_4747	DBDR01000051.1	97.63	253	6	0	1	253	831	1083	1e-118	435	247
OTU_5359	DIXL01000042.1	97.6	500	10	2	1	499	57668	58166	0	856	488
OTU_4774	DIXU01000020.1	97.59	498	12	0	1	498	404806	405303	0	854	486
OTU_1981	DKLT01000057.1	97.58	495	8	4	1	493	36519	37011	0	845	483
OTU_2535	DKIS01000067.1	97.58	495	12	0	1	495	683	189	0	848	483
OTU_4109	DKIS01000067.1	97.58	495	12	0	1	495	683	189	0	848	483
OTU_5142	DDVE01000016.1	97.58	496	12	0	1	496	247236	247731	0	850	484
OTU_1851	DDHQ01000032.1	97.57	494	12	0	1	494	1175	1668	0	846	482
OTU_7260	DLNK01000002.1	97.57	494	12	0	1	494	212329	211836	0	846	482
OTU_703	DBQJ01000012.1	97.53	486	12	0	1	486	8780	8295	0	832	474
OTU_4207	DJCW01000004.1	97.44	351	9	0	147	497	1	351	3e-168	599	342
OTU_1336	DFZO01000009.1	97.38	496	11	2	1	495	95394	95888	0	843	483
OTU_2007	DLIO01000088.1	97.38	344	9	0	151	494	3232	2889	3e-164	586	335
OTU_2709	DAFM01000035.1	97.38	496	13	0	1	496	64599	65094	0	845	483
OTU_5444	DLIO01000088.1	97.38	344	9	0	151	494	3232	2889	3e-164	586	335
OTU_6847	DGQO01000236.1	97.38	497	13	0	1	497	23826	23330	0	846	484
OTU_832	DAIV01000043.1	97.38	496	13	0	1	496	27975	28470	0	845	483
OTU_1008	DHHR01000011.1	97.37	495	13	0	1	495	9158	8664	0	843	482
OTU_1482	DEQQ01000099.1	97.37	494	13	0	1	494	17003	17496	0	841	481
OTU_2254	DFCW01000032.1	97.37	495	13	0	1	495	224270	223776	0	843	482
OTU_247	DFZV01000068.1	97.37	495	13	0	1	495	3223	2729	0	843	482
OTU_607	DDIS01000113.1	97.26	475	11	2	1	473	30968	31442	0	804	462
OTU_5726	DHJG01000023.1	97.22	36	1	0	496	531	3089	3124	2e-06	62.1	35
OTU_6590	DHJG01000023.1	97.22	36	1	0	487	522	3089	3124	2e-06	62.1	35
OTU_90	DFVA01000038.1	97.21	501	14	0	1	501	652	152	0	848	487
OTU_6469	DGWS01000017.1	97.19	498	14	0	1	498	196528	197025	0	843	484
OTU_2034	DHWB01000012.1	97.18	497	14	0	1	497	748	252	0	841	483
OTU_3345	DCOE01000010.1	97.18	496	10	4	1	494	299505	299012	0	835	482
OTU_2352	DHCV01000023.1	97.17	494	14	0	1	494	101746	101253	0	835	480
OTU_2459	DHCV01000023.1	97.17	494	14	0	1	494	101746	101253	0	835	480
OTU_2817	DDFE01000258.1	97.17	494	14	0	1	494	3053	2560	0	835	480
OTU_3408	DBUA01000034.1	97.17	424	12	0	1	424	9298	8875	0	717	412
OTU_5590	DEMN01000010.1	97.15	492	14	0	1	492	82560	83051	0	832	478
OTU_6443	DHBP01000012.1	97.15	491	14	0	1	491	112	602	0	830	477
OTU_4557	DBRQ01000006.1	97.1	482	12	1	1	480	62749	63230	0	811	468
OTU_67	DCER01000058.1	97.1	482	14	0	1	482	30998	31479	0	813	468
OTU_284	DIZF01000006.1	97.08	479	14	0	1	479	16380	16858	0	808	465
OTU_5771	DEBR01000001.1	97.08	480	14	0	1	480	113252	113731	0	809	466
OTU_4428	DDIS01000113.1	97.06	476	10	4	1	473	30968	31442	0	798	462
OTU_4568	DGWS01000017.1	96.99	498	15	0	1	498	196528	197025	0	837	483
OTU_1494	DAOW01000018.1	96.96	494	15	0	1	494	1936	1443	0	830	479
OTU_6535	DKJL01000006.1	96.94	490	15	0	1	490	4512	4023	0	822	475
OTU_3260	DIDP01000063.1	96.89	482	15	0	1	482	83215	83696	0	808	467
OTU_4641	DIXT01000007.1	96.89	482	15	0	1	482	4205	3724	0	808	467
OTU_5119	DIDP01000063.1	96.89	482	15	0	1	482	83215	83696	0	808	467
OTU_6837	DLTK01000037.1	96.82	471	15	0	1	471	55581	56051	0	787	456
OTU_1876	DILW01000162.1	96.79	498	10	6	1	495	39407	39901	0	826	482
OTU_1318	DGQO01000236.1	96.78	497	16	0	1	497	23826	23330	0	830	481
OTU_1151	DFZV01000068.1	96.77	495	16	0	1	495	3223	2729	0	826	479
OTU_1157	DHHR01000011.1	96.77	495	16	0	1	495	9158	8664	0	826	479
OTU_1661	DBIN01000060.1	96.77	496	12	4	1	494	53821	54314	0	824	480
OTU_2190	DCYB01000003.1	96.77	496	12	4	1	494	171682	172175	0	824	480
OTU_495	DDQM01000092.1	96.77	495	16	0	1	495	63542	64036	0	826	479
OTU_6439	DGRE01000029.1	96.77	496	14	2	1	495	76230	76724	0	826	480
OTU_944	DHHR01000011.1	96.77	495	16	0	1	495	9158	8664	0	826	479
OTU_5723	DBRX01000012.1	96.71	486	16	0	1	486	9627	9142	0	809	470
OTU_3083	DBDX01000003.1	96.69	483	12	4	1	481	51126	50646	0	800	467
OTU_1989	DHUD01000136.1	96.68	482	16	0	1	482	65939	66420	0	802	466
OTU_1414	DDIS01000113.1	96.64	476	12	4	1	473	30968	31442	0	787	460
OTU_3709	DBQW01000017.1	96.61	472	16	0	29	500	13836	13365	0	784	456
OTU_7200	DGWS01000017.1	96.6	500	13	3	1	498	196528	197025	0	826	483
OTU_5432	DJCW01000004.1	96.59	352	11	1	147	498	1	351	4e-163	582	340
OTU_571	DHHR01000011.1	96.57	495	17	0	1	495	9158	8664	0	821	478
OTU_126	DCYB01000003.1	96.56	494	17	0	1	494	171682	172175	0	819	477
OTU_321	DCYB01000003.1	96.56	494	17	0	1	494	171682	172175	0	819	477
OTU_6407	DHGC01000091.1	96.54	347	9	1	144	487	989	643	7e-160	571	335
OTU_1407	DLJG01000013.1	96.53	490	17	0	1	490	71407	71896	0	811	473
OTU_3891	DDFZ01000014.1	96.53	490	17	0	1	490	4787	4298	0	811	473
OTU_840	DDFZ01000014.1	96.53	490	17	0	1	490	4787	4298	0	811	473
OTU_3086	DBUB01000002.1	96.5	457	12	4	38	492	675155	675609	0	752	441
OTU_4922	DHPY01000083.1	96.5	314	11	0	185	498	4105	3792	3e-144	520	303
OTU_1342	DIXL01000042.1	96.39	499	18	0	1	499	57668	58166	0	822	481
OTU_1959	DDAT01000044.1	96.38	497	14	4	1	495	898	404	0	815	479
OTU_5453	DKCG01000040.1	96.38	470	17	0	22	491	45285	45754	0	774	453
OTU_142	DHHR01000011.1	96.36	495	18	0	1	495	9158	8664	0	815	477
OTU_2082	DDUX01000011.1	96.36	495	16	2	1	493	4324	3830	0	813	477
OTU_2524	DCRR01000003.1	96.36	495	18	0	1	495	84967	85461	0	815	477
OTU_4864	DCOE01000010.1	96.36	494	18	0	1	494	299505	299012	0	813	476
OTU_5975	DBYY01000009.1	96.35	493	16	2	1	492	480037	480528	0	809	475
OTU_1236	DHXP01000017.1	96.34	492	18	0	1	492	1275	1766	0	809	474
OTU_1606	DEXQ01000018.1	96.34	492	18	0	1	492	491068	491559	0	809	474
OTU_6487	DBMV01000011.1	96.33	491	18	0	1	491	4361	3871	0	808	473
OTU_4323	DBQJ01000012.1	96.3	486	18	0	1	486	8780	8295	0	798	468
OTU_3569	DIZF01000006.1	96.26	481	14	4	1	479	16380	16858	0	785	463
OTU_327	DBRV01000005.1	96.25	480	18	0	1	480	47385	47864	0	787	462
OTU_1471	DIXL01000042.1	96.19	499	19	0	1	499	57668	58166	0	817	480
OTU_2677	DDFS01000150.1	96.18	497	14	3	1	495	803	310	0	808	478
OTU_1639	DDXB01000069.1	96.17	496	17	2	1	495	1044	1538	0	809	477
OTU_2094	DDUX01000011.1	96.17	496	17	2	1	495	4324	3830	0	809	477
OTU_2305	DJAK01000029.1	96.17	496	15	4	1	494	281466	280973	0	808	477
OTU_637	DDVE01000016.1	96.17	496	19	0	1	496	247236	247731	0	811	477
OTU_2021	DFZO01000009.1	96.16	495	19	0	1	495	95394	95888	0	809	476
OTU_4883	DIGN01000007.1	96.16	495	19	0	1	495	3384	2890	0	809	476
OTU_1039	DBNJ01000004.1	96.15	493	19	0	1	493	2969	2477	0	806	474
OTU_1050	DCYB01000003.1	96.15	494	15	2	1	490	171682	172175	0	804	475
OTU_701	DGEX01000042.1	96.15	468	17	1	33	499	1376	1843	0	763	450
OTU_4821	DLGJ01000015.1	96.12	490	17	2	1	489	3284	2796	0	798	471
OTU_2663	DDIS01000113.1	96.01	476	15	4	1	473	30968	31442	0	771	457
OTU_5891	DDIS01000113.1	96	475	17	2	1	473	30968	31442	0	771	456
OTU_3547	DCEQ01000014.1	95.97	472	19	0	18	489	1983	1512	0	767	453
OTU_5832	DLSM01000001.1	95.97	496	20	0	1	496	125155	125650	0	806	476
OTU_6223	DENC01000041.1	95.97	472	19	0	6	477	38614	39085	0	767	453
OTU_4792	DGNS01000016.1	95.96	495	20	0	1	495	57468	57962	0	804	475
OTU_7156	DCRR01000003.1	95.96	495	20	0	1	495	84967	85461	0	804	475
OTU_2052	DFPN01000013.1	95.95	494	20	0	1	494	116130	116623	0	802	474
OTU_3005	DJAK01000029.1	95.95	494	20	0	1	494	281466	280973	0	802	474
OTU_430	DDHQ01000032.1	95.95	494	20	0	1	494	1175	1668	0	802	474
OTU_4799	DAOW01000018.1	95.95	494	20	0	1	494	1936	1443	0	802	474
OTU_2379	DDFZ01000014.1	95.92	490	20	0	1	490	4787	4298	0	795	470
OTU_6089	DFLL01000015.1	95.91	489	18	2	1	488	3266	3753	0	791	469
OTU_5361	DFLL01000015.1	95.9	488	20	0	1	488	3266	3753	0	791	468
OTU_5903	DCDR01000003.1	95.83	480	20	0	1	480	6056	6535	0	776	460
OTU_6434	DIZF01000006.1	95.83	480	19	1	1	480	16380	16858	0	774	460
OTU_3778	DDTO01000006.1	95.8	500	21	0	1	500	50894	51393	0	808	479
OTU_592	DDIS01000113.1	95.79	475	19	1	1	474	30968	31442	0	765	455
OTU_488	DILW01000162.1	95.78	498	15	6	1	495	39407	39901	0	798	477
OTU_1513	DILW01000162.1	95.76	495	21	0	1	495	39407	39901	0	798	474
OTU_1670	DFZO01000009.1	95.76	495	21	0	1	495	95394	95888	0	798	474
OTU_1676	DIGN01000007.1	95.76	495	21	0	1	495	3384	2890	0	798	474
OTU_1790	DDUX01000011.1	95.76	495	20	1	1	494	4324	3830	0	797	474
OTU_2776	DCYB01000003.1	95.76	495	19	2	1	494	171682	172175	0	797	474
OTU_2807	DHHR01000011.1	95.76	495	21	0	1	495	9158	8664	0	798	474
OTU_3779	DEMN01000010.1	95.76	495	15	6	1	492	82560	83051	0	793	474
OTU_5153	DCRR01000003.1	95.76	495	21	0	1	495	84967	85461	0	798	474
OTU_5682	DKTH01000073.1	95.76	495	17	4	1	493	53333	53825	0	795	474
OTU_5766	DIGN01000007.1	95.76	495	21	0	1	495	3384	2890	0	798	474
OTU_6104	DDXB01000069.1	95.76	495	21	0	1	495	1044	1538	0	798	474
OTU_7144	DHHR01000011.1	95.76	495	21	0	1	495	9158	8664	0	798	474
OTU_3797	DKFF01000018.1	95.75	353	13	2	132	484	8649	8999	1e-158	568	338
OTU_7239	DJCW01000004.1	95.74	352	14	1	143	494	1	351	4e-158	566	337
OTU_882	DKTH01000073.1	95.74	493	21	0	1	493	53333	53825	0	795	472
OTU_1279	DDBA01000041.1	95.73	492	21	0	1	492	952	1443	0	793	471
OTU_1348	DGEX01000042.1	95.73	468	18	2	33	498	1376	1843	0	752	448
OTU_4000	DGSQ01000046.1	95.72	491	21	0	1	491	92694	93184	0	791	470
OTU_1963	DLJG01000013.1	95.71	490	21	0	1	490	71407	71896	0	789	469
OTU_1186	DIXT01000007.1	95.65	483	19	2	1	482	4205	3724	0	774	462
OTU_271	DBRQ01000006.1	95.65	483	18	3	1	481	62749	63230	0	773	462
OTU_1731	DDTV01000025.1	95.63	481	19	2	1	480	19751	19272	0	771	460
OTU_4478	DDFL01000002.1	95.62	480	21	0	1	480	41919	42398	0	771	459
OTU_3570	DBUB01000002.1	95.61	456	18	2	38	492	675155	675609	0	730	436
OTU_4141	DDOP01000034.1	95.59	499	16	5	1	495	40185	40681	0	795	477
OTU_3400	DDIS01000113.1	95.58	475	20	1	1	474	30968	31442	0	760	454
OTU_62	DKPH01000041.1	95.58	407	18	0	67	473	3235	2829	0	652	389
OTU_3481	DGQO01000236.1	95.57	497	22	0	1	497	23826	23330	0	797	475
OTU_3139	DLJG01000013.1	95.56	495	16	4	1	494	71407	71896	0	787	473
OTU_4022	DILT01000013.1	95.56	495	20	2	1	494	803887	804380	0	791	473
OTU_6610	DILT01000013.1	95.56	495	20	2	1	494	803887	804380	0	791	473
OTU_7258	DAIV01000043.1	95.56	496	22	0	1	496	27975	28470	0	795	474
OTU_1987	DKYM01000007.1	95.55	472	18	3	1	471	28555	29024	0	752	451
OTU_3506	DDFS01000150.1	95.55	494	22	0	1	494	803	310	0	791	472
OTU_3969	DKTH01000073.1	95.55	494	20	2	1	493	53333	53825	0	789	472
OTU_4190	DCEQ01000014.1	95.55	472	21	0	18	489	1983	1512	0	756	451
OTU_484	DCYB01000003.1	95.55	494	18	2	1	490	171682	172175	0	787	472
OTU_4942	DCOE01000010.1	95.55	494	22	0	1	494	299505	299012	0	791	472
OTU_3127	DHPY01000083.1	95.54	314	14	0	185	498	4105	3792	3e-139	503	300
OTU_3582	DEXQ01000018.1	95.53	492	22	0	1	492	491068	491559	0	787	470
OTU_5017	DEZL01000099.1	95.52	491	20	2	1	490	26935	26446	0	784	469
OTU_5177	DLJG01000013.1	95.52	491	20	2	1	490	71407	71896	0	784	469
OTU_7373	DDVI01000047.1	95.51	490	22	0	6	495	18796	18307	0	784	468
OTU_1410	DIXT01000007.1	95.44	482	22	0	1	482	4205	3724	0	769	460
OTU_2409	DCVX01000006.1	95.43	481	22	0	1	481	8867	8387	0	767	459
OTU_6745	DCBQ01000005.1	95.43	481	21	1	1	480	96388	96868	0	765	459
OTU_2367	DDSE01000010.1	95.39	499	21	2	1	498	670	173	0	793	476
OTU_4308	DDIS01000113.1	95.38	476	19	3	1	474	30968	31442	0	754	454
OTU_1075	DIGN01000007.1	95.37	497	19	4	1	495	3384	2890	0	787	474
OTU_2731	DFUT01000037.1	95.37	497	19	3	1	496	29012	29505	0	787	474
OTU_1142	DLNK01000002.1	95.36	496	18	5	1	493	212329	211836	0	784	473
OTU_2942	DLHL01000037.1	95.36	496	23	0	1	496	113003	112508	0	789	473
OTU_2918	DHHR01000011.1	95.35	495	23	0	1	495	9158	8664	0	787	472
OTU_3916	DCYB01000003.1	95.35	495	21	2	1	494	171682	172175	0	785	472
OTU_4671	DIWX01000027.1	95.35	495	21	1	1	495	21042	21534	0	785	472
OTU_1544	DAOW01000018.1	95.34	494	23	0	1	494	1936	1443	0	785	471
OTU_2911	DAOW01000018.1	95.34	494	23	0	1	494	1936	1443	0	785	471
OTU_310	DCEQ01000014.1	95.34	472	22	0	18	489	1983	1512	0	750	450
OTU_3121	DLNK01000002.1	95.34	494	20	2	1	491	212329	211836	0	782	471
OTU_5798	DLNK01000002.1	95.34	494	21	1	1	492	212329	211836	0	784	471
OTU_3989	DDBA01000041.1	95.33	492	23	0	1	492	952	1443	0	782	469
OTU_110	DHBP01000012.1	95.32	491	23	0	1	491	112	602	0	780	468
OTU_5639	DLCT01000008.1	95.32	491	22	1	1	491	62203	62692	0	778	468
OTU_4622	DEZL01000099.1	95.31	490	23	0	1	490	26935	26446	0	778	467
OTU_635	DDFZ01000014.1	95.31	490	23	0	1	490	4787	4298	0	778	467
OTU_856	DEZL01000099.1	95.31	490	23	0	1	490	26935	26446	0	778	467
OTU_112	DGEX01000042.1	95.3	468	20	2	33	498	1376	1843	0	741	446
OTU_2905	DBDX01000003.1	95.26	485	16	6	1	482	51126	50646	0	761	462
OTU_3795	DDTO01000006.1	95.2	500	24	0	1	500	50894	51393	0	791	476
OTU_4311	DIXL01000042.1	95.19	499	24	0	1	499	57668	58166	0	789	475
OTU_538	DIXL01000042.1	95.19	499	24	0	1	499	57668	58166	0	789	475
OTU_5398	DGWS01000017.1	95.19	499	22	2	1	498	196528	197025	0	787	475
OTU_3593	DGQO01000236.1	95.18	498	22	2	1	497	23826	23330	0	785	474
OTU_4944	DGRE01000029.1	95.17	497	19	5	1	494	76230	76724	0	780	473
OTU_2589	DDUX01000011.1	95.16	496	21	3	1	494	4324	3830	0	780	472
OTU_7230	DILW01000162.1	95.16	496	22	2	1	495	39407	39901	0	782	472
OTU_5141	DCRR01000003.1	95.15	495	24	0	1	495	84967	85461	0	782	471
OTU_5215	DILW01000162.1	95.15	495	24	0	1	495	39407	39901	0	782	471
OTU_6728	DCEQ01000014.1	95.15	474	20	3	18	490	1983	1512	0	745	451
OTU_681	DFUT01000037.1	95.15	495	22	2	1	494	29012	29505	0	780	471
OTU_7152	DJAK01000029.1	95.15	495	22	2	1	494	281466	280973	0	780	471
OTU_837	DILW01000162.1	95.15	495	22	1	1	493	39407	39901	0	780	471
OTU_91	DFZV01000068.1	95.15	495	24	0	1	495	3223	2729	0	782	471
OTU_2153	DJOY01000002.1	95.14	494	22	2	1	493	67037	67529	0	778	470
OTU_326	DAOW01000018.1	95.14	494	24	0	1	494	1936	1443	0	780	470
OTU_490	DAOW01000018.1	95.14	494	24	0	1	494	1936	1443	0	780	470
OTU_7351	DEMN01000010.1	95.13	493	22	2	1	492	82560	83051	0	776	469
OTU_2900	DEXQ01000018.1	95.12	492	24	0	1	492	491068	491559	0	776	468
OTU_999	DHXP01000017.1	95.12	492	24	0	1	492	1275	1766	0	776	468
OTU_5092	DGSQ01000046.1	95.11	491	24	0	1	491	92694	93184	0	774	467
OTU_5395	DDFZ01000014.1	95.11	491	22	2	1	490	4787	4298	0	773	467
OTU_7267	DGSQ01000046.1	95.11	491	24	0	1	491	92694	93184	0	774	467
OTU_2114	DLJG01000013.1	95.1	490	24	0	1	490	71407	71896	0	773	466
OTU_2381	DDFZ01000014.1	95.1	490	24	0	1	490	4787	4298	0	773	466
OTU_487	DDFZ01000014.1	95.1	490	24	0	1	490	4787	4298	0	773	466
OTU_4600	DBJS01000057.1	95.09	489	24	0	6	494	2158	2646	0	771	465
OTU_6319	DLIO01000088.1	95.06	344	17	0	151	494	3232	2889	6e-151	542	327
OTU_1264	DCER01000058.1	95.02	482	24	0	1	482	30998	31479	0	758	458
OTU_4361	DDFL01000002.1	95	480	24	0	1	480	41919	42398	0	754	456
OTU_18	DIXL01000042.1	94.99	499	25	0	1	499	57668	58166	0	784	474
OTU_4617	DCRR01000003.1	94.98	498	17	5	1	493	84967	85461	0	774	473
OTU_1863	DELX01000047.1	94.97	497	21	3	1	495	2818	2324	0	776	472
OTU_6872	DLHL01000037.1	94.97	497	23	2	1	496	113003	112508	0	778	472
OTU_1108	DLLE01000029.1	94.96	496	25	0	1	496	4402	3907	0	778	471
OTU_1417	DFLT01000011.1	94.96	496	25	0	1	496	60885	61380	0	778	471
OTU_5920	DDUX01000011.1	94.96	496	24	1	1	496	4324	3830	0	776	471
OTU_1080	DDIS01000113.1	94.95	475	22	2	1	473	30968	31442	0	743	451
OTU_149	DHHR01000011.1	94.95	495	25	0	1	495	9158	8664	0	776	470
OTU_2177	DKTH01000073.1	94.95	495	21	4	1	493	53333	53825	0	773	470
OTU_5614	DEZU01000033.1	94.95	495	23	1	1	493	19530	19036	0	774	470
OTU_5699	DFPN01000013.1	94.95	495	24	1	1	495	116130	116623	0	774	470
OTU_901	DDFS01000150.1	94.95	495	24	1	1	495	803	310	0	774	470
OTU_2739	DDFE01000258.1	94.94	494	25	0	1	494	3053	2560	0	774	469
OTU_4310	DJAK01000029.1	94.94	494	25	0	1	494	281466	280973	0	774	469
OTU_814	DAOW01000018.1	94.94	494	25	0	1	494	1936	1443	0	774	469
OTU_3869	DCEQ01000014.1	94.93	473	23	1	18	490	1983	1512	0	739	449
OTU_1361	DEXQ01000018.1	94.92	492	25	0	1	492	491068	491559	0	771	467
OTU_3126	DGVZ01000102.1	94.92	453	23	0	37	489	1255	803	0	710	430
OTU_3692	DHXP01000017.1	94.92	492	25	0	1	492	1275	1766	0	771	467
OTU_4083	DGSQ01000046.1	94.91	491	25	0	1	491	92694	93184	0	769	466
OTU_4113	DLJG01000013.1	94.91	491	23	2	1	490	71407	71896	0	767	466
OTU_5348	DLCT01000008.1	94.91	491	24	1	1	491	62203	62692	0	767	466
OTU_706	DLCT01000008.1	94.91	491	24	1	1	491	62203	62692	0	767	466
OTU_753	DGSQ01000046.1	94.91	491	25	0	1	491	92694	93184	0	769	466
OTU_3505	DFLL01000015.1	94.89	489	23	2	1	488	3266	3753	0	763	464
OTU_6526	DGEX01000042.1	94.88	469	21	3	33	499	1376	1843	0	730	445
OTU_387	DGEX01000042.1	94.87	468	23	1	33	499	1376	1843	0	730	444
OTU_4172	DGEX01000042.1	94.87	468	23	1	33	499	1376	1843	0	730	444
OTU_5446	DCVX01000006.1	94.83	484	20	5	1	482	8867	8387	0	750	459
OTU_2344	DKLI01000127.1	94.82	463	24	0	32	494	5947	6409	0	723	439
OTU_6557	DHLZ01000062.1	94.82	502	24	2	1	502	13833	13334	0	782	476
OTU_3472	DIYM01000104.1	94.81	501	25	1	1	500	3746	4246	0	780	475
OTU_3876	DIXL01000042.1	94.8	500	24	2	1	499	57668	58166	0	778	474
OTU_3639	DHWY01000002.1	94.79	480	25	0	1	480	247020	246541	0	749	455
OTU_1053	DCRR01000003.1	94.77	497	20	4	1	493	84967	85461	0	769	471
OTU_210	DFZV01000068.1	94.77	497	22	4	1	495	3223	2729	0	771	471
OTU_4582	DIGN01000007.1	94.77	497	22	4	1	495	3384	2890	0	771	471
OTU_5519	DLIO01000088.1	94.77	344	18	0	151	494	3232	2889	3e-149	536	326
OTU_5559	DILW01000162.1	94.77	497	22	4	1	495	39407	39901	0	771	471
OTU_6055	DLIO01000088.1	94.77	344	18	0	151	494	3232	2889	3e-149	536	326
OTU_1848	DCRR01000003.1	94.76	496	23	3	1	494	84967	85461	0	769	470
OTU_4429	DCRR01000003.1	94.76	496	22	4	1	493	84967	85461	0	769	470
OTU_5109	DJAK01000029.1	94.76	496	22	4	1	494	281466	280973	0	769	470
OTU_6218	DLNK01000002.1	94.76	496	22	4	1	494	212329	211836	0	769	470
OTU_7068	DDXB01000069.1	94.76	496	24	2	1	495	1044	1538	0	771	470
OTU_1188	DIGN01000007.1	94.75	495	26	0	1	495	3384	2890	0	771	469
OTU_1267	DIXS01000001.1	94.75	495	23	3	1	493	72171	71678	0	767	469
OTU_1287	DDIS01000113.1	94.75	476	24	1	1	476	30968	31442	0	739	451
OTU_1605	DDQM01000092.1	94.75	495	26	0	1	495	63542	64036	0	771	469
OTU_2150	DKTH01000073.1	94.75	495	22	4	1	493	53333	53825	0	767	469
OTU_388	DIGN01000007.1	94.75	495	26	0	1	495	3384	2890	0	771	469
OTU_5512	DLNK01000002.1	94.75	495	25	1	1	495	212329	211836	0	769	469
OTU_643	DDXB01000069.1	94.75	495	23	3	1	492	1044	1538	0	767	469
OTU_6581	DILW01000162.1	94.75	495	26	0	1	495	39407	39901	0	771	469
OTU_6843	DDIS01000113.1	94.75	476	21	4	1	473	30968	31442	0	737	451
OTU_7191	DEZU01000033.1	94.75	495	25	1	1	494	19530	19036	0	769	469
OTU_7379	DHHR01000011.1	94.75	495	26	0	1	495	9158	8664	0	771	469
OTU_821	DEZU01000033.1	94.75	495	26	0	1	495	19530	19036	0	771	469
OTU_1470	DIWX01000027.1	94.74	494	25	1	1	494	21042	21534	0	767	468
OTU_1652	DDRT01000015.1	94.74	494	26	0	1	494	22964	23457	0	769	468
OTU_1900	DAOW01000018.1	94.74	494	26	0	1	494	1936	1443	0	769	468
OTU_5325	DIXS01000001.1	94.74	494	26	0	1	494	72171	71678	0	769	468
OTU_4816	DHXP01000017.1	94.73	493	24	2	1	492	1275	1766	0	765	467
OTU_6048	DCEQ01000014.1	94.73	474	21	4	18	489	1983	1512	0	734	449
OTU_1369	DHXP01000017.1	94.72	492	26	0	1	492	1275	1766	0	765	466
OTU_1761	DHXP01000017.1	94.72	492	26	0	1	492	1275	1766	0	765	466
OTU_2096	DFLU01000010.1	94.72	492	26	0	1	492	678562	678071	0	765	466
OTU_989	DHXP01000017.1	94.72	492	26	0	1	492	1275	1766	0	765	466
OTU_991	DHXP01000017.1	94.72	492	26	0	1	492	1275	1766	0	765	466
OTU_3630	DGSQ01000046.1	94.7	491	26	0	1	491	92694	93184	0	763	465
OTU_4716	DDFZ01000014.1	94.7	491	24	2	1	490	4787	4298	0	761	465
OTU_5965	DGSQ01000046.1	94.7	491	26	0	1	491	92694	93184	0	763	465
OTU_1978	DDFZ01000014.1	94.69	490	26	0	1	490	4787	4298	0	761	464
OTU_58	DLCT01000008.1	94.69	490	26	0	1	490	62203	62692	0	761	464
OTU_5531	DHXK01000072.1	94.67	75	3	1	1	75	2273	2200	2e-22	115	71
OTU_2428	DBRX01000012.1	94.66	487	24	2	1	486	9627	9142	0	754	461
OTU_2206	DIXT01000007.1	94.61	482	26	0	1	482	4205	3724	0	747	456
OTU_2525	DDQM01000092.1	94.59	499	19	8	1	495	63542	64036	0	765	472
OTU_650	DDXB01000069.1	94.59	499	17	8	1	493	1044	1538	0	763	472
OTU_7306	DBSJ01000007.1	94.59	499	23	4	1	497	1127	1623	0	769	472
OTU_2980	DDFE01000258.1	94.58	498	21	4	1	496	3053	2560	0	765	471
OTU_915	DILN01000024.1	94.58	498	25	2	1	498	14075	13580	0	769	471
OTU_1428	DIZF01000006.1	94.57	479	22	2	1	475	16380	16858	0	737	453
OTU_2195	DCRR01000003.1	94.57	497	23	4	1	495	84967	85461	0	765	470
OTU_616	DFLT01000011.1	94.57	497	25	2	1	496	60885	61380	0	767	470
OTU_1009	DELZ01000004.1	94.56	496	27	0	1	496	657854	657359	0	767	469
OTU_1607	DELX01000047.1	94.56	496	25	2	1	495	2818	2324	0	765	469
OTU_1651	DCOE01000010.1	94.56	496	23	4	1	494	299505	299012	0	763	469
OTU_3077	DKTH01000073.1	94.56	496	21	6	1	493	53333	53825	0	761	469
OTU_4025	DFLT01000011.1	94.56	496	27	0	1	496	60885	61380	0	767	469
OTU_7118	DKIS01000067.1	94.56	496	25	2	1	495	683	189	0	765	469
OTU_2308	DKTH01000073.1	94.55	495	23	4	1	493	53333	53825	0	761	468
OTU_4127	DIZD01000006.1	94.55	477	20	5	1	474	80193	80666	0	732	451
OTU_4677	DDIS01000113.1	94.55	477	22	4	1	475	30968	31442	0	734	451
OTU_7408	DEZU01000033.1	94.55	495	26	1	1	494	19530	19036	0	763	468
OTU_1757	DHBK01000091.1	94.53	494	27	0	1	494	2907	2414	0	763	467
OTU_1786	DHCV01000023.1	94.53	494	27	0	1	494	101746	101253	0	763	467
OTU_1943	DDIS01000113.1	94.53	475	23	3	1	472	30968	31442	0	730	449
OTU_3623	DAOW01000018.1	94.53	494	27	0	1	494	1936	1443	0	763	467
OTU_4626	DBCO01000024.1	94.53	494	27	0	1	494	21845	21352	0	763	467
OTU_4827	DJAK01000029.1	94.53	494	27	0	1	494	281466	280973	0	763	467
OTU_5982	DHBP01000012.1	94.53	494	21	6	1	491	112	602	0	758	467
OTU_613	DAOW01000018.1	94.53	494	27	0	1	494	1936	1443	0	763	467
OTU_845	DEQQ01000099.1	94.53	494	27	0	1	494	17003	17496	0	763	467
OTU_2768	DHBP01000012.1	94.52	493	22	5	1	490	112	602	0	756	466
OTU_649	DGIU01000056.1	94.52	493	24	3	5	496	1674	1184	0	758	466
OTU_75	DIWX01000027.1	94.52	493	27	0	1	493	21042	21534	0	761	466
OTU_23	DIZQ01000040.1	94.51	492	27	0	1	492	4269	3778	0	760	465
OTU_432	DHBP01000012.1	94.51	492	25	2	1	491	112	602	0	758	465
OTU_762	DDFZ01000014.1	94.51	492	23	4	1	490	4787	4298	0	756	465
OTU_1700	DGSQ01000046.1	94.5	491	27	0	1	491	92694	93184	0	758	464
OTU_3361	DEZL01000099.1	94.5	491	25	2	1	490	26935	26446	0	756	464
OTU_3696	DGSQ01000046.1	94.5	491	27	0	1	491	92694	93184	0	758	464
OTU_4211	DLCT01000008.1	94.5	491	26	1	1	491	62203	62692	0	756	464
OTU_4451	DKYM01000007.1	94.5	473	22	4	1	472	28555	29024	0	726	447
OTU_6788	DLCT01000008.1	94.5	491	26	1	1	491	62203	62692	0	756	464
OTU_6917	DGSQ01000046.1	94.5	491	27	0	1	491	92694	93184	0	758	464
OTU_7463	DGSQ01000046.1	94.5	491	27	0	1	491	92694	93184	0	758	464
OTU_855	DLJG01000013.1	94.49	490	27	0	1	490	71407	71896	0	756	463
OTU_3327	DKCG01000040.1	94.48	471	24	2	22	491	45285	45754	0	725	445
OTU_1309	DGIF01000038.1	94.47	470	25	1	12	481	1	469	0	723	444
OTU_7499	DGIF01000038.1	94.46	469	26	0	12	480	1	469	0	723	443
OTU_481	DBSJ01000007.1	94.42	502	19	9	1	498	1127	1623	0	763	474
OTU_1601	DDOP01000034.1	94.41	501	18	7	1	495	40185	40681	0	761	473
OTU_6269	DDTO01000006.1	94.41	501	26	2	1	500	50894	51393	0	769	473
OTU_2740	DGQO01000236.1	94.39	499	24	4	1	497	23826	23330	0	763	471
OTU_4742	DCVX01000006.1	94.39	481	27	0	1	481	8867	8387	0	739	454
OTU_531	DDSE01000010.1	94.38	498	28	0	1	498	670	173	0	765	470
OTU_3343	DBIP01000020.1	94.37	497	25	1	1	494	102155	102651	0	760	469
OTU_5125	DBUA01000034.1	94.37	426	20	4	1	424	9298	8875	0	651	402
OTU_7	DAOW01000018.1	94.37	497	22	6	1	494	1936	1443	0	758	469
OTU_7051	DEZU01000033.1	94.37	497	23	5	1	494	19530	19036	0	758	469
OTU_751	DDUX01000011.1	94.37	497	22	4	1	493	4324	3830	0	758	469
OTU_807	DGQO01000236.1	94.37	497	28	0	1	497	23826	23330	0	763	469
OTU_2248	DFNQ01000074.1	94.36	514	29	0	5	518	10779	10266	0	789	485
OTU_5876	DKTH01000073.1	94.35	496	22	6	1	493	53333	53825	0	756	468
OTU_6110	DJSJ01000003.1	94.35	496	28	0	1	496	2841	2346	0	761	468
OTU_1321	DIQK01000014.1	94.34	495	26	2	1	494	42309	42802	0	758	467
OTU_2575	DIGN01000007.1	94.34	495	28	0	1	495	3384	2890	0	760	467
OTU_4776	DCYB01000003.1	94.34	495	22	4	1	490	171682	172175	0	754	467
OTU_5295	DKTH01000073.1	94.34	495	23	5	1	492	53333	53825	0	754	467
OTU_92	DCYB01000003.1	94.34	495	22	4	1	490	171682	172175	0	754	467
OTU_1687	DDFE01000258.1	94.33	494	28	0	1	494	3053	2560	0	758	466
OTU_1831	DAOW01000018.1	94.33	494	28	0	1	494	1936	1443	0	758	466
OTU_6171	DDFE01000258.1	94.33	494	28	0	1	494	3053	2560	0	758	466
OTU_7148	DBCO01000024.1	94.33	494	28	0	1	494	21845	21352	0	758	466
OTU_1654	DDBA01000041.1	94.32	493	26	2	1	492	952	1443	0	754	465
OTU_2599	DEXQ01000018.1	94.32	493	26	2	1	492	491068	491559	0	754	465
OTU_459	DHBP01000012.1	94.32	493	25	3	1	492	112	602	0	752	465
OTU_5904	DJOY01000002.1	94.32	493	28	0	1	493	67037	67529	0	756	465
OTU_1209	DGIZ01000030.1	94.31	492	7	5	1	492	3399	2929	0	734	464
OTU_2764	DLCT01000008.1	94.31	492	26	2	1	492	62203	62692	0	752	464
OTU_4430	DLCT01000008.1	94.31	492	25	3	1	491	62203	62692	0	750	464
OTU_6472	DFLU01000010.1	94.31	492	28	0	1	492	678562	678071	0	754	464
OTU_6931	DHXP01000017.1	94.31	492	28	0	1	492	1275	1766	0	754	464
OTU_7006	DHBP01000012.1	94.31	492	27	1	1	492	112	602	0	752	464
OTU_707	DHBP01000012.1	94.31	492	26	2	1	491	112	602	0	752	464
OTU_2241	DGSQ01000046.1	94.3	491	28	0	1	491	92694	93184	0	752	463
OTU_265	DGSQ01000046.1	94.3	491	28	0	1	491	92694	93184	0	752	463
OTU_2736	DHBP01000012.1	94.3	491	28	0	1	491	112	602	0	752	463
OTU_5659	DGSQ01000046.1	94.3	491	28	0	1	491	92694	93184	0	752	463
OTU_2345	DEZL01000099.1	94.29	490	28	0	1	490	26935	26446	0	750	462
OTU_286	DLJG01000013.1	94.29	490	28	0	1	490	71407	71896	0	750	462
OTU_4619	DEZL01000099.1	94.29	490	28	0	1	490	26935	26446	0	750	462
OTU_6632	DEZL01000099.1	94.29	490	28	0	1	490	26935	26446	0	750	462
OTU_925	DLJG01000013.1	94.29	490	28	0	1	490	71407	71896	0	750	462
OTU_3244	DKYM01000007.1	94.28	472	24	3	1	471	28555	29024	0	719	445
OTU_5848	DCEQ01000014.1	94.28	472	27	0	18	489	1983	1512	0	723	445
OTU_4179	DKCG01000040.1	94.27	471	25	2	22	491	45285	45754	0	719	444
OTU_4590	DGVZ01000102.1	94.26	453	26	0	37	489	1255	803	0	693	427
OTU_790	DIXL01000042.1	94.21	501	25	4	1	499	57668	58166	0	761	472
OTU_4639	DILN01000024.1	94.2	500	25	3	1	500	14075	13580	0	760	471
OTU_5451	DLIO01000088.1	94.2	345	18	2	151	494	3232	2889	6e-146	525	325
OTU_3233	DLIO01000088.1	94.19	344	20	0	151	494	3232	2889	6e-146	525	324
OTU_6279	DDUX01000011.1	94.19	499	20	7	1	494	4324	3830	0	752	470
OTU_2121	DFPN01000013.1	94.18	498	22	6	1	495	116130	116623	0	752	469
OTU_4018	DCVX01000006.1	94.18	481	28	0	1	481	8867	8387	0	734	453
OTU_5196	DCKL01000066.1	94.18	481	28	0	1	481	676	1156	0	734	453
OTU_2273	DDUX01000011.1	94.16	497	25	4	1	495	4324	3830	0	754	468
OTU_3767	DDUX01000011.1	94.16	497	25	4	1	495	4324	3830	0	754	468
OTU_386	DFZO01000009.1	94.16	497	25	4	1	495	95394	95888	0	754	468
OTU_6516	DDXB01000069.1	94.16	497	23	3	1	493	1044	1538	0	752	468
OTU_2430	DFLT01000011.1	94.15	496	28	1	1	495	60885	61380	0	754	467
OTU_3192	DKTH01000073.1	94.15	496	23	6	1	493	53333	53825	0	750	467
OTU_3948	DFLT01000011.1	94.15	496	29	0	1	496	60885	61380	0	756	467
OTU_1464	DDUX01000011.1	94.14	495	28	1	1	494	4324	3830	0	752	466
OTU_2711	DDIS01000113.1	94.14	478	20	6	1	473	30968	31442	0	721	450
OTU_3030	DDUX01000011.1	94.14	495	27	2	1	493	4324	3830	0	752	466
OTU_6067	DFPN01000013.1	94.14	495	28	1	1	495	116130	116623	0	752	466
OTU_7221	DGRE01000029.1	94.14	495	29	0	1	495	76230	76724	0	754	466
OTU_115	DIXS01000001.1	94.13	494	29	0	1	494	72171	71678	0	752	465
OTU_3427	DCOE01000010.1	94.13	494	29	0	1	494	299505	299012	0	752	465
OTU_5908	DAOW01000018.1	94.13	494	29	0	1	494	1936	1443	0	752	465
OTU_7289	DAOW01000018.1	94.13	494	29	0	1	494	1936	1443	0	752	465
OTU_7307	DJQD01000010.1	94.13	494	29	0	1	494	49386	49879	0	752	465
OTU_2995	DKLT01000057.1	94.12	493	29	0	1	493	36519	37011	0	750	464
OTU_384	DHBP01000012.1	94.12	493	25	3	1	491	112	602	0	747	464
OTU_1340	DIZQ01000040.1	94.11	492	29	0	1	492	4269	3778	0	749	463
OTU_3764	DHBP01000012.1	94.11	492	28	1	1	492	112	602	0	747	463
OTU_6840	DHBP01000012.1	94.11	492	27	2	1	491	112	602	0	747	463
OTU_7291	DHXP01000017.1	94.11	492	29	0	1	492	1275	1766	0	749	463
OTU_1398	DGSQ01000046.1	94.09	491	29	0	1	491	92694	93184	0	747	462
OTU_1431	DGSQ01000046.1	94.09	491	29	0	1	491	92694	93184	0	747	462
OTU_2821	DCEQ01000014.1	94.09	474	24	4	18	489	1983	1512	0	717	446
OTU_2986	DDFZ01000014.1	94.09	491	27	2	1	490	4787	4298	0	745	462
OTU_3652	DCEQ01000014.1	94.09	474	24	4	18	489	1983	1512	0	717	446
OTU_391	DDFZ01000014.1	94.09	491	27	2	1	490	4787	4298	0	745	462
OTU_6861	DLCT01000008.1	94.08	490	29	0	1	490	62203	62692	0	745	461
OTU_3576	DBCO01000024.1	94.07	489	29	0	6	494	21840	21352	0	743	460
OTU_2536	DKYM01000007.1	94.06	471	27	1	1	471	28555	29024	0	713	443
OTU_1660	DGEX01000042.1	94.02	468	27	1	33	499	1376	1843	0	708	440
OTU_43	DIXL01000042.1	94.02	502	24	5	1	499	57668	58166	0	756	472
OTU_2655	DBSJ01000007.1	94.01	501	22	8	1	497	1127	1623	0	752	471
OTU_1562	DDSE01000010.1	94	500	26	4	1	498	670	173	0	754	470
OTU_4460	DHLZ01000062.1	94	500	30	0	1	500	13833	13334	0	758	470
OTU_5135	DEZU01000033.1	93.98	498	25	5	1	496	19530	19036	0	749	468
OTU_5936	DDFL01000002.1	93.98	482	25	4	1	480	41919	42398	0	726	453
OTU_3663	DFLT01000011.1	93.96	497	28	2	1	496	60885	61380	0	750	467
OTU_4003	DFLT01000011.1	93.96	497	28	2	1	496	60885	61380	0	750	467
OTU_6783	DGRE01000029.1	93.96	497	25	3	1	494	76230	76724	0	747	467
OTU_2128	DDAS01000115.1	93.95	496	29	1	1	496	1257	1751	0	749	466
OTU_2992	DDXB01000069.1	93.95	496	27	3	1	494	1044	1538	0	747	466
OTU_3621	DKTH01000073.1	93.95	496	24	6	1	493	53333	53825	0	745	466
OTU_3964	DLNK01000002.1	93.95	496	25	5	1	493	212329	211836	0	745	466
OTU_4715	DKIS01000067.1	93.95	496	28	2	1	495	683	189	0	749	466
OTU_6371	DFZV01000068.1	93.95	496	28	2	1	495	3223	2729	0	749	466
OTU_1086	DKTH01000073.1	93.94	495	26	4	1	493	53333	53825	0	745	465
OTU_1397	DILW01000162.1	93.94	495	30	0	1	495	39407	39901	0	749	465
OTU_1418	DKTH01000073.1	93.94	495	26	4	1	493	53333	53825	0	745	465
OTU_2532	DAOW01000018.1	93.94	495	29	1	1	495	1936	1443	0	747	465
OTU_2890	DGRE01000029.1	93.94	495	30	0	1	495	76230	76724	0	749	465
OTU_3008	DKTH01000073.1	93.94	495	25	5	1	492	53333	53825	0	743	465
OTU_317	DAOW01000018.1	93.94	495	28	2	1	494	1936	1443	0	747	465
OTU_3194	DDAS01000115.1	93.94	495	30	0	1	495	1257	1751	0	749	465
OTU_3863	DKTH01000073.1	93.94	495	26	4	1	493	53333	53825	0	745	465
OTU_489	DFOB01000021.1	93.94	495	29	1	1	494	134125	134619	0	747	465
OTU_5492	DJQW01000001.1	93.94	495	30	0	1	495	254583	255077	0	749	465
OTU_5916	DFON01000219.1	93.94	495	29	1	1	494	49648	50142	0	747	465
OTU_6776	DKLT01000057.1	93.94	495	26	4	1	493	36519	37011	0	745	465
OTU_7201	DFCW01000032.1	93.94	495	30	0	1	495	224270	223776	0	749	465
OTU_1314	DAOW01000018.1	93.93	494	30	0	1	494	1936	1443	0	747	464
OTU_1873	DLNK01000002.1	93.93	494	28	2	1	492	212329	211836	0	745	464
OTU_202	DDFE01000258.1	93.93	494	30	0	1	494	3053	2560	0	747	464
OTU_2518	DDFE01000258.1	93.93	494	30	0	1	494	3053	2560	0	747	464
OTU_3150	DHBP01000012.1	93.93	494	23	7	1	490	112	602	0	739	464
OTU_3275	DLNK01000002.1	93.93	494	29	1	1	493	212329	211836	0	745	464
OTU_4846	DJAK01000029.1	93.93	494	30	0	1	494	281466	280973	0	747	464
OTU_5057	DDRT01000015.1	93.93	494	30	0	1	494	22964	23457	0	747	464
OTU_5389	DLPY01000011.1	93.93	494	26	4	1	492	21284	21775	0	743	464
OTU_5394	DDRT01000015.1	93.93	494	30	0	1	494	22964	23457	0	747	464
OTU_2777	DHBP01000012.1	93.91	493	26	4	1	491	112	602	0	741	463
OTU_3388	DHBP01000012.1	93.91	493	25	5	1	490	112	602	0	739	463
OTU_1591	DFLU01000010.1	93.9	492	30	0	1	492	678562	678071	0	743	462
OTU_2592	DHBP01000012.1	93.9	492	29	1	1	492	112	602	0	741	462
OTU_2819	DLIO01000088.1	93.9	344	21	0	151	494	3232	2889	3e-144	520	323
OTU_3207	DHXP01000017.1	93.9	492	30	0	1	492	1275	1766	0	743	462
OTU_4006	DHBP01000012.1	93.9	492	28	2	1	491	112	602	0	741	462
OTU_4812	DHBP01000012.1	93.9	492	28	2	1	491	112	602	0	741	462
OTU_5210	DLIO01000088.1	93.9	344	21	0	151	494	3232	2889	3e-144	520	323
OTU_7273	DGSQ01000046.1	93.9	492	29	1	1	492	92694	93184	0	741	462
OTU_1833	DHBP01000012.1	93.89	491	30	0	1	491	112	602	0	741	461
OTU_2216	DGSQ01000046.1	93.89	491	30	0	1	491	92694	93184	0	741	461
OTU_3417	DGSQ01000046.1	93.89	491	29	1	1	490	92694	93184	0	739	461
OTU_5434	DHBP01000012.1	93.89	491	30	0	1	491	112	602	0	741	461
OTU_7217	DBMV01000011.1	93.89	491	30	0	1	491	4361	3871	0	741	461
OTU_7392	DHBP01000012.1	93.89	491	30	0	1	491	112	602	0	741	461
OTU_1715	DEZL01000099.1	93.88	490	30	0	1	490	26935	26446	0	739	460
OTU_1329	DCEQ01000014.1	93.87	473	28	1	18	490	1983	1512	0	712	444
OTU_4971	DCEQ01000014.1	93.86	472	29	0	18	489	1983	1512	0	712	443
OTU_109	DBRT01000015.1	93.85	488	26	4	1	486	84722	85207	0	732	458
OTU_5040	DLBY01000179.1	93.84	503	29	2	1	502	75340	75841	0	756	472
OTU_12	DFVA01000038.1	93.81	501	30	1	1	500	652	152	0	752	470
OTU_407	DFVA01000038.1	93.81	501	29	2	1	499	652	152	0	752	470
OTU_6212	DILN01000024.1	93.81	501	25	5	1	500	14075	13580	0	749	470
OTU_3438	DHLZ01000062.1	93.8	500	31	0	1	500	13833	13334	0	752	469
OTU_1518	DDCL01000018.1	93.79	467	28	1	30	496	3802	3337	0	701	438
OTU_2699	DCRR01000003.1	93.79	499	21	8	1	493	84967	85461	0	741	468
OTU_4011	DIXL01000042.1	93.79	499	31	0	1	499	57668	58166	0	750	468
OTU_4975	DILW01000162.1	93.79	499	23	7	1	495	39407	39901	0	743	468
OTU_5721	DDWV01000002.1	93.79	483	29	1	1	482	10749	10267	0	725	453
OTU_6781	DGDE01000076.1	93.79	499	24	6	1	494	16449	16945	0	743	468
OTU_1402	DILN01000024.1	93.78	498	29	2	1	498	14075	13580	0	747	467
OTU_2130	DGNO01000002.1	93.78	498	28	3	1	497	832295	831800	0	745	467
OTU_5300	DJSJ01000003.1	93.78	498	27	4	1	496	2841	2346	0	745	467
OTU_2301	DDUX01000011.1	93.76	497	27	4	1	495	4324	3830	0	743	466
OTU_308	DFZO01000009.1	93.76	497	27	4	1	495	95394	95888	0	743	466
OTU_4032	DLQR01000145.1	93.76	497	27	4	1	495	635	141	0	743	466
OTU_5368	DJJI01000003.1	93.76	481	28	2	1	480	49197	49676	0	721	451
OTU_6812	DCOE01000010.1	93.76	497	25	3	1	494	299505	299012	0	741	466
OTU_1382	DLNK01000002.1	93.75	496	26	5	1	493	212329	211836	0	739	465
OTU_2221	DLLE01000029.1	93.75	496	31	0	1	496	4402	3907	0	745	465
OTU_2561	DELX01000047.1	93.75	496	29	2	1	495	2818	2324	0	743	465
OTU_5749	DELZ01000004.1	93.75	496	31	0	1	496	657854	657359	0	745	465
OTU_6174	DJSJ01000003.1	93.75	496	31	0	1	496	2841	2346	0	745	465
OTU_6512	DGNO01000002.1	93.75	496	31	0	1	496	832295	831800	0	745	465
OTU_6595	DFON01000219.1	93.75	496	28	3	1	494	49648	50142	0	741	465
OTU_6596	DGRE01000029.1	93.75	496	28	2	1	494	76230	76724	0	741	465
OTU_669	DEPB01000083.1	93.75	400	21	3	1	398	11098	11495	1e-167	597	375
OTU_2683	DEZU01000033.1	93.74	495	31	0	1	495	19530	19036	0	743	464
OTU_2851	DEIR01000015.1	93.74	495	31	0	1	495	4416	3922	0	743	464
OTU_3024	DILW01000162.1	93.74	495	29	1	1	493	39407	39901	0	741	464
OTU_3114	DCYB01000003.1	93.74	495	29	2	1	494	171682	172175	0	741	464
OTU_3358	DDMI01000024.1	93.74	495	29	1	1	495	53409	53901	0	741	464
OTU_3405	DKTH01000073.1	93.74	495	27	4	1	493	53333	53825	0	739	464
OTU_4841	DGRE01000029.1	93.74	495	31	0	1	495	76230	76724	0	743	464
OTU_6690	DDUX01000011.1	93.74	495	30	1	1	494	4324	3830	0	741	464
OTU_7310	DIZF01000006.1	93.74	479	26	2	1	475	16380	16858	0	715	449
OTU_1140	DAOW01000018.1	93.72	494	31	0	1	494	1936	1443	0	741	463
OTU_1322	DHCV01000023.1	93.72	494	31	0	1	494	101746	101253	0	741	463
OTU_1939	DHBK01000091.1	93.72	494	31	0	1	494	2907	2414	0	741	463
OTU_1950	DHBK01000091.1	93.72	494	31	0	1	494	2907	2414	0	741	463
OTU_2868	DDFZ01000014.1	93.72	494	27	3	1	494	4787	4298	0	737	463
OTU_309	DIWX01000027.1	93.72	494	30	1	1	494	21042	21534	0	739	463
OTU_4227	DEXQ01000018.1	93.72	494	27	3	1	492	491068	491559	0	737	463
OTU_4267	DHXP01000017.1	93.72	494	27	4	1	492	1275	1766	0	737	463
OTU_4837	DCOE01000010.1	93.72	494	31	0	1	494	299505	299012	0	741	463
OTU_1155	DBNJ01000004.1	93.71	493	31	0	1	493	2969	2477	0	739	462
OTU_1317	DHXP01000017.1	93.71	493	29	2	1	492	1275	1766	0	737	462
OTU_1638	DKLT01000057.1	93.71	493	31	0	1	493	36519	37011	0	739	462
OTU_2463	DFLU01000010.1	93.7	492	31	0	1	492	678562	678071	0	737	461
OTU_281	DGSQ01000046.1	93.7	492	30	1	1	492	92694	93184	0	736	461
OTU_3169	DFLU01000010.1	93.7	492	31	0	1	492	678562	678071	0	737	461
OTU_5180	DHBP01000012.1	93.7	492	30	1	1	492	112	602	0	736	461
OTU_5347	DHBP01000012.1	93.7	492	29	2	1	491	112	602	0	736	461
OTU_5816	DLCT01000008.1	93.7	492	29	2	1	492	62203	62692	0	736	461
OTU_608	DLCT01000008.1	93.7	492	29	2	1	492	62203	62692	0	736	461
OTU_6924	DDFZ01000014.1	93.7	492	28	3	1	491	4787	4298	0	734	461
OTU_6925	DFLU01000010.1	93.7	492	31	0	1	492	678562	678071	0	737	461
OTU_7098	DHBP01000012.1	93.7	492	29	2	1	491	112	602	0	736	461
OTU_1187	DGSQ01000046.1	93.69	491	31	0	1	491	92694	93184	0	736	460
OTU_129	DGSQ01000046.1	93.69	491	31	0	1	491	92694	93184	0	736	460
OTU_1665	DLCT01000008.1	93.69	491	29	2	1	490	62203	62692	0	734	460
OTU_6303	DGSQ01000046.1	93.69	491	31	0	1	491	92694	93184	0	736	460
OTU_7010	DHBP01000012.1	93.69	491	30	1	1	490	112	602	0	734	460
OTU_7422	DGSQ01000046.1	93.69	491	31	0	1	491	92694	93184	0	736	460
OTU_1756	DLJG01000013.1	93.67	490	31	0	1	490	71407	71896	0	734	459
OTU_234	DKCG01000040.1	93.67	474	24	6	22	493	45285	45754	0	704	444
OTU_2998	DFLL01000015.1	93.65	488	31	0	1	488	3266	3753	0	730	457
OTU_3421	DFLL01000015.1	93.65	488	31	0	1	488	3266	3753	0	730	457
OTU_5797	DFLL01000015.1	93.65	488	31	0	1	488	3266	3753	0	730	457
OTU_6584	DFLL01000015.1	93.65	488	31	0	1	488	3266	3753	0	730	457
OTU_7104	DBRX01000012.1	93.65	488	27	4	1	486	9627	9142	0	726	457
OTU_2631	DKCG01000040.1	93.62	470	30	0	22	491	45285	45754	0	702	440
OTU_2362	DEPB01000083.1	93.61	407	20	5	1	405	11098	11500	3e-169	603	381
OTU_276	DIXL01000042.1	93.6	500	30	2	1	499	57668	58166	0	745	468
OTU_3321	DDTO01000006.1	93.6	500	32	0	1	500	50894	51393	0	747	468
OTU_4200	DFZT01000030.1	93.6	500	30	2	1	499	18507	19005	0	745	468
OTU_5549	DLIO01000088.1	93.6	344	22	0	151	494	3232	2889	1e-142	514	322
OTU_5794	DDTO01000006.1	93.6	500	30	2	1	498	50894	51393	0	745	468
OTU_6234	DDOP01000034.1	93.6	500	24	7	1	495	40185	40681	0	739	468
OTU_6496	DDTO01000006.1	93.6	500	32	0	1	500	50894	51393	0	747	468
OTU_2801	DFZT01000030.1	93.59	499	32	0	1	499	18507	19005	0	745	467
OTU_5229	DGEX01000042.1	93.59	468	29	1	33	499	1376	1843	0	697	438
OTU_5753	DGHT01000024.1	93.58	436	24	4	62	495	18888	18455	0	647	408
OTU_1984	DILN01000024.1	93.57	498	30	2	1	498	14075	13580	0	741	466
OTU_3588	DIXT01000007.1	93.57	482	31	0	1	482	4205	3724	0	719	451
OTU_5338	DDFE01000258.1	93.57	498	26	5	1	496	3053	2560	0	737	466
OTU_6359	DIXT01000007.1	93.57	482	30	1	1	481	4205	3724	0	717	451
OTU_7445	DDOP01000034.1	93.57	498	30	2	1	497	40185	40681	0	741	466
OTU_1547	DEZU01000033.1	93.56	497	28	4	1	495	19530	19036	0	737	465
OTU_1680	DCVX01000006.1	93.56	481	31	0	1	481	8867	8387	0	717	450
OTU_2665	DCVX01000006.1	93.56	481	31	0	1	481	8867	8387	0	717	450
OTU_396	DGDE01000076.1	93.56	497	29	2	1	494	16449	16945	0	737	465
OTU_5087	DDOP01000034.1	93.56	497	31	1	1	496	40185	40681	0	739	465
OTU_5737	DEZU01000033.1	93.56	497	27	5	1	494	19530	19036	0	736	465
OTU_766	DIGN01000007.1	93.56	497	27	3	1	494	3384	2890	0	736	465
OTU_1291	DLNK01000002.1	93.55	496	28	4	1	494	212329	211836	0	736	464
OTU_2497	DCOE01000010.1	93.55	496	28	4	1	494	299505	299012	0	736	464
OTU_2842	DDMI01000024.1	93.55	496	26	6	1	493	53409	53901	0	734	464
OTU_4467	DDXB01000069.1	93.55	496	25	4	1	490	1044	1538	0	732	464
OTU_5131	DHCV01000023.1	93.55	496	28	4	1	494	101746	101253	0	736	464
OTU_1199	DLCT01000008.1	93.54	495	25	7	1	493	62203	62692	0	730	463
OTU_1789	DELX01000047.1	93.54	495	32	0	1	495	2818	2324	0	737	463
OTU_3502	DLNK01000002.1	93.54	495	29	3	1	493	212329	211836	0	734	463
OTU_3503	DLNK01000002.1	93.54	495	29	3	1	493	212329	211836	0	734	463
OTU_3527	DCDR01000003.1	93.54	480	31	0	1	480	6056	6535	0	715	449
OTU_4007	DDXB01000069.1	93.54	495	27	2	1	490	1044	1538	0	732	463
OTU_5132	DKTH01000073.1	93.54	495	29	3	1	494	53333	53825	0	734	463
OTU_5500	DFJC01000022.1	93.54	495	31	1	1	494	999	1493	0	736	463
OTU_1335	DIWX01000027.1	93.52	494	29	3	1	492	21042	21534	0	732	462
OTU_2806	DLNK01000002.1	93.52	494	31	1	1	493	212329	211836	0	734	462
OTU_33	DIXS01000001.1	93.52	494	32	0	1	494	72171	71678	0	736	462
OTU_4118	DJAK01000029.1	93.52	494	32	0	1	494	281466	280973	0	736	462
OTU_6982	DIXS01000001.1	93.52	494	32	0	1	494	72171	71678	0	736	462
OTU_715	DLNK01000002.1	93.52	494	32	0	1	494	212329	211836	0	736	462
OTU_7193	DCOE01000010.1	93.52	494	32	0	1	494	299505	299012	0	736	462
OTU_7244	DLJG01000013.1	93.52	494	24	6	1	490	71407	71896	0	728	462
OTU_7478	DHBP01000012.1	93.52	494	25	5	1	490	112	602	0	728	462
OTU_2342	DHXP01000017.1	93.51	493	30	2	1	492	1275	1766	0	732	461
OTU_2439	DDIS01000113.1	93.51	478	23	5	1	473	30968	31442	0	704	447
OTU_4720	DLCT01000008.1	93.51	493	28	4	1	492	62203	62692	0	730	461
OTU_6020	DLCT01000008.1	93.51	493	28	4	1	492	62203	62692	0	730	461
OTU_2373	DHBP01000012.1	93.5	492	30	2	1	491	112	602	0	730	460
OTU_3054	DFLU01000010.1	93.5	492	32	0	1	492	678562	678071	0	732	460
OTU_3180	DHBP01000012.1	93.5	492	30	2	1	491	112	602	0	730	460
OTU_356	DHBP01000012.1	93.5	492	31	1	1	492	112	602	0	730	460
OTU_4959	DHBP01000012.1	93.5	492	29	3	1	490	112	602	0	728	460
OTU_511	DLCT01000008.1	93.5	492	30	2	1	492	62203	62692	0	730	460
OTU_705	DLJG01000013.1	93.5	492	30	2	1	492	71407	71896	0	730	460
OTU_921	DHBP01000012.1	93.5	492	30	2	1	491	112	602	0	730	460
OTU_1892	DLJG01000013.1	93.47	490	32	0	1	490	71407	71896	0	728	458
OTU_7257	DDFZ01000014.1	93.47	490	32	0	1	490	4787	4298	0	728	458
OTU_1889	DFLL01000015.1	93.44	488	32	0	1	488	3266	3753	0	725	456
OTU_3123	DFLL01000015.1	93.44	488	32	0	1	488	3266	3753	0	725	456
OTU_5560	DFLT01000011.1	93.4	500	25	4	1	496	60885	61380	0	734	467
OTU_1500	DGEX01000042.1	93.39	469	30	1	33	501	1376	1843	0	693	438
OTU_3328	DDOP01000034.1	93.39	499	28	5	1	496	40185	40681	0	734	466
OTU_3785	DJSJ01000003.1	93.39	499	27	5	1	496	2841	2346	0	734	466
OTU_5	DIXL01000042.1	93.39	499	33	0	1	499	57668	58166	0	739	466
OTU_1798	DKPH01000041.1	93.37	407	27	0	67	473	3235	2829	3e-169	603	380
OTU_7218	DKPH01000041.1	93.37	407	27	0	67	473	3235	2829	3e-169	603	380
OTU_2858	DIXT01000007.1	93.36	482	31	1	1	481	4205	3724	0	712	450
OTU_2938	DEQQ01000099.1	93.36	497	29	4	1	496	17003	17496	0	732	464
OTU_2979	DGRE01000029.1	93.36	497	29	4	1	495	76230	76724	0	732	464
OTU_3058	DHLZ01000062.1	93.36	497	29	4	6	500	13828	13334	0	732	464
OTU_3070	DLNK01000002.1	93.36	497	26	5	1	493	212329	211836	0	728	464
OTU_3225	DIGN01000007.1	93.36	497	29	4	1	495	3384	2890	0	732	464
OTU_3240	DGQP01000001.1	93.36	497	33	0	1	497	405076	404580	0	736	464
OTU_3376	DCRR01000003.1	93.36	497	27	5	1	493	84967	85461	0	730	464
OTU_3921	DDQM01000092.1	93.36	497	29	4	1	495	63542	64036	0	732	464
OTU_4031	DLCT01000008.1	93.36	497	22	11	1	493	62203	62692	0	725	464
OTU_2089	DFPN01000013.1	93.35	496	29	4	1	494	116130	116623	0	730	463
OTU_2320	DELX01000047.1	93.35	496	31	2	1	495	2818	2324	0	732	463
OTU_2861	DEZS01000036.1	93.35	496	31	2	1	495	18311	18805	0	732	463
OTU_4010	DELZ01000004.1	93.35	496	33	0	1	496	657854	657359	0	734	463
OTU_4348	DGRE01000029.1	93.35	496	30	3	1	494	76230	76724	0	730	463
OTU_4436	DIGN01000007.1	93.35	496	31	2	1	495	3384	2890	0	732	463
OTU_4891	DDQM01000092.1	93.35	496	32	1	1	496	63542	64036	0	732	463
OTU_6945	DKTH01000073.1	93.35	496	27	6	1	493	53333	53825	0	728	463
OTU_7453	DJQW01000001.1	93.35	496	31	2	1	495	254583	255077	0	732	463
OTU_1237	DIXS01000001.1	93.33	495	30	3	1	493	72171	71678	0	728	462
OTU_1805	DEZU01000033.1	93.33	495	33	0	1	495	19530	19036	0	732	462
OTU_1926	DCRR01000003.1	93.33	495	33	0	1	495	84967	85461	0	732	462
OTU_2252	DCRR01000003.1	93.33	495	33	0	1	495	84967	85461	0	732	462
OTU_237	DIWX01000027.1	93.33	495	28	5	1	492	21042	21534	0	726	462
OTU_2870	DFCW01000032.1	93.33	495	31	1	1	493	224270	223776	0	730	462
OTU_3487	DKTH01000073.1	93.33	495	29	4	1	493	53333	53825	0	728	462
OTU_4277	DKTH01000073.1	93.33	495	29	4	1	493	53333	53825	0	728	462
OTU_458	DBRV01000005.1	93.33	480	31	1	1	479	47385	47864	0	708	448
OTU_5107	DJQD01000010.1	93.33	495	31	2	1	494	49386	49879	0	730	462
OTU_5632	DCRR01000003.1	93.33	495	33	0	1	495	84967	85461	0	732	462
OTU_5711	DIWX01000027.1	93.33	495	28	5	1	492	21042	21534	0	726	462
OTU_6044	DKTH01000073.1	93.33	495	29	4	1	493	53333	53825	0	728	462
OTU_1169	DDIS01000113.1	93.32	479	25	6	1	476	30968	31442	0	701	447
OTU_1817	DLNK01000002.1	93.32	494	31	2	1	492	212329	211836	0	728	461
OTU_2400	DIZE01000053.1	93.32	494	31	2	1	494	36668	37159	0	728	461
OTU_53	DAOW01000018.1	93.32	494	33	0	1	494	1936	1443	0	730	461
OTU_1099	DDIS01000113.1	93.31	478	24	6	1	473	30968	31442	0	699	446
OTU_3271	DBNJ01000004.1	93.31	493	33	0	1	493	2969	2477	0	728	460
OTU_6930	DLIO01000088.1	93.31	344	23	0	151	494	3232	2889	6e-141	508	321
OTU_7183	DLIO01000088.1	93.31	344	23	0	151	494	3232	2889	6e-141	508	321
OTU_113	DHBP01000012.1	93.29	492	31	2	1	491	112	602	0	725	459
OTU_1423	DHBP01000012.1	93.29	492	31	2	1	491	112	602	0	725	459
OTU_2145	DHBP01000012.1	93.29	492	30	2	1	490	112	602	0	723	459
OTU_3761	DHBP01000012.1	93.29	492	32	1	1	492	112	602	0	725	459
OTU_3940	DLCT01000008.1	93.29	492	31	2	1	492	62203	62692	0	725	459
OTU_3993	DHBP01000012.1	93.29	492	32	1	1	492	112	602	0	725	459
OTU_4045	DDBA01000041.1	93.29	492	33	0	1	492	952	1443	0	726	459
OTU_5758	DHBP01000012.1	93.29	492	32	1	1	492	112	602	0	725	459
OTU_1356	DEWQ01000001.1	93.28	491	29	4	1	489	65404	65892	0	721	458
OTU_1845	DHBP01000012.1	93.28	491	33	0	1	491	112	602	0	725	458
OTU_4608	DHBP01000012.1	93.28	491	33	0	1	491	112	602	0	725	458
OTU_5636	DHBP01000012.1	93.28	491	33	0	1	491	112	602	0	725	458
OTU_5952	DEZL01000099.1	93.28	491	32	1	1	491	26935	26446	0	723	458
OTU_2027	DDIS01000113.1	93.26	475	29	3	1	472	30968	31442	0	697	443
OTU_69	DIXL01000042.1	93.21	501	28	4	1	497	57668	58166	0	732	467
OTU_2158	DIXL01000042.1	93.2	500	32	2	1	499	57668	58166	0	734	466
OTU_2787	DHLZ01000062.1	93.2	500	34	0	1	500	13833	13334	0	736	466
OTU_4783	DDTO01000006.1	93.2	500	34	0	1	500	50894	51393	0	736	466
OTU_5489	DGDE01000076.1	93.2	500	25	9	1	494	16449	16945	0	726	466
OTU_1426	DDFE01000258.1	93.19	499	26	7	1	496	3053	2560	0	726	465
OTU_5409	DGVZ01000102.1	93.19	455	27	3	37	489	1255	803	0	665	424
OTU_5837	DIXT01000007.1	93.18	484	30	3	1	483	4205	3724	0	708	451
OTU_7278	DCRR01000003.1	93.17	498	29	3	1	496	84967	85461	0	726	464
OTU_1530	DFON01000219.1	93.16	497	30	4	1	495	49648	50142	0	726	463
OTU_156	DDXB01000069.1	93.16	497	28	4	1	493	1044	1538	0	725	463
OTU_2644	DKTH01000073.1	93.16	497	25	9	1	492	53333	53825	0	721	463
OTU_2696	DGDE01000076.1	93.16	497	30	3	1	493	16449	16945	0	726	463
OTU_3032	DCYB01000003.1	93.16	497	24	8	1	490	171682	172175	0	721	463
OTU_4587	DBIP01000020.1	93.16	497	31	1	1	494	102155	102651	0	726	463
OTU_5544	DEZU01000033.1	93.16	497	31	3	1	496	19530	19036	0	726	463
OTU_587	DGNO01000002.1	93.16	497	33	1	1	497	832295	831800	0	728	463
OTU_7350	DDUX01000011.1	93.16	497	31	2	1	496	4324	3830	0	726	463
OTU_7465	DDXB01000069.1	93.16	497	28	3	1	493	1044	1538	0	725	463
OTU_1826	DGRE01000029.1	93.15	496	31	3	1	494	76230	76724	0	725	462
OTU_2866	DCYB01000003.1	93.15	496	26	6	1	490	171682	172175	0	721	462
OTU_3222	DGNO01000002.1	93.15	496	34	0	1	496	832295	831800	0	728	462
OTU_3953	DLLE01000029.1	93.15	496	34	0	1	496	4402	3907	0	728	462
OTU_4117	DEZK01000036.1	93.15	496	27	7	1	491	176074	176567	0	721	462
OTU_5115	DKTH01000073.1	93.15	496	28	6	1	493	53333	53825	0	723	462
OTU_697	DCVX01000006.1	93.14	481	33	0	1	481	8867	8387	0	706	448
OTU_1440	DJQW01000001.1	93.13	495	34	0	1	495	254583	255077	0	726	461
OTU_1550	DILW01000162.1	93.13	495	32	1	1	493	39407	39901	0	725	461
OTU_2192	DLNK01000002.1	93.13	495	31	3	1	493	212329	211836	0	723	461
OTU_3806	DLNK01000002.1	93.13	495	32	2	1	494	212329	211836	0	725	461
OTU_3890	DGRE01000029.1	93.13	495	34	0	1	495	76230	76724	0	726	461
OTU_4203	DDXB01000069.1	93.13	495	29	2	1	490	1044	1538	0	721	461
OTU_4458	DDHQ01000032.1	93.13	495	32	2	1	494	1175	1668	0	725	461
OTU_1425	DHXP01000017.1	93.12	494	30	2	1	492	1275	1766	0	721	460
OTU_3234	DLNK01000002.1	93.12	494	33	1	1	493	212329	211836	0	723	460
OTU_3902	DIXS01000001.1	93.12	494	34	0	1	494	72171	71678	0	725	460
OTU_4183	DEXQ01000018.1	93.12	494	30	4	1	492	491068	491559	0	721	460
OTU_4649	DAOW01000018.1	93.12	494	34	0	1	494	1936	1443	0	725	460
OTU_4969	DLCT01000008.1	93.12	494	28	6	1	492	62203	62692	0	719	460
OTU_595	DLNK01000002.1	93.12	494	33	1	1	493	212329	211836	0	723	460
OTU_946	DHBK01000091.1	93.12	494	34	0	1	494	2907	2414	0	725	460
OTU_2063	DDIS01000113.1	93.1	478	28	4	1	476	30968	31442	0	695	445
OTU_4683	DLCT01000008.1	93.1	493	29	4	1	491	62203	62692	0	717	459
OTU_5157	DKTH01000073.1	93.1	493	34	0	1	493	53333	53825	0	723	459
OTU_5419	DHXP01000017.1	93.1	493	32	2	1	492	1275	1766	0	721	459
OTU_5607	DFLU01000010.1	93.1	493	32	2	1	492	678562	678071	0	721	459
OTU_6978	DHBP01000012.1	93.1	493	29	5	1	490	112	602	0	717	459
OTU_1270	DHBP01000012.1	93.09	492	32	2	1	491	112	602	0	719	458
OTU_2203	DFLU01000010.1	93.09	492	34	0	1	492	678562	678071	0	721	458
OTU_7069	DHBP01000012.1	93.09	492	33	1	1	492	112	602	0	719	458
OTU_1422	DHBP01000012.1	93.08	491	34	0	1	491	112	602	0	719	457
OTU_1705	DGSQ01000046.1	93.08	491	34	0	1	491	92694	93184	0	719	457
OTU_2225	DGSQ01000046.1	93.08	491	34	0	1	491	92694	93184	0	719	457
OTU_602	DGSQ01000046.1	93.08	491	34	0	1	491	92694	93184	0	719	457
OTU_702	DHBP01000012.1	93.08	491	34	0	1	491	112	602	0	719	457
OTU_6604	DCEQ01000014.1	93.07	476	25	8	18	489	1983	1512	0	689	443
OTU_5583	DLCT01000008.1	93.06	490	34	0	1	490	62203	62692	0	717	456
OTU_3099	DDIS01000113.1	93.05	475	33	0	1	475	30968	31442	0	695	442
OTU_3263	DKCG01000040.1	93.04	474	27	6	22	493	45285	45754	0	688	441
OTU_4917	DLIO01000088.1	93.04	345	21	3	151	493	3232	2889	1e-138	501	321
OTU_2793	DFLL01000015.1	93.03	488	34	0	1	488	3266	3753	0	713	454
OTU_7187	DFLL01000015.1	93.03	488	34	0	1	488	3266	3753	0	713	454
OTU_7477	DFLL01000015.1	93.03	488	34	0	1	488	3266	3753	0	713	454
OTU_787	DFLL01000015.1	93.03	488	34	0	1	488	3266	3753	0	713	454
OTU_1085	DKCG01000040.1	92.98	470	33	0	22	491	45285	45754	0	686	437
OTU_2857	DJSJ01000003.1	92.97	498	31	3	1	496	2841	2346	0	723	463
OTU_3712	DCRR01000003.1	92.97	498	28	5	1	494	84967	85461	0	719	463
OTU_4115	DBIP01000020.1	92.97	498	30	3	1	494	102155	102651	0	721	463
OTU_4449	DCWA01000031.1	92.97	498	31	4	1	495	19580	20076	0	725	463
OTU_4936	DGQP01000001.1	92.97	498	33	2	1	497	405076	404580	0	725	463
OTU_1131	DGRE01000029.1	92.96	497	31	4	1	495	76230	76724	0	721	462
OTU_1365	DFLT01000011.1	92.96	497	33	2	1	496	60885	61380	0	723	462
OTU_1427	DEZU01000033.1	92.96	497	31	4	1	495	19530	19036	0	721	462
OTU_3048	DKLT01000057.1	92.96	497	29	6	1	495	36519	37011	0	719	462
OTU_3113	DIXS01000001.1	92.96	497	29	6	1	494	72171	71678	0	719	462
OTU_3283	DEZU01000033.1	92.96	497	28	6	1	492	19530	19036	0	717	462
OTU_3627	DDUX01000011.1	92.96	497	30	5	1	494	4324	3830	0	719	462
OTU_3752	DKIS01000067.1	92.96	497	31	4	1	495	683	189	0	721	462
OTU_4951	DCRR01000003.1	92.96	497	29	4	1	493	84967	85461	0	719	462
OTU_5831	DFLT01000011.1	92.96	497	31	3	1	494	60885	61380	0	721	462
OTU_6226	DEZK01000036.1	92.96	497	30	5	1	495	176074	176567	0	719	462
OTU_6282	DDWV01000002.1	92.96	483	33	1	1	482	10749	10267	0	702	449
OTU_2914	DCXE01000045.1	92.95	482	30	4	1	480	3989	4468	0	699	448
OTU_4509	DIDQ01000019.1	92.95	482	32	2	1	481	12176	11696	0	701	448
OTU_6578	DBDR01000051.1	92.95	241	17	0	1	241	831	1071	1e-93	351	224
OTU_2419	DDMI01000024.1	92.94	496	29	6	1	493	53409	53901	0	717	461
OTU_2557	DCRR01000003.1	92.94	496	32	2	1	494	84967	85461	0	719	461
OTU_2656	DEZS01000036.1	92.94	496	34	1	1	496	18311	18805	0	721	461
OTU_3809	DEZU01000033.1	92.94	496	34	1	1	496	19530	19036	0	721	461
OTU_4114	DIWX01000027.1	92.94	496	29	5	1	493	21042	21534	0	717	461
OTU_5023	DDAS01000115.1	92.94	496	33	2	1	495	1257	1751	0	721	461
OTU_6121	DIXS01000001.1	92.94	496	31	3	1	494	72171	71678	0	719	461
OTU_7337	DLNK01000002.1	92.94	496	30	5	1	493	212329	211836	0	717	461
OTU_1384	DIXS01000001.1	92.93	495	33	2	1	494	72171	71678	0	719	460
OTU_1823	DDFE01000258.1	92.93	495	31	4	1	492	3053	2560	0	717	460
OTU_2050	DLNK01000002.1	92.93	495	32	3	1	493	212329	211836	0	717	460
OTU_2097	DIXS01000001.1	92.93	495	32	3	1	493	72171	71678	0	717	460
OTU_2329	DGRE01000029.1	92.93	495	33	2	1	493	76230	76724	0	719	460
OTU_2668	DGRE01000029.1	92.93	495	34	1	1	494	76230	76724	0	719	460
OTU_2898	DFJC01000022.1	92.93	495	34	1	1	494	999	1493	0	719	460
OTU_5105	DHXP01000017.1	92.93	495	29	3	1	492	1275	1766	0	715	460
OTU_5146	DBUA01000034.1	92.92	424	30	0	1	424	9298	8875	1e-173	617	394
OTU_6889	DBRV01000005.1	92.92	480	34	0	1	480	47385	47864	0	699	446
OTU_3101	DIXS01000001.1	92.91	494	35	0	1	494	72171	71678	0	719	459
OTU_3823	DCOE01000010.1	92.91	494	35	0	1	494	299505	299012	0	719	459
OTU_803	DIWX01000027.1	92.91	494	33	2	1	493	21042	21534	0	717	459
OTU_930	DLNK01000002.1	92.91	494	34	1	1	493	212329	211836	0	717	459
OTU_3088	DLCT01000008.1	92.9	493	31	4	1	492	62203	62692	0	713	458
OTU_1649	DLTK01000037.1	92.89	492	14	4	1	492	55581	56051	0	695	457
OTU_175	DLCT01000008.1	92.89	492	33	2	1	492	62203	62692	0	713	457
OTU_1755	DLCT01000008.1	92.89	492	33	2	1	492	62203	62692	0	713	457
OTU_1874	DLCT01000008.1	92.89	492	33	2	1	492	62203	62692	0	713	457
OTU_4876	DHBP01000012.1	92.89	492	34	1	1	492	112	602	0	713	457
OTU_623	DDBA01000041.1	92.89	492	35	0	1	492	952	1443	0	715	457
OTU_6410	DDIS01000113.1	92.89	478	24	7	1	471	30968	31442	0	686	444
OTU_6821	DGSQ01000046.1	92.89	492	32	2	1	490	92694	93184	0	712	457
OTU_7364	DHBP01000012.1	92.89	492	34	1	1	492	112	602	0	713	457
OTU_4834	DHBP01000012.1	92.87	491	35	0	1	491	112	602	0	713	456
OTU_7137	DHBP01000012.1	92.87	491	34	1	1	490	112	602	0	712	456
OTU_6922	DFLL01000015.1	92.86	490	33	1	1	490	3266	3753	0	710	455
OTU_7114	DBJS01000057.1	92.86	490	33	2	6	494	2158	2646	0	710	455
OTU_2019	DBRT01000015.1	92.84	489	29	6	1	486	84722	85207	0	704	454
OTU_3936	DFLL01000015.1	92.84	489	34	1	1	489	3266	3753	0	708	454
OTU_5465	DIDT01000056.1	92.84	503	34	1	1	501	5022	5524	0	728	467
OTU_4052	DDTL01000034.1	92.83	502	32	4	1	500	3180	2681	0	725	466
OTU_4625	DFLL01000015.1	92.83	488	35	0	1	488	3266	3753	0	708	453
OTU_6241	DIXS01000001.1	92.82	362	26	0	133	494	72039	71678	6e-146	525	336
OTU_3211	DBUO01000034.1	92.81	501	29	7	1	497	3222	2725	0	719	465
OTU_5898	DKQL01000028.1	92.81	501	31	5	1	499	63206	63703	0	721	465
OTU_7253	DEXG01000008.1	92.81	501	35	1	1	501	114171	113672	0	725	465
OTU_2604	DHLZ01000062.1	92.8	500	36	0	1	500	13833	13334	0	725	464
OTU_3745	DDTO01000006.1	92.8	500	34	2	1	498	50894	51393	0	723	464
OTU_4126	DDTO01000006.1	92.8	500	35	1	1	499	50894	51393	0	723	464
OTU_6086	DFZT01000030.1	92.8	500	34	2	1	499	18507	19005	0	723	464
OTU_4152	DJSJ01000003.1	92.79	499	31	3	1	497	2841	2346	0	717	463
OTU_7022	DFZT01000030.1	92.79	499	36	0	1	499	18507	19005	0	723	463
OTU_1803	DKCG01000040.1	92.77	470	34	0	22	491	45285	45754	0	680	436
OTU_3478	DDWV01000002.1	92.77	484	32	3	1	482	10749	10267	0	697	449
OTU_5334	DFLT01000011.1	92.77	498	28	6	1	492	60885	61380	0	713	462
OTU_1383	DKIS01000067.1	92.76	497	32	4	1	495	683	189	0	715	461
OTU_1911	DIWX01000027.1	92.76	497	29	7	1	494	21042	21534	0	712	461
OTU_2149	DEZU01000033.1	92.76	497	32	4	1	495	19530	19036	0	715	461
OTU_3477	DDXB01000069.1	92.76	497	32	4	1	495	1044	1538	0	715	461
OTU_3634	DDUX01000011.1	92.76	497	32	4	1	495	4324	3830	0	715	461
OTU_4299	DCRR01000003.1	92.76	497	33	2	1	496	84967	85461	0	715	461
OTU_4931	DEZU01000033.1	92.76	497	32	4	1	495	19530	19036	0	715	461
OTU_5427	DHQC01000015.1	92.76	497	34	2	1	496	746	251	0	717	461
OTU_5842	DDOP01000034.1	92.76	497	36	0	1	497	40185	40681	0	719	461
OTU_6230	DKIS01000067.1	92.76	497	31	5	1	494	683	189	0	713	461
OTU_654	DHQC01000015.1	92.76	497	35	1	1	497	746	251	0	717	461
OTU_7101	DKTH01000073.1	92.76	497	27	9	1	492	53333	53825	0	710	461
OTU_7475	DHLZ01000062.1	92.76	497	32	3	6	500	13828	13334	0	715	461
OTU_859	DELZ01000004.1	92.76	497	34	2	1	496	657854	657359	0	717	461
OTU_2061	DEPB01000083.1	92.75	400	27	2	1	400	11098	11495	2e-161	577	371
OTU_4049	DBPM01000006.1	92.75	483	33	2	1	483	2866	2386	0	697	448
OTU_1443	DIXT01000007.1	92.74	482	34	1	1	481	4205	3724	0	695	447
OTU_1916	DHHU01000080.1	92.74	496	31	4	1	493	6290	5797	0	712	460
OTU_2925	DBSN01000113.1	92.74	496	34	2	1	495	79417	79911	0	715	460
OTU_2951	DHLZ01000062.1	92.74	496	35	1	6	501	13828	13334	0	715	460
OTU_3195	DINU01000016.1	92.74	482	35	0	1	482	2745	2264	0	697	447
OTU_3270	DGRE01000029.1	92.74	496	32	4	1	493	76230	76724	0	713	460
OTU_3298	DLLE01000029.1	92.74	496	36	0	1	496	4402	3907	0	717	460
OTU_3316	DCDR01000003.1	92.74	482	33	2	1	482	6056	6535	0	695	447
OTU_3392	DCKL01000066.1	92.74	482	34	1	1	482	676	1156	0	695	447
OTU_361	DIXT01000007.1	92.74	482	34	1	1	481	4205	3724	0	695	447
OTU_3816	DBDR01000051.1	92.74	234	15	2	258	491	1207	1438	3e-89	337	217
OTU_3932	DDVH01000020.1	92.74	482	34	1	1	481	67183	67664	0	695	447
OTU_4081	DGRE01000029.1	92.74	496	33	3	1	494	76230	76724	0	713	460
OTU_4235	DIXS01000001.1	92.74	496	30	6	1	492	72171	71678	0	712	460
OTU_4991	DJAK01000029.1	92.74	496	32	4	1	494	281466	280973	0	713	460
OTU_532	DIXT01000007.1	92.74	482	34	1	1	481	4205	3724	0	695	447
OTU_7264	DHLZ01000062.1	92.74	496	34	2	6	500	13828	13334	0	715	460
OTU_776	DIXT01000007.1	92.74	482	34	1	1	481	4205	3724	0	695	447
OTU_1251	DILT01000013.1	92.73	495	34	2	1	494	803887	804380	0	713	459
OTU_2596	DIXS01000001.1	92.73	495	33	3	1	493	72171	71678	0	712	459
OTU_4065	DCRR01000003.1	92.73	495	34	1	1	493	84967	85461	0	713	459
OTU_4527	DCOE01000010.1	92.73	495	34	2	1	494	299505	299012	0	713	459
OTU_4618	DLNK01000002.1	92.73	495	35	1	1	495	212329	211836	0	713	459
OTU_4997	DEZU01000033.1	92.73	495	35	1	1	494	19530	19036	0	713	459
OTU_5312	DLIO01000088.1	92.73	344	24	1	151	493	3232	2889	5e-137	496	319
OTU_6624	DLIO01000088.1	92.73	344	25	0	151	494	3232	2889	1e-137	497	319
OTU_7275	DCRR01000003.1	92.73	495	36	0	1	495	84967	85461	0	715	459
OTU_884	DBNJ01000004.1	92.73	495	33	3	1	494	2969	2477	0	712	459
OTU_5235	DBUA01000034.1	92.72	426	27	4	1	424	9298	8875	5e-172	612	395
OTU_6368	DIDQ01000019.1	92.72	481	35	0	1	481	12176	11696	0	695	446
OTU_1622	DDHQ01000032.1	92.71	494	36	0	1	494	1175	1668	0	713	458
OTU_3013	DIQK01000014.1	92.71	494	36	0	1	494	42309	42802	0	713	458
OTU_3602	DLNK01000002.1	92.71	494	35	1	1	493	212329	211836	0	712	458
OTU_2405	DIZQ01000040.1	92.7	493	34	2	1	492	4269	3778	0	710	457
OTU_3669	DEXQ01000018.1	92.7	493	34	2	1	492	491068	491559	0	710	457
OTU_6997	DHBP01000012.1	92.7	493	31	5	1	490	112	602	0	706	457
OTU_251	DLCT01000008.1	92.68	492	34	2	1	492	62203	62692	0	708	456
OTU_7286	DGSQ01000046.1	92.68	492	35	1	1	492	92694	93184	0	708	456
OTU_1005	DHBP01000012.1	92.67	491	36	0	1	491	112	602	0	708	455
OTU_2958	DLCT01000008.1	92.67	491	35	1	1	491	62203	62692	0	706	455
OTU_4801	DGSQ01000046.1	92.67	491	36	0	1	491	92694	93184	0	708	455
OTU_910	DFLL01000015.1	92.64	489	35	1	1	489	3266	3753	0	702	453
OTU_3292	DHLZ01000062.1	92.63	502	33	4	1	500	13833	13334	0	719	465
OTU_3082	DFLL01000015.1	92.62	488	36	0	1	488	3266	3753	0	702	452
OTU_3089	DFLL01000015.1	92.62	488	36	0	1	488	3266	3753	0	702	452
OTU_4562	DFLL01000015.1	92.62	488	36	0	1	488	3266	3753	0	702	452
OTU_6774	DFLL01000015.1	92.62	488	36	0	1	488	3266	3753	0	702	452
OTU_1017	DFZT01000030.1	92.61	501	35	2	1	501	18507	19005	0	719	464
OTU_3468	DFZT01000030.1	92.61	501	35	2	1	501	18507	19005	0	719	464
OTU_3544	DCEQ01000014.1	92.6	473	34	1	18	490	1983	1512	0	678	438
OTU_3596	DILN01000024.1	92.6	500	33	3	1	500	14075	13580	0	715	463
OTU_4726	DEZU01000033.1	92.6	500	28	9	1	496	19530	19036	0	710	463
OTU_5128	DGQO01000236.1	92.6	500	31	6	1	497	23826	23330	0	713	463
OTU_7036	DLLE01000029.1	92.6	500	29	5	1	496	4402	3907	0	712	463
OTU_3433	DIGN01000007.1	92.59	499	29	7	1	495	3384	2890	0	710	462
OTU_4271	DDOP01000034.1	92.59	499	31	5	1	495	40185	40681	0	712	462
OTU_4964	DEZK01000036.1	92.59	499	27	8	1	494	176074	176567	0	708	462
OTU_1041	DJSJ01000003.1	92.57	498	33	4	1	496	2841	2346	0	712	461
OTU_3592	DJSJ01000003.1	92.57	498	33	4	1	496	2841	2346	0	712	461
OTU_5960	DISV01000005.1	92.57	471	31	4	13	481	25882	26350	0	673	436
OTU_872	DFJC01000022.1	92.57	498	30	7	1	494	999	1493	0	708	461
OTU_1232	DFLT01000011.1	92.56	497	35	2	1	496	60885	61380	0	712	460
OTU_1646	DEQQ01000099.1	92.56	497	33	4	1	496	17003	17496	0	710	460
OTU_2389	DEZK01000036.1	92.56	497	31	6	1	494	176074	176567	0	708	460
OTU_3237	DDXB01000069.1	92.56	497	32	5	1	494	1044	1538	0	708	460
OTU_5324	DHLZ01000062.1	92.56	497	33	4	6	500	13828	13334	0	710	460
OTU_5722	DDUX01000011.1	92.56	497	32	5	1	494	4324	3830	0	708	460
OTU_582	DFON01000219.1	92.56	497	33	3	1	495	49648	50142	0	710	460
OTU_6364	DGQO01000236.1	92.56	497	37	0	1	497	23826	23330	0	713	460
OTU_6365	DILT01000013.1	92.56	497	31	6	1	494	803887	804380	0	708	460
OTU_835	DEZU01000033.1	92.56	497	33	4	1	495	19530	19036	0	710	460
OTU_1138	DGNO01000002.1	92.54	496	37	0	1	496	832295	831800	0	712	459
OTU_1469	DHLZ01000062.1	92.54	496	35	2	6	500	13828	13334	0	710	459
OTU_1725	DEZK01000036.1	92.54	496	31	6	1	492	176074	176567	0	706	459
OTU_2271	DGRE01000029.1	92.54	496	33	4	1	493	76230	76724	0	708	459
OTU_2618	DCRR01000003.1	92.54	496	35	2	1	495	84967	85461	0	710	459
OTU_2749	DDAS01000115.1	92.54	496	35	2	1	495	1257	1751	0	710	459
OTU_3075	DDVC01000004.1	92.54	496	35	2	1	496	3950	3457	0	710	459
OTU_3118	DHQC01000015.1	92.54	496	37	0	1	496	746	251	0	712	459
OTU_3196	DJSJ01000003.1	92.54	496	37	0	1	496	2841	2346	0	712	459
OTU_3436	DGNS01000016.1	92.54	496	35	2	1	495	57468	57962	0	710	459
OTU_3465	DLNK01000002.1	92.54	496	33	4	1	494	212329	211836	0	708	459
OTU_3496	DHLZ01000062.1	92.54	496	36	1	6	501	13828	13334	0	710	459
OTU_4513	DKTH01000073.1	92.54	496	31	6	1	493	53333	53825	0	706	459
OTU_4788	DLNK01000002.1	92.54	496	33	4	1	494	212329	211836	0	708	459
OTU_5294	DFPN01000013.1	92.54	496	34	3	1	495	116130	116623	0	708	459
OTU_6309	DKIS01000067.1	92.54	496	35	2	1	495	683	189	0	710	459
OTU_6580	DGDC01000027.1	92.54	496	34	3	1	495	38979	38486	0	708	459
OTU_7108	DGRE01000029.1	92.54	496	33	3	1	493	76230	76724	0	708	459
OTU_7399	DAOW01000018.1	92.54	496	32	4	1	493	1936	1443	0	706	459
OTU_1010	DFON01000219.1	92.53	495	37	0	1	495	49648	50142	0	710	458
OTU_1261	DGRE01000029.1	92.53	495	35	2	1	493	76230	76724	0	708	458
OTU_1729	DGNS01000016.1	92.53	495	35	2	1	493	57468	57962	0	708	458
OTU_1745	DJAK01000029.1	92.53	495	35	2	1	494	281466	280973	0	708	458
OTU_1972	DIXT01000007.1	92.53	482	36	0	1	482	4205	3724	0	691	446
OTU_2024	DBSN01000113.1	92.53	495	37	0	1	495	79417	79911	0	710	458
OTU_2961	DDHQ01000032.1	92.53	495	36	1	1	495	1175	1668	0	708	458
OTU_4039	DCVX01000006.1	92.53	482	35	1	1	482	8867	8387	0	689	446
OTU_4556	DIZQ01000040.1	92.53	495	32	5	1	493	4269	3778	0	704	458
OTU_5286	DJAK01000029.1	92.53	495	35	2	1	494	281466	280973	0	708	458
OTU_5353	DIXT01000007.1	92.53	482	35	1	1	481	4205	3724	0	689	446
OTU_5529	DGRE01000029.1	92.53	495	37	0	1	495	76230	76724	0	710	458
OTU_5596	DGRE01000029.1	92.53	495	35	2	1	493	76230	76724	0	708	458
OTU_5617	DFON01000219.1	92.53	495	37	0	1	495	49648	50142	0	710	458
OTU_5648	DGRE01000029.1	92.53	495	37	0	1	495	76230	76724	0	710	458
OTU_5755	DCRR01000003.1	92.53	495	35	1	1	493	84967	85461	0	708	458
OTU_5801	DELX01000047.1	92.53	495	36	1	1	494	2818	2324	0	708	458
OTU_6201	DHBP01000012.1	92.53	495	33	2	1	495	112	602	0	706	458
OTU_7013	DIXS01000001.1	92.53	495	34	3	1	493	72171	71678	0	706	458
OTU_2127	DLNK01000002.1	92.51	494	37	0	1	494	212329	211836	0	708	457
OTU_5743	DHBP01000012.1	92.51	494	32	5	1	492	112	602	0	702	457
OTU_5911	DLNK01000002.1	92.51	494	37	0	1	494	212329	211836	0	708	457
OTU_6510	DJQD01000010.1	92.51	494	37	0	1	494	49386	49879	0	708	457
OTU_2194	DJJI01000003.1	92.5	480	36	0	1	480	49197	49676	0	688	444
OTU_5698	DCDR01000003.1	92.5	480	36	0	1	480	6056	6535	0	688	444
OTU_5770	DHWY01000002.1	92.5	480	36	0	1	480	247020	246541	0	688	444
OTU_5943	DCDR01000003.1	92.5	480	36	0	1	480	6056	6535	0	688	444
OTU_166	DIWX01000027.1	92.49	493	36	1	1	492	21042	21534	0	704	456
OTU_4491	DEXQ01000018.1	92.49	493	35	2	1	492	491068	491559	0	704	456
OTU_4763	DHBP01000012.1	92.49	493	35	2	1	493	112	602	0	704	456
OTU_7447	DKTH01000073.1	92.49	493	37	0	1	493	53333	53825	0	706	456
OTU_2341	DIZQ01000040.1	92.48	492	37	0	1	492	4269	3778	0	704	455
OTU_2552	DLPY01000011.1	92.48	492	37	0	1	492	21284	21775	0	704	455
OTU_3332	DIZQ01000040.1	92.48	492	37	0	1	492	4269	3778	0	704	455
OTU_4270	DDBA01000041.1	92.48	492	37	0	1	492	952	1443	0	704	455
OTU_679	DDBA01000041.1	92.48	492	37	0	1	492	952	1443	0	704	455
OTU_5892	DDIS01000113.1	92.47	478	30	6	1	475	30968	31442	0	678	442
OTU_5373	DLCT01000008.1	92.46	491	36	1	1	491	62203	62692	0	701	454
OTU_629	DLLE01000029.1	92.46	504	22	11	1	496	4402	3907	0	706	466
OTU_7385	DHBP01000012.1	92.46	491	37	0	1	491	112	602	0	702	454
OTU_3522	DFLL01000015.1	92.42	488	37	0	1	488	3266	3753	0	697	451
OTU_5553	DGRE01000029.1	92.42	501	28	7	1	497	76230	76724	0	706	463
OTU_2165	DIWX01000027.1	92.4	500	25	10	1	494	21042	21534	0	701	462
OTU_2716	DDFE01000258.1	92.4	500	28	8	1	496	3053	2560	0	704	462
OTU_3350	DDTO01000006.1	92.4	500	36	2	1	498	50894	51393	0	712	462
OTU_6312	DDOP01000034.1	92.4	500	32	6	1	497	40185	40681	0	708	462
OTU_6719	DKCG01000040.1	92.39	473	33	3	22	494	45285	45754	0	671	437
OTU_1678	DFLT01000011.1	92.38	499	28	6	1	492	60885	61380	0	702	461
OTU_2085	DCWA01000031.1	92.38	499	32	6	1	495	19580	20076	0	708	461
OTU_3409	DDOP01000034.1	92.38	499	34	3	1	497	40185	40681	0	708	461
OTU_4217	DEZK01000036.1	92.38	499	27	10	1	493	176074	176567	0	701	461
OTU_7334	DFZT01000030.1	92.38	499	36	2	1	497	18507	19005	0	710	461
OTU_3197	DCRR01000003.1	92.37	498	30	7	1	493	84967	85461	0	702	460
OTU_3456	DCRR01000003.1	92.37	498	30	5	1	493	84967	85461	0	702	460
OTU_988	DFON01000219.1	92.37	498	32	6	1	495	49648	50142	0	704	460
OTU_1165	DKIS01000067.1	92.35	497	34	4	1	495	683	189	0	704	459
OTU_1205	DEZU01000033.1	92.35	497	34	3	1	495	19530	19036	0	704	459
OTU_1561	DDUX01000011.1	92.35	497	34	4	1	495	4324	3830	0	704	459
OTU_1877	DEQQ01000099.1	92.35	497	32	6	1	494	17003	17496	0	702	459
OTU_2030	DLNK01000002.1	92.35	497	33	4	1	495	212329	211836	0	702	459
OTU_2081	DGRE01000029.1	92.35	497	33	4	1	494	76230	76724	0	702	459
OTU_2875	DHLZ01000062.1	92.35	497	36	1	6	502	13828	13334	0	706	459
OTU_3848	DDFE01000258.1	92.35	497	34	4	1	496	3053	2560	0	704	459
OTU_4075	DGRE01000029.1	92.35	497	35	3	1	496	76230	76724	0	704	459
OTU_5162	DIHL01000029.1	92.35	497	31	7	1	493	4376	3883	0	701	459
OTU_5220	DDFE01000258.1	92.35	497	34	3	1	496	3053	2560	0	704	459
OTU_564	DIWX01000027.1	92.35	497	31	7	1	494	21042	21534	0	701	459
OTU_6457	DEZU01000033.1	92.35	497	34	4	1	495	19530	19036	0	704	459
OTU_1091	DGRE01000029.1	92.34	496	35	3	1	494	76230	76724	0	702	458
OTU_1389	DGRE01000029.1	92.34	496	36	2	1	495	76230	76724	0	704	458
OTU_1399	DGRE01000029.1	92.34	496	36	2	1	495	76230	76724	0	704	458
OTU_2742	DCKL01000066.1	92.34	483	34	3	1	482	676	1156	0	684	446
OTU_3203	DGRE01000029.1	92.34	496	35	2	1	494	76230	76724	0	702	458
OTU_3538	DHLZ01000062.1	92.34	496	36	2	6	500	13828	13334	0	704	458
OTU_3678	DDQM01000092.1	92.34	496	36	2	1	495	63542	64036	0	704	458
OTU_3717	DLGJ01000015.1	92.34	496	29	7	1	494	3284	2796	0	697	458
OTU_4261	DLNK01000002.1	92.34	496	33	4	1	493	212329	211836	0	701	458
OTU_5166	DGNO01000002.1	92.34	496	38	0	1	496	832295	831800	0	706	458
OTU_5915	DLNK01000002.1	92.34	496	36	1	1	496	212329	211836	0	704	458
OTU_648	DIXS01000001.1	92.34	496	34	4	1	494	72171	71678	0	702	458
OTU_7492	DFVA01000038.1	92.34	444	33	1	58	500	595	152	1e-177	630	410
OTU_1241	DIXT01000007.1	92.32	482	36	1	1	481	4205	3724	0	684	445
OTU_1552	DKIS01000067.1	92.32	495	38	0	1	495	683	189	0	704	457
OTU_1866	DIGN01000007.1	92.32	495	36	2	1	493	3384	2890	0	702	457
OTU_2079	DDWU01000012.1	92.32	482	36	1	1	481	17126	17607	0	684	445
OTU_2157	DEZU01000033.1	92.32	495	38	0	1	495	19530	19036	0	704	457
OTU_241	DIXT01000007.1	92.32	482	36	1	1	481	4205	3724	0	684	445
OTU_2566	DIXT01000007.1	92.32	482	36	1	1	481	4205	3724	0	684	445
OTU_3393	DIXT01000007.1	92.32	482	36	1	1	481	4205	3724	0	684	445
OTU_3843	DFPN01000013.1	92.32	495	37	1	1	495	116130	116623	0	702	457
OTU_4455	DGRE01000029.1	92.32	495	37	1	1	494	76230	76724	0	702	457
OTU_5630	DLNK01000002.1	92.32	495	34	4	1	492	212329	211836	0	701	457
OTU_6807	DCYB01000003.1	92.32	495	32	4	1	490	171682	172175	0	699	457
OTU_713	DDSH01000028.1	92.32	482	36	1	1	481	518	37	0	684	445
OTU_7389	DGRE01000029.1	92.32	495	38	0	1	495	76230	76724	0	704	457
OTU_889	DHBP01000012.1	92.32	495	34	4	1	495	112	602	0	701	457
OTU_162	DJQD01000010.1	92.31	494	38	0	1	494	49386	49879	0	702	456
OTU_2160	DHBP01000012.1	92.31	494	32	6	1	491	112	602	0	697	456
OTU_4573	DLNK01000002.1	92.31	494	37	1	1	493	212329	211836	0	701	456
OTU_4672	DDFS01000150.1	92.31	494	38	0	1	494	803	310	0	702	456
OTU_6047	DHXP01000017.1	92.31	494	34	4	1	492	1275	1766	0	699	456
OTU_624	DIXS01000001.1	92.31	494	38	0	1	494	72171	71678	0	702	456
OTU_6712	DBDU01000010.1	92.31	481	36	1	1	481	39888	39409	0	682	444
OTU_4426	DHBP01000012.1	92.29	493	34	4	1	491	112	602	0	697	455
OTU_6480	DIZE01000053.1	92.29	493	36	2	1	492	36668	37159	0	699	455
OTU_7136	DHBP01000012.1	92.29	493	34	4	1	491	112	602	0	697	455
OTU_3758	DHBP01000012.1	92.28	492	37	1	1	492	112	602	0	697	454
OTU_6904	DDBA01000041.1	92.28	492	38	0	1	492	952	1443	0	699	454
OTU_1313	DDIS01000113.1	92.26	478	27	8	1	471	30968	31442	0	669	441
OTU_3016	DHBP01000012.1	92.26	491	38	0	1	491	112	602	0	697	453
OTU_5329	DHLW01000130.1	92.26	491	37	1	12	502	1070	1559	0	695	453
OTU_547	DEWQ01000001.1	92.26	491	34	4	1	489	65404	65892	0	693	453
OTU_5833	DHBP01000012.1	92.26	491	38	0	1	491	112	602	0	697	453
OTU_6467	DHJK01000089.1	92.26	478	33	4	1	476	2668	2193	0	675	441
OTU_849	DHBP01000012.1	92.26	491	38	0	1	491	112	602	0	697	453
OTU_912	DHBP01000012.1	92.26	491	38	0	1	491	112	602	0	697	453
OTU_2109	DDIS01000113.1	92.24	477	29	7	1	471	30968	31442	0	669	440
OTU_5618	DBJS01000057.1	92.24	490	35	3	6	493	2158	2646	0	691	452
OTU_3432	DDTO01000006.1	92.23	502	35	3	1	500	50894	51393	0	708	463
OTU_5557	DHNC01000006.1	92.23	489	37	1	8	495	445	933	0	691	451
OTU_359	DLNK01000002.1	92.22	501	30	7	1	499	212329	211836	0	701	462
OTU_4418	DDTO01000006.1	92.22	501	36	3	1	499	50894	51393	0	706	462
OTU_1213	DFLL01000015.1	92.21	488	38	0	1	488	3266	3753	0	691	450
OTU_3736	DFLL01000015.1	92.21	488	38	0	1	488	3266	3753	0	691	450
OTU_130	DFZT01000030.1	92.2	500	37	2	1	499	18507	19005	0	706	461
OTU_1921	DDUX01000011.1	92.2	500	30	8	1	496	4324	3830	0	699	461
OTU_3049	DGRE01000029.1	92.2	500	28	8	1	494	76230	76724	0	697	461
OTU_452	DBRX01000012.1	92.2	487	37	1	1	487	9627	9142	0	688	449
OTU_799	DFZT01000030.1	92.2	500	36	3	1	498	18507	19005	0	704	461
OTU_1682	DLLE01000029.1	92.18	499	33	5	1	496	4402	3907	0	701	460
OTU_2695	DBIP01000020.1	92.18	499	31	6	1	493	102155	102651	0	699	460
OTU_4077	DEZU01000033.1	92.18	499	31	8	1	495	19530	19036	0	699	460
OTU_5697	DGMY01000042.1	92.18	499	33	6	1	496	106750	106255	0	701	460
OTU_3480	DLNK01000002.1	92.17	498	32	6	1	495	212329	211836	0	697	459
OTU_423	DKTH01000073.1	92.17	498	28	11	1	492	53333	53825	0	693	459
OTU_6436	DLNK01000002.1	92.17	498	32	6	1	495	212329	211836	0	697	459
OTU_785	DBIP01000020.1	92.17	498	33	4	1	493	102155	102651	0	699	459
OTU_767	DKCG01000040.1	92.16	472	35	2	22	493	45285	45754	0	665	435
OTU_1013	DGNO01000002.1	92.15	497	38	1	1	497	832295	831800	0	701	458
OTU_106	DAOW01000018.1	92.15	497	34	5	1	495	1936	1443	0	697	458
OTU_1548	DHXP01000017.1	92.15	497	29	7	1	492	1275	1766	0	693	458
OTU_1717	DAOW01000018.1	92.15	497	34	4	1	495	1936	1443	0	697	458
OTU_2126	DLNK01000002.1	92.15	497	34	4	1	495	212329	211836	0	697	458
OTU_2558	DIWX01000027.1	92.15	497	32	7	1	494	21042	21534	0	695	458
OTU_2869	DFON01000219.1	92.15	497	35	4	1	495	49648	50142	0	699	458
OTU_3006	DGRE01000029.1	92.15	497	37	2	1	497	76230	76724	0	701	458
OTU_4288	DLGJ01000015.1	92.15	497	28	8	1	494	3284	2796	0	691	458
OTU_5126	DGDE01000076.1	92.15	497	36	2	1	494	16449	16945	0	699	458
OTU_5306	DEZU01000033.1	92.15	497	36	3	1	496	19530	19036	0	699	458
OTU_7418	DGNO01000002.1	92.15	497	38	1	1	497	832295	831800	0	701	458
OTU_761	DFON01000219.1	92.15	497	35	4	1	495	49648	50142	0	699	458
OTU_1257	DGNS01000016.1	92.14	496	38	1	1	496	57468	57962	0	699	457
OTU_1353	DIXS01000001.1	92.14	496	35	2	1	494	72171	71678	0	697	457
OTU_223	DAOW01000018.1	92.14	496	35	4	1	494	1936	1443	0	697	457
OTU_2886	DHBP01000012.1	92.14	496	34	3	1	496	112	602	0	695	457
OTU_3825	DIHL01000029.1	92.14	496	34	5	1	493	4376	3883	0	695	457
OTU_400	DIXS01000001.1	92.14	496	35	3	1	494	72171	71678	0	697	457
OTU_4489	DEZU01000033.1	92.14	496	37	2	1	495	19530	19036	0	699	457
OTU_4984	DKIS01000067.1	92.14	496	37	2	1	495	683	189	0	699	457
OTU_5154	DIQK01000014.1	92.14	496	37	2	1	496	42309	42802	0	699	457
OTU_523	DBAY01000072.1	92.14	496	36	3	1	495	10864	10371	0	697	457
OTU_5751	DGRE01000029.1	92.14	496	36	3	1	494	76230	76724	0	697	457
OTU_6870	DLGJ01000015.1	92.14	496	30	5	1	494	3284	2796	0	691	457
OTU_881	DLNK01000002.1	92.14	496	35	4	1	494	212329	211836	0	697	457
OTU_1631	DIXT01000007.1	92.13	483	37	1	1	483	4205	3724	0	680	445
OTU_5740	DKCG01000040.1	92.13	470	37	0	22	491	45285	45754	0	664	433
OTU_597	DIXT01000007.1	92.13	483	35	3	1	481	4205	3724	0	678	445
OTU_6678	DKCG01000040.1	92.13	470	37	0	22	491	45285	45754	0	664	433
OTU_1056	DIXT01000007.1	92.12	482	37	1	1	481	4205	3724	0	678	444
OTU_1658	DLNK01000002.1	92.12	495	36	3	1	493	212329	211836	0	695	456
OTU_1686	DDHQ01000032.1	92.12	495	37	2	1	494	1175	1668	0	697	456
OTU_1762	DAOW01000018.1	92.12	495	38	1	1	495	1936	1443	0	697	456
OTU_1982	DIZQ01000040.1	92.12	495	35	4	1	494	4269	3778	0	695	456
OTU_2219	DLGJ01000015.1	92.12	495	32	5	1	494	3284	2796	0	691	456
OTU_2634	DLNK01000002.1	92.12	495	38	1	1	495	212329	211836	0	697	456
OTU_2645	DKIS01000067.1	92.12	495	39	0	1	495	683	189	0	699	456
OTU_2708	DDHQ01000032.1	92.12	495	37	2	1	494	1175	1668	0	697	456
OTU_3911	DFCW01000032.1	92.12	495	37	2	1	493	224270	223776	0	697	456
OTU_5016	DGSQ01000046.1	92.12	495	35	1	1	495	92694	93184	0	695	456
OTU_5243	DINU01000016.1	92.12	482	38	0	1	482	2745	2264	0	680	444
OTU_5879	DIGN01000007.1	92.12	495	39	0	1	495	3384	2890	0	699	456
OTU_6040	DIGN01000007.1	92.12	495	37	2	1	493	3384	2890	0	697	456
OTU_1074	DHBK01000091.1	92.11	494	39	0	1	494	2907	2414	0	697	455
OTU_1608	DIZE01000053.1	92.11	494	37	2	1	494	36668	37159	0	695	455
OTU_21	DAOW01000018.1	92.11	494	39	0	1	494	1936	1443	0	697	455
OTU_2610	DLNK01000002.1	92.11	494	39	0	1	494	212329	211836	0	697	455
OTU_5433	DCYB01000003.1	92.11	494	39	0	1	494	171682	172175	0	697	455
OTU_659	DDIS01000113.1	92.1	481	22	10	1	471	30968	31442	0	664	443
OTU_4543	DGSQ01000046.1	92.09	493	37	2	1	493	92694	93184	0	693	454
OTU_7488	DFLU01000010.1	92.09	493	37	2	1	492	678562	678071	0	693	454
OTU_5963	DEBR01000001.1	92.08	480	38	0	1	480	113252	113731	0	676	442
OTU_6531	DKCG01000040.1	92.08	480	18	12	22	491	45285	45754	0	658	442
OTU_1289	DLCT01000008.1	92.07	492	36	3	1	491	62203	62692	0	689	453
OTU_3012	DEMN01000010.1	92.07	492	39	0	1	492	82560	83051	0	693	453
OTU_6244	DLTK01000037.1	92.07	492	18	2	1	492	55581	56051	0	673	453
OTU_4662	DIXL01000042.1	92.05	503	35	5	1	502	57668	58166	0	702	463
OTU_6831	DIDT01000056.1	92.05	503	40	0	1	503	5022	5524	0	708	463
OTU_3507	DLLE01000029.1	92.03	502	28	11	1	496	4402	3907	0	695	462
OTU_4054	DDTO01000006.1	92.03	502	36	4	1	500	50894	51393	0	702	462
OTU_65	DFZT01000030.1	92.03	502	26	13	1	491	18507	19005	0	693	462
OTU_7181	DLNK01000002.1	92.03	502	32	5	1	502	212329	211836	0	699	462
OTU_2457	DJSJ01000003.1	92.02	501	30	9	1	496	2841	2346	0	695	461
OTU_449	DEWQ01000001.1	92.02	489	39	0	1	489	65404	65892	0	688	450
OTU_6552	DBJS01000057.1	92.02	489	39	0	6	494	2158	2646	0	688	450
OTU_3452	DFLL01000015.1	92.01	488	39	0	1	488	3266	3753	0	686	449
OTU_1491	DBRT01000015.1	91.99	487	37	2	1	486	84722	85207	0	682	448
OTU_4580	DCRR01000003.1	91.98	499	32	7	1	495	84967	85461	0	693	459
OTU_5144	DFLT01000011.1	91.98	499	34	3	1	496	60885	61380	0	695	459
OTU_5835	DBDR01000051.1	91.98	237	19	0	1	237	831	1067	4e-88	333	218
OTU_6135	DDOP01000034.1	91.98	499	34	5	1	495	40185	40681	0	695	459
OTU_1271	DDOP01000034.1	91.97	498	38	2	1	497	40185	40681	0	697	458
OTU_2421	DLHL01000037.1	91.97	498	37	3	1	497	113003	112508	0	695	458
OTU_268	DDQM01000092.1	91.97	498	35	4	1	496	63542	64036	0	693	458
OTU_2765	DDVE01000016.1	91.97	498	36	4	1	496	247236	247731	0	695	458
OTU_290	DLLE01000029.1	91.97	498	36	3	1	496	4402	3907	0	695	458
OTU_4700	DDAS01000115.1	91.97	498	35	5	1	496	1257	1751	0	693	458
OTU_5672	DFPN01000013.1	91.97	498	33	6	1	495	116130	116623	0	691	458
OTU_5939	DJRF01000012.1	91.97	498	32	8	1	494	633	140	0	691	458
OTU_6039	DBBC01000096.1	91.97	498	32	7	1	494	3392	2899	0	691	458
OTU_7057	DFZO01000009.1	91.97	498	34	5	1	495	95394	95888	0	693	458
OTU_7251	DHYS01000011.1	91.97	249	19	1	236	483	44797	44549	1e-92	348	229
OTU_118	DKCG01000040.1	91.95	472	36	2	22	493	45285	45754	0	660	434
OTU_155	DIWX01000027.1	91.95	497	33	5	1	494	21042	21534	0	689	457
OTU_1841	DKCG01000040.1	91.95	472	36	2	22	493	45285	45754	0	660	434
OTU_2590	DBDR01000051.1	91.95	236	19	0	252	487	1203	1438	1e-87	331	217
OTU_3079	DGNO01000002.1	91.95	497	39	1	1	497	832295	831800	0	695	457
OTU_3768	DGRE01000029.1	91.95	497	34	6	1	493	76230	76724	0	691	457
OTU_4363	DLNK01000002.1	91.95	497	34	4	1	494	212329	211836	0	691	457
OTU_6393	DIXS01000001.1	91.95	497	33	7	1	493	72171	71678	0	689	457
OTU_1883	DHQC01000015.1	91.94	496	40	0	1	496	746	251	0	695	456
OTU_2140	DHXP01000017.1	91.94	496	32	7	1	492	1275	1766	0	688	456
OTU_228	DBBC01000096.1	91.94	496	35	5	1	493	3392	2899	0	689	456
OTU_2309	DKIS01000067.1	91.94	496	38	2	1	495	683	189	0	693	456
OTU_2603	DLNK01000002.1	91.94	496	35	3	1	493	212329	211836	0	689	456
OTU_2822	DGSQ01000046.1	91.94	496	35	2	1	496	92694	93184	0	689	456
OTU_3939	DBDX01000003.1	91.94	484	33	6	1	481	51126	50646	0	673	445
OTU_4552	DLQR01000145.1	91.94	496	37	3	1	494	635	141	0	691	456
OTU_4616	DBDU01000010.1	91.94	484	34	4	1	483	39888	39409	0	673	445
OTU_4954	DGNO01000002.1	91.94	496	40	0	1	496	832295	831800	0	695	456
OTU_5438	DJSJ01000003.1	91.94	496	40	0	1	496	2841	2346	0	695	456
OTU_549	DIXT01000007.1	91.94	484	34	5	1	481	4205	3724	0	673	445
OTU_550	DAOW01000018.1	91.94	496	34	5	1	492	1936	1443	0	689	456
OTU_5691	DDOJ01000010.1	91.94	496	38	2	1	495	11951	12445	0	693	456
OTU_579	DLNK01000002.1	91.94	496	36	4	1	494	212329	211836	0	691	456
OTU_6887	DGRE01000029.1	91.94	496	37	3	1	494	76230	76724	0	691	456
OTU_7214	DDIS01000113.1	91.94	484	19	11	1	473	30968	31442	0	660	445
OTU_74	DFON01000219.1	91.94	496	37	3	1	494	49648	50142	0	691	456
OTU_524	DKPH01000041.1	91.93	409	29	4	67	473	3235	2829	3e-159	569	376
OTU_1442	DIXS01000001.1	91.92	495	37	3	1	493	72171	71678	0	689	455
OTU_2009	DIXS01000001.1	91.92	495	37	3	1	493	72171	71678	0	689	455
OTU_2289	DGRE01000029.1	91.92	495	39	1	1	494	76230	76724	0	691	455
OTU_2313	DHLZ01000062.1	91.92	495	40	0	6	500	13828	13334	0	693	455
OTU_4029	DDFE01000258.1	91.92	495	36	4	1	492	3053	2560	0	689	455
OTU_4391	DGRE01000029.1	91.92	495	38	2	1	493	76230	76724	0	691	455
OTU_453	DLNK01000002.1	91.92	495	38	2	1	494	212329	211836	0	691	455
OTU_454	DIXS01000001.1	91.92	495	37	3	1	493	72171	71678	0	689	455
OTU_4653	DBSN01000113.1	91.92	495	39	1	1	494	79417	79911	0	691	455
OTU_533	DIXS01000001.1	91.92	495	37	3	1	493	72171	71678	0	689	455
OTU_620	DBBC01000096.1	91.92	495	37	3	1	493	3392	2899	0	689	455
OTU_6215	DKIS01000067.1	91.92	495	38	2	1	493	683	189	0	691	455
OTU_7202	DGRE01000029.1	91.92	495	39	1	1	494	76230	76724	0	691	455
OTU_3928	DIXT01000007.1	91.91	482	39	0	1	482	4205	3724	0	675	443
OTU_4636	DDSH01000028.1	91.91	482	38	1	1	481	518	37	0	673	443
OTU_182	DBBC01000096.1	91.9	494	39	1	1	493	3392	2899	0	689	454
OTU_2032	DFPN01000013.1	91.9	494	40	0	1	494	116130	116623	0	691	454
OTU_2181	DIXS01000001.1	91.9	494	40	0	1	494	72171	71678	0	691	454
OTU_2298	DBAY01000072.1	91.9	494	40	0	1	494	10864	10371	0	691	454
OTU_2636	DHBK01000091.1	91.9	494	39	1	1	493	2907	2414	0	689	454
OTU_3166	DLCT01000008.1	91.9	494	34	6	1	492	62203	62692	0	686	454
OTU_3290	DDFE01000258.1	91.9	494	38	2	1	492	3053	2560	0	689	454
OTU_3385	DLCT01000008.1	91.9	494	34	4	1	492	62203	62692	0	686	454
OTU_5299	DBAY01000072.1	91.9	494	40	0	1	494	10864	10371	0	691	454
OTU_6347	DBNJ01000004.1	91.9	494	39	1	1	494	2969	2477	0	689	454
OTU_683	DHBK01000091.1	91.9	494	40	0	1	494	2907	2414	0	691	454
OTU_6983	DLNK01000002.1	91.9	494	40	0	1	494	212329	211836	0	691	454
OTU_1875	DIDQ01000019.1	91.89	481	39	0	1	481	12176	11696	0	673	442
OTU_2662	DDTV01000025.1	91.89	481	35	4	1	478	19751	19272	0	669	442
OTU_4195	DDIS01000113.1	91.89	481	29	10	1	477	30968	31442	0	664	442
OTU_4591	DHBP01000012.1	91.89	493	35	4	1	490	112	602	0	684	453
OTU_5422	DFLU01000010.1	91.89	493	38	2	1	492	678562	678071	0	688	453
OTU_5463	DCDR01000003.1	91.88	480	38	1	1	479	6056	6535	0	669	441
OTU_5790	DDIS01000113.1	91.88	480	25	7	1	471	30968	31442	0	658	441
OTU_5838	DEBR01000001.1	91.88	480	39	0	1	480	113252	113731	0	671	441
OTU_1032	DLCT01000008.1	91.87	492	38	2	1	492	62203	62692	0	686	452
OTU_107	DHBP01000012.1	91.87	492	38	2	1	491	112	602	0	686	452
OTU_3564	DGSQ01000046.1	91.87	492	37	2	1	490	92694	93184	0	684	452
OTU_4318	DGSQ01000046.1	91.87	492	38	2	1	491	92694	93184	0	686	452
OTU_5902	DHBP01000012.1	91.87	492	37	3	1	490	112	602	0	684	452
OTU_958	DDIS01000113.1	91.86	479	27	8	1	471	30968	31442	0	658	440
OTU_1734	DHLZ01000062.1	91.85	503	37	3	1	502	13833	13334	0	699	462
OTU_4259	DHBP01000012.1	91.85	491	40	0	1	491	112	602	0	686	451
OTU_4602	DHBP01000012.1	91.85	491	40	0	1	491	112	602	0	686	451
OTU_4906	DHBP01000012.1	91.85	491	40	0	1	491	112	602	0	686	451
OTU_5839	DHBP01000012.1	91.85	491	40	0	1	491	112	602	0	686	451
OTU_7171	DHBP01000012.1	91.85	491	39	1	1	490	112	602	0	684	451
OTU_7438	DHBP01000012.1	91.85	491	40	0	1	491	112	602	0	686	451
OTU_2950	DBRT01000015.1	91.84	490	33	6	1	487	84722	85207	0	676	450
OTU_6451	DBCO01000024.1	91.84	490	38	2	6	494	21840	21352	0	682	450
OTU_4823	DLLE01000029.1	91.83	502	30	8	1	497	4402	3907	0	689	461
OTU_6213	DHLZ01000062.1	91.83	502	34	6	1	497	13833	13334	0	693	461
OTU_3066	DHJK01000089.1	91.82	477	38	1	1	477	2668	2193	0	664	438
OTU_5477	DFLL01000015.1	91.82	489	38	2	1	488	3266	3753	0	680	449
OTU_1810	DCWA01000031.1	91.8	500	33	8	1	495	19580	20076	0	691	459
OTU_1985	DFLL01000015.1	91.8	488	40	0	1	488	3266	3753	0	680	448
OTU_2546	DFZT01000030.1	91.8	500	39	2	1	499	18507	19005	0	695	459
OTU_2660	DFZT01000030.1	91.8	500	38	3	1	498	18507	19005	0	693	459
OTU_3884	DHLZ01000062.1	91.8	500	41	0	1	500	13833	13334	0	697	459
OTU_4142	DDOP01000034.1	91.8	500	33	5	1	495	40185	40681	0	689	459
OTU_4538	DGQT01000100.1	91.8	500	35	6	1	497	47600	47104	0	691	459
OTU_6200	DHLZ01000062.1	91.8	500	41	0	1	500	13833	13334	0	697	459
OTU_4907	DCEQ01000014.1	91.79	475	33	6	18	489	1983	1512	0	656	436
OTU_5765	DEPB01000083.1	91.79	402	27	5	1	400	11098	11495	8e-155	555	369
OTU_895	DBRT01000015.1	91.79	487	39	1	1	487	84722	85207	0	676	447
OTU_3020	DDUX01000011.1	91.78	499	35	4	1	497	4324	3830	0	689	458
OTU_5646	DGRE01000029.1	91.78	499	31	6	1	493	76230	76724	0	686	458
OTU_6408	DBIP01000020.1	91.78	499	34	5	1	494	102155	102651	0	688	458
OTU_1415	DLNK01000002.1	91.77	498	34	6	1	495	212329	211836	0	686	457
OTU_2494	DCRR01000003.1	91.77	498	36	5	1	496	84967	85461	0	688	457
OTU_2704	DKCG01000040.1	91.77	474	35	4	22	495	45285	45754	0	656	435
OTU_3190	DLNK01000002.1	91.77	498	34	6	1	495	212329	211836	0	686	457
OTU_4414	DDXB01000069.1	91.77	498	37	4	1	497	1044	1538	0	689	457
OTU_1070	DHQC01000015.1	91.75	497	39	2	1	496	746	251	0	689	456
OTU_1285	DGRE01000029.1	91.75	497	36	4	1	494	76230	76724	0	686	456
OTU_1596	DFLT01000011.1	91.75	497	39	2	1	496	60885	61380	0	689	456
OTU_1707	DELX01000047.1	91.75	497	37	4	1	495	2818	2324	0	688	456
OTU_2047	DFON01000219.1	91.75	497	37	3	1	495	49648	50142	0	688	456
OTU_2091	DLNK01000002.1	91.75	497	36	4	1	495	212329	211836	0	686	456
OTU_2173	DGRE01000029.1	91.75	497	37	4	1	495	76230	76724	0	688	456
OTU_3159	DGSQ01000046.1	91.75	497	35	5	1	497	92694	93184	0	686	456
OTU_5169	DHQC01000015.1	91.75	497	39	2	1	496	746	251	0	689	456
OTU_5650	DKIS01000067.1	91.75	497	37	4	1	495	683	189	0	688	456
OTU_5840	DFPN01000013.1	91.75	497	36	3	1	495	116130	116623	0	686	456
OTU_5993	DEZU01000033.1	91.75	497	36	5	1	494	19530	19036	0	686	456
OTU_6614	DCRR01000003.1	91.75	497	34	4	1	492	84967	85461	0	684	456
OTU_878	DJSJ01000003.1	91.75	497	39	2	1	496	2841	2346	0	689	456
OTU_1294	DKCG01000040.1	91.74	472	37	2	22	493	45285	45754	0	654	433
OTU_5399	DBDU01000010.1	91.74	484	35	5	1	483	39888	39409	0	667	444
OTU_1116	DLNK01000002.1	91.73	496	37	4	1	494	212329	211836	0	686	455
OTU_1161	DGRE01000029.1	91.73	496	38	3	1	494	76230	76724	0	686	455
OTU_1612	DLGJ01000015.1	91.73	496	32	7	1	494	3284	2796	0	680	455
OTU_2044	DEZU01000033.1	91.73	496	38	3	1	494	19530	19036	0	686	455
OTU_239	DHQC01000015.1	91.73	496	41	0	1	496	746	251	0	689	455
OTU_2545	DGRE01000029.1	91.73	496	38	3	1	494	76230	76724	0	686	455
OTU_2698	DDQM01000092.1	91.73	496	39	2	1	495	63542	64036	0	688	455
OTU_3266	DDMI01000024.1	91.73	496	35	6	1	493	53409	53901	0	684	455
OTU_3840	DLLE01000029.1	91.73	496	41	0	1	496	4402	3907	0	689	455
OTU_3945	DGNO01000002.1	91.73	496	41	0	1	496	832295	831800	0	689	455
OTU_4158	DHQC01000015.1	91.73	496	41	0	1	496	746	251	0	689	455
OTU_4162	DGRE01000029.1	91.73	496	39	2	1	495	76230	76724	0	688	455
OTU_417	DGRE01000029.1	91.73	496	37	3	1	493	76230	76724	0	686	455
OTU_433	DJSJ01000003.1	91.73	496	41	0	1	496	2841	2346	0	689	455
OTU_4669	DLDQ01000038.1	91.73	508	35	6	1	504	202006	201502	0	699	466
OTU_4736	DFON01000219.1	91.73	496	39	2	1	495	49648	50142	0	688	455
OTU_5485	DGRE01000029.1	91.73	496	38	3	1	494	76230	76724	0	686	455
OTU_5642	DBSN01000113.1	91.73	496	39	2	1	495	79417	79911	0	688	455
OTU_6091	DBJS01000057.1	91.73	496	37	4	1	494	2153	2646	0	686	455
OTU_6459	DFON01000219.1	91.73	496	39	2	1	495	49648	50142	0	688	455
OTU_871	DHHR01000011.1	91.73	496	39	2	1	495	9158	8664	0	688	455
OTU_968	DHQC01000015.1	91.73	496	41	0	1	496	746	251	0	689	455
OTU_1303	DHXP01000017.1	91.72	495	35	3	1	492	1275	1766	0	682	454
OTU_1372	DKTH01000073.1	91.72	495	37	4	1	493	53333	53825	0	684	454
OTU_1432	DIDS01000012.1	91.72	495	36	5	1	492	72153	71661	0	682	454
OTU_185	DIXS01000001.1	91.72	495	38	3	1	493	72171	71678	0	684	454
OTU_2043	DLNK01000002.1	91.72	495	39	2	1	494	212329	211836	0	686	454
OTU_3373	DIZQ01000040.1	91.72	495	36	5	1	493	4269	3778	0	682	454
OTU_3897	DFCW01000032.1	91.72	495	39	2	1	493	224270	223776	0	686	454
OTU_409	DHBP01000012.1	91.72	495	29	10	1	487	112	602	0	676	454
OTU_4093	DIHL01000029.1	91.72	495	38	3	1	493	4376	3883	0	684	454
OTU_5003	DBJS01000057.1	91.72	495	38	3	1	493	2153	2646	0	684	454
OTU_5363	DDHQ01000032.1	91.72	495	39	2	1	494	1175	1668	0	686	454
OTU_6335	DLDQ01000038.1	91.72	507	37	5	1	504	202006	201502	0	699	465
OTU_6448	DJAK01000029.1	91.72	495	39	2	1	494	281466	280973	0	686	454
OTU_6519	DHBP01000012.1	91.72	495	32	9	1	490	112	602	0	678	454
OTU_1117	DDVH01000020.1	91.7	482	39	1	1	481	67183	67664	0	667	442
OTU_1450	DDOG01000005.1	91.7	494	40	1	1	493	1002	1495	0	684	453
OTU_1523	DIXT01000007.1	91.7	482	39	1	1	481	4205	3724	0	667	442
OTU_1695	DINU01000016.1	91.7	482	40	0	1	482	2745	2264	0	669	442
OTU_1724	DFPN01000013.1	91.7	494	41	0	1	494	116130	116623	0	686	453
OTU_1781	DIXT01000007.1	91.7	482	40	0	1	482	4205	3724	0	669	442
OTU_1919	DBDU01000010.1	91.7	482	38	2	1	482	39888	39409	0	667	442
OTU_2072	DGIF01000038.1	91.7	470	38	1	12	481	1	469	0	651	431
OTU_2083	DIXT01000007.1	91.7	482	39	1	1	481	4205	3724	0	667	442
OTU_2411	DHBP01000012.1	91.7	494	34	7	1	490	112	602	0	678	453
OTU_3038	DHBK01000091.1	91.7	494	41	0	1	494	2907	2414	0	686	453
OTU_3516	DDVH01000020.1	91.7	482	39	1	1	481	67183	67664	0	667	442
OTU_4166	DJOY01000002.1	91.7	494	40	1	1	494	67037	67529	0	684	453
OTU_4445	DIXT01000007.1	91.7	482	39	1	1	481	4205	3724	0	667	442
OTU_5221	DDSH01000028.1	91.7	482	39	1	1	481	518	37	0	667	442
OTU_558	DGSQ01000046.1	91.7	494	37	4	1	493	92694	93184	0	682	453
OTU_5883	DDSH01000028.1	91.7	482	39	1	1	481	518	37	0	667	442
OTU_6572	DDVH01000020.1	91.7	482	39	1	1	481	67183	67664	0	667	442
OTU_6943	DBNJ01000004.1	91.7	494	39	2	1	493	2969	2477	0	684	453
OTU_7102	DDFE01000258.1	91.7	494	39	2	1	492	3053	2560	0	684	453
OTU_2275	DIDS01000012.1	91.68	493	40	1	1	492	72153	71661	0	682	452
OTU_2946	DLCT01000008.1	91.68	493	37	4	1	492	62203	62692	0	680	452
OTU_3257	DHBP01000012.1	91.68	493	36	5	1	490	112	602	0	678	452
OTU_2377	DDIS01000113.1	91.67	480	28	8	1	473	30968	31442	0	654	440
OTU_3473	DHBP01000012.1	91.67	492	40	1	1	492	112	602	0	680	451
OTU_4957	DBRT01000015.1	91.67	492	32	6	1	489	84722	85207	0	673	451
OTU_5187	DEMN01000010.1	91.67	492	41	0	1	492	82560	83051	0	682	451
OTU_5913	DLTK01000037.1	91.67	492	20	5	1	492	55581	56051	0	662	451
OTU_6166	DHBP01000012.1	91.67	492	39	2	1	491	112	602	0	680	451
OTU_6875	DLTK01000037.1	91.67	492	20	5	1	492	55581	56051	0	662	451
OTU_7220	DHLW01000130.1	91.67	492	35	6	12	499	1070	1559	0	676	451
OTU_2619	DHBP01000012.1	91.65	491	41	0	1	491	112	602	0	680	450
OTU_2702	DFLL01000015.1	91.65	491	35	5	1	488	3266	3753	0	675	450
OTU_3313	DHBP01000012.1	91.65	491	41	0	1	491	112	602	0	680	450
OTU_3633	DLCT01000008.1	91.65	491	40	1	1	491	62203	62692	0	678	450
OTU_3994	DHBP01000012.1	91.65	491	40	1	1	490	112	602	0	678	450
OTU_4945	DKQL01000028.1	91.65	503	33	9	1	499	63206	63703	0	688	461
OTU_5009	DHBP01000012.1	91.65	491	41	0	1	491	112	602	0	680	450
OTU_6585	DIYM01000104.1	91.65	503	38	2	1	501	3746	4246	0	693	461
OTU_7078	DHBP01000012.1	91.65	491	41	0	1	491	112	602	0	680	450
OTU_4554	DFZT01000030.1	91.63	502	36	5	1	499	18507	19005	0	689	460
OTU_6729	DFZT01000030.1	91.63	502	38	4	1	501	18507	19005	0	691	460
OTU_6822	DCPP01000093.1	91.63	502	32	9	1	496	65259	65756	0	686	460
OTU_2382	DCPP01000093.1	91.62	501	31	9	1	493	65259	65756	0	682	459
OTU_2515	DILW01000162.1	91.62	501	31	9	1	496	39407	39901	0	682	459
OTU_2565	DBRT01000015.1	91.62	489	36	5	1	487	84722	85207	0	671	448
OTU_2809	DFZT01000030.1	91.62	501	39	3	1	500	18507	19005	0	689	459
OTU_2931	DFZT01000030.1	91.62	501	38	4	1	499	18507	19005	0	689	459
OTU_4711	DDOP01000034.1	91.62	501	34	8	1	497	40185	40681	0	686	459
OTU_5424	DDTO01000006.1	91.62	501	40	2	1	500	50894	51393	0	691	459
OTU_6344	DFZT01000030.1	91.62	501	37	5	1	498	18507	19005	0	688	459
OTU_6908	DFZT01000030.1	91.62	501	33	8	1	494	18507	19005	0	684	459
OTU_1250	DDAS01000115.1	91.6	500	33	9	1	496	1257	1751	0	682	458
OTU_3249	DFLL01000015.1	91.6	488	41	0	1	488	3266	3753	0	675	447
OTU_4517	DFLL01000015.1	91.6	488	41	0	1	488	3266	3753	0	675	447
OTU_4541	DFLL01000015.1	91.6	488	41	0	1	488	3266	3753	0	675	447
OTU_4778	DLLE01000029.1	91.6	500	34	6	1	496	4402	3907	0	684	458
OTU_5411	DDOP01000034.1	91.6	500	36	6	1	497	40185	40681	0	686	458
OTU_5827	DGQO01000236.1	91.6	500	36	5	1	497	23826	23330	0	686	458
OTU_7067	DEZU01000033.1	91.6	500	33	9	1	496	19530	19036	0	682	458
OTU_757	DBRT01000015.1	91.6	488	37	4	1	486	84722	85207	0	671	447
OTU_955	DFLL01000015.1	91.6	488	41	0	1	488	3266	3753	0	675	447
OTU_1098	DBSJ01000007.1	91.58	499	39	3	1	498	1127	1623	0	686	457
OTU_1324	DHQC01000015.1	91.58	499	35	7	1	495	746	251	0	682	457
OTU_1620	DFND01000007.1	91.58	499	35	6	1	496	630	136	0	682	457
OTU_5186	DEZU01000033.1	91.58	499	35	7	1	496	19530	19036	0	682	457
OTU_6598	DEZU01000033.1	91.58	499	34	8	1	495	19530	19036	0	682	457
OTU_7147	DDOP01000034.1	91.58	499	37	5	1	496	40185	40681	0	684	457
OTU_3384	DGNO01000002.1	91.57	498	40	2	1	498	832295	831800	0	686	456
OTU_3879	DGNO01000002.1	91.57	498	39	3	1	497	832295	831800	0	684	456
OTU_4027	DGRE01000029.1	91.57	498	35	5	1	494	76230	76724	0	680	456
OTU_4034	DJFE01000022.1	91.57	498	33	6	1	496	39635	40125	0	678	456
OTU_4074	DJAK01000029.1	91.57	498	33	5	1	493	281466	280973	0	678	456
OTU_4165	DLIO01000088.1	91.57	344	29	0	151	494	3232	2889	6e-131	475	315
OTU_4550	DHWB01000012.1	91.57	498	40	2	1	497	748	252	0	686	456
OTU_4874	DJSJ01000003.1	91.57	498	38	4	1	496	2841	2346	0	684	456
OTU_5188	DIXS01000001.1	91.57	498	32	8	1	492	72171	71678	0	678	456
OTU_551	DEZU01000033.1	91.57	498	37	5	1	496	19530	19036	0	682	456
OTU_5926	DCRR01000003.1	91.57	498	35	5	1	494	84967	85461	0	680	456
OTU_7087	DLNK01000002.1	91.57	498	36	6	1	496	212329	211836	0	682	456
OTU_7198	DEZU01000033.1	91.57	498	34	7	1	493	19530	19036	0	680	456
OTU_723	DHQC01000015.1	91.57	498	38	4	1	496	746	251	0	684	456
OTU_7316	DEZU01000033.1	91.57	498	34	7	1	493	19530	19036	0	680	456
OTU_297	DKCG01000040.1	91.56	474	34	5	22	493	45285	45754	0	649	434
OTU_6009	DCPJ01000008.1	91.56	474	36	3	10	482	148824	148354	0	651	434
OTU_1378	DIWX01000027.1	91.55	497	35	7	1	494	21042	21534	0	678	455
OTU_157	DFUT01000037.1	91.55	497	37	5	1	495	29012	29505	0	680	455
OTU_1674	DFON01000219.1	91.55	497	38	4	1	495	49648	50142	0	682	455
OTU_178	DFON01000219.1	91.55	497	38	4	1	495	49648	50142	0	682	455
OTU_1859	DHQC01000015.1	91.55	497	40	2	1	496	746	251	0	684	455
OTU_1997	DHQC01000015.1	91.55	497	40	2	1	496	746	251	0	684	455
OTU_2339	DFON01000219.1	91.55	497	37	4	1	494	49648	50142	0	680	455
OTU_2837	DLNK01000002.1	91.55	497	35	6	1	493	212329	211836	0	678	455
OTU_3755	DBAY01000072.1	91.55	497	36	5	1	494	10864	10371	0	680	455
OTU_4385	DFON01000219.1	91.55	497	38	4	1	495	49648	50142	0	682	455
OTU_4424	DCRR01000003.1	91.55	497	36	5	1	493	84967	85461	0	680	455
OTU_4862	DGNO01000002.1	91.55	497	40	2	1	496	832295	831800	0	684	455
OTU_5494	DGNO01000002.1	91.55	497	41	1	1	497	832295	831800	0	684	455
OTU_5907	DEQQ01000099.1	91.55	497	38	4	1	496	17003	17496	0	682	455
OTU_6638	DAOW01000018.1	91.55	497	35	7	1	493	1936	1443	0	678	455
OTU_6641	DEZU01000033.1	91.55	497	36	6	1	493	19530	19036	0	680	455
OTU_6817	DJPH01000048.1	91.55	497	36	6	1	494	112718	113211	0	680	455
OTU_7393	DGRE01000029.1	91.55	497	37	4	1	494	76230	76724	0	680	455
OTU_3419	DKCG01000040.1	91.54	473	36	4	22	493	45285	45754	0	649	433
OTU_6715	DCEQ01000014.1	91.54	473	38	2	18	489	1983	1512	0	651	433
OTU_1036	DLNK01000002.1	91.53	496	36	5	1	492	212329	211836	0	678	454
OTU_1441	DLNK01000002.1	91.53	496	37	4	1	493	212329	211836	0	678	454
OTU_1703	DLGJ01000015.1	91.53	496	33	7	1	494	3284	2796	0	675	454
OTU_189	DFON01000219.1	91.53	496	40	2	1	495	49648	50142	0	682	454
OTU_2287	DGRE01000029.1	91.53	496	38	4	1	493	76230	76724	0	680	454
OTU_2721	DLNK01000002.1	91.53	496	39	3	1	495	212329	211836	0	680	454
OTU_3493	DILW01000162.1	91.53	496	40	2	1	495	39407	39901	0	682	454
OTU_3791	DAOW01000018.1	91.53	496	36	5	1	492	1936	1443	0	678	454
OTU_3877	DJSJ01000003.1	91.53	496	42	0	1	496	2841	2346	0	684	454
OTU_4699	DGRE01000029.1	91.53	496	39	3	1	494	76230	76724	0	680	454
OTU_5226	DAOW01000018.1	91.53	496	39	3	1	495	1936	1443	0	680	454
OTU_7414	DGRE01000029.1	91.53	496	39	3	1	494	76230	76724	0	680	454
OTU_7468	DBNJ01000004.1	91.53	496	38	4	1	495	2969	2477	0	680	454
OTU_862	DDQM01000092.1	91.53	496	41	1	1	496	63542	64036	0	682	454
OTU_323	DAOW01000018.1	91.52	495	40	2	1	494	1936	1443	0	680	453
OTU_4470	DHLZ01000062.1	91.52	495	42	0	6	500	13828	13334	0	682	453
OTU_5342	DGNS01000016.1	91.52	495	42	0	1	495	57468	57962	0	682	453
OTU_5821	DGRE01000029.1	91.52	495	41	1	1	494	76230	76724	0	680	453
OTU_5969	DGSQ01000046.1	91.52	495	38	3	1	495	92694	93184	0	678	453
OTU_6536	DGRE01000029.1	91.52	495	41	1	1	494	76230	76724	0	680	453
OTU_6576	DHXP01000017.1	91.52	495	36	5	1	492	1275	1766	0	676	453
OTU_7197	DBSN01000113.1	91.52	495	41	1	1	494	79417	79911	0	680	453
OTU_5445	DHUD01000136.1	91.51	483	38	3	1	481	65939	66420	0	662	442
OTU_2814	DLNK01000002.1	91.5	494	42	0	1	494	212329	211836	0	680	452
OTU_2919	DIDS01000012.1	91.5	494	39	3	1	492	72153	71661	0	676	452
OTU_1942	DDSH01000028.1	91.49	482	40	1	1	481	518	37	0	662	441
OTU_2000	DIXT01000007.1	91.49	482	40	1	1	481	4205	3724	0	662	441
OTU_2076	DIXT01000007.1	91.49	482	40	1	1	481	4205	3724	0	662	441
OTU_2521	DIXT01000007.1	91.49	482	40	1	1	481	4205	3724	0	662	441
OTU_3037	DIXT01000007.1	91.49	482	40	1	1	481	4205	3724	0	662	441
OTU_3403	DBDU01000010.1	91.49	482	39	2	1	482	39888	39409	0	662	441
OTU_3514	DCKL01000066.1	91.49	482	38	3	1	480	676	1156	0	660	441
OTU_418	DIXT01000007.1	91.49	482	41	0	1	482	4205	3724	0	664	441
OTU_3102	DHLW01000130.1	91.48	493	36	6	12	501	1070	1559	0	673	451
OTU_5133	DHBP01000012.1	91.48	493	36	6	1	489	112	602	0	673	451
OTU_6352	DHBP01000012.1	91.48	493	32	8	1	485	112	602	0	669	451
OTU_2623	DLTK01000037.1	91.46	492	21	5	1	492	55581	56051	0	656	450
OTU_4369	DFLU01000010.1	91.46	492	42	0	1	492	678562	678071	0	676	450
OTU_4900	DHBP01000012.1	91.46	492	41	1	1	492	112	602	0	675	450
OTU_5752	DJJI01000003.1	91.46	480	41	0	1	480	49197	49676	0	660	439
OTU_1300	DGIU01000056.1	91.45	491	42	0	5	495	1674	1184	0	675	449
OTU_720	DHBP01000012.1	91.45	491	41	1	1	490	112	602	0	673	449
OTU_5514	DLTK01000037.1	91.44	479	31	8	1	477	55581	56051	0	649	438
OTU_193	DEWQ01000001.1	91.43	490	40	2	1	489	65404	65892	0	671	448
OTU_343	DLLE01000029.1	91.43	502	32	8	1	497	4402	3907	0	678	459
OTU_1438	DEZK01000036.1	91.42	501	31	10	1	496	176074	176567	0	676	458
OTU_2579	DCPP01000093.1	91.42	501	32	9	1	493	65259	65756	0	676	458
OTU_3684	DIXS01000001.1	91.42	501	30	4	1	495	72171	71678	0	675	458
OTU_6808	DJSJ01000003.1	91.42	501	33	9	1	496	2841	2346	0	678	458
OTU_3587	DFLL01000015.1	91.41	489	40	2	1	488	3266	3753	0	669	447
OTU_3938	DFLL01000015.1	91.41	489	40	2	1	488	3266	3753	0	669	447
OTU_5773	DFLL01000015.1	91.41	489	40	2	1	488	3266	3753	0	669	447
OTU_2436	DKCG01000040.1	91.4	477	33	5	22	497	45285	45754	0	647	436
OTU_3325	DJSJ01000003.1	91.4	500	35	7	1	496	2841	2346	0	678	457
OTU_3811	DDTO01000006.1	91.4	500	43	0	1	500	50894	51393	0	686	457
OTU_4013	DHHR01000011.1	91.4	500	37	5	1	499	9158	8664	0	680	457
OTU_4920	DFZT01000030.1	91.4	500	42	1	1	500	18507	19005	0	684	457
OTU_5932	DILN01000024.1	91.4	500	35	7	1	496	14075	13580	0	678	457
OTU_633	DFZT01000030.1	91.4	500	33	8	1	491	18507	19005	0	676	457
OTU_6611	DILN01000024.1	91.4	500	39	2	1	500	14075	13580	0	682	457
OTU_6897	DJSJ01000003.1	91.4	500	35	5	1	496	2841	2346	0	678	457
OTU_7055	DDTO01000006.1	91.4	500	40	3	1	497	50894	51393	0	682	457
OTU_7189	DDTO01000006.1	91.4	500	41	2	1	498	50894	51393	0	684	457
OTU_7443	DKQL01000028.1	91.4	500	40	3	1	499	63206	63703	0	682	457
OTU_980	DIXS01000001.1	91.4	500	31	4	1	494	72171	71678	0	675	457
OTU_1467	DCVS01000018.1	91.39	511	44	0	1	511	54490	53980	0	701	467
OTU_4575	DFLL01000015.1	91.39	488	42	0	1	488	3266	3753	0	669	446
OTU_6804	DFLL01000015.1	91.39	488	42	0	1	488	3266	3753	0	669	446
OTU_1430	DCPP01000093.1	91.38	499	38	4	1	495	65259	65756	0	678	456
OTU_1449	DEQQ01000099.1	91.38	499	37	6	1	498	17003	17496	0	678	456
OTU_2903	DJPH01000048.1	91.38	499	33	9	1	494	112718	113211	0	675	456
OTU_6830	DAOW01000018.1	91.38	499	34	9	1	495	1936	1443	0	675	456
OTU_1307	DFPN01000013.1	91.37	498	35	5	1	494	116130	116623	0	675	455
OTU_2169	DDIS01000113.1	91.37	475	39	2	1	473	30968	31442	0	649	434
OTU_2222	DBBC01000096.1	91.37	498	34	7	1	493	3392	2899	0	673	455
OTU_2369	DFCW01000032.1	91.37	498	38	5	1	496	224270	223776	0	676	455
OTU_2680	DGNO01000002.1	91.37	498	37	5	1	494	832295	831800	0	676	455
OTU_2745	DDUX01000011.1	91.37	498	37	6	1	495	4324	3830	0	676	455
OTU_2779	DEZK01000036.1	91.37	498	35	7	1	494	176074	176567	0	675	455
OTU_486	DDAS01000115.1	91.37	498	38	5	1	496	1257	1751	0	676	455
OTU_6000	DBIP01000020.1	91.37	498	37	4	1	493	102155	102651	0	676	455
OTU_6468	DGQO01000236.1	91.37	498	41	2	1	497	23826	23330	0	680	455
OTU_6989	DLNK01000002.1	91.37	498	36	6	1	495	212329	211836	0	675	455
OTU_7105	DHQC01000015.1	91.37	498	39	4	1	496	746	251	0	678	455
OTU_1014	DEZU01000033.1	91.35	497	40	3	1	496	19530	19036	0	676	454
OTU_1898	DLGJ01000015.1	91.35	497	32	8	1	494	3284	2796	0	669	454
OTU_2307	DEZK01000036.1	91.35	497	38	5	1	495	176074	176567	0	675	454
OTU_2384	DGNO01000002.1	91.35	497	42	1	1	497	832295	831800	0	678	454
OTU_2642	DHQC01000015.1	91.35	497	42	1	1	497	746	251	0	678	454
OTU_2684	DCRR01000003.1	91.35	497	37	6	1	493	84967	85461	0	675	454
OTU_2824	DEZK01000036.1	91.35	497	36	6	1	493	176074	176567	0	673	454
OTU_3155	DHQC01000015.1	91.35	497	41	2	1	496	746	251	0	678	454
OTU_4221	DGRE01000029.1	91.35	497	38	4	1	494	76230	76724	0	675	454
OTU_5418	DEZU01000033.1	91.35	497	39	4	1	495	19530	19036	0	676	454
OTU_5461	DEZU01000033.1	91.35	497	39	4	1	495	19530	19036	0	676	454
OTU_5530	DLNK01000002.1	91.35	497	38	5	1	495	212329	211836	0	675	454
OTU_5870	DFON01000219.1	91.35	497	39	4	1	495	49648	50142	0	676	454
OTU_6003	DIGN01000007.1	91.35	497	39	4	1	495	3384	2890	0	676	454
OTU_6428	DEZU01000033.1	91.35	497	39	4	1	495	19530	19036	0	676	454
OTU_6834	DLSM01000001.1	91.35	497	41	2	1	496	125155	125650	0	678	454
OTU_932	DGDE01000076.1	91.35	497	39	3	1	493	16449	16945	0	676	454
OTU_1219	DHUD01000136.1	91.34	485	35	7	1	481	65939	66420	0	656	443
OTU_563	DIMY01000001.1	91.34	485	38	4	1	483	780973	780491	0	660	443
OTU_1011	DEZU01000033.1	91.33	496	42	1	1	496	19530	19036	0	676	453
OTU_1046	DFON01000219.1	91.33	496	41	2	1	495	49648	50142	0	676	453
OTU_1096	DHHR01000011.1	91.33	496	41	2	1	495	9158	8664	0	676	453
OTU_2176	DIHL01000029.1	91.33	496	38	5	1	493	4376	3883	0	673	453
OTU_2724	DHQC01000015.1	91.33	496	42	1	1	495	746	251	0	676	453
OTU_2747	DILN01000024.1	91.33	496	43	0	1	496	14075	13580	0	678	453
OTU_3488	DGRE01000029.1	91.33	496	39	4	1	493	76230	76724	0	675	453
OTU_3728	DGRE01000029.1	91.33	496	39	4	1	493	76230	76724	0	675	453
OTU_5249	DEZU01000033.1	91.33	496	41	2	1	495	19530	19036	0	676	453
OTU_6049	DBJS01000057.1	91.33	496	39	4	1	494	2153	2646	0	675	453
OTU_6383	DBAY01000072.1	91.33	496	39	4	1	494	10864	10371	0	675	453
OTU_6473	DAOW01000018.1	91.33	496	40	3	1	495	1936	1443	0	675	453
OTU_6698	DGNO01000002.1	91.33	496	41	2	1	494	832295	831800	0	676	453
OTU_6748	DHBP01000012.1	91.33	496	30	10	1	488	112	602	0	665	453
OTU_6905	DJPH01000048.1	91.33	496	39	4	1	494	112718	113211	0	675	453
OTU_6975	DIHL01000029.1	91.33	496	38	5	1	493	4376	3883	0	673	453
OTU_7430	DCEQ01000014.1	91.33	473	39	2	18	489	1983	1512	0	645	432
OTU_7496	DIWX01000027.1	91.33	496	38	5	1	494	21042	21534	0	673	453
OTU_1507	DIMY01000001.1	91.32	484	40	2	1	483	780973	780491	0	660	442
OTU_1018	DIXS01000001.1	91.31	495	41	2	1	494	72171	71678	0	675	452
OTU_2318	DFZV01000068.1	91.31	495	43	0	1	495	3223	2729	0	676	452
OTU_2555	DIGN01000007.1	91.31	495	41	2	1	493	3384	2890	0	675	452
OTU_2678	DAOW01000018.1	91.31	495	41	2	1	494	1936	1443	0	675	452
OTU_5028	DHBP01000012.1	91.31	495	31	10	1	487	112	602	0	665	452
OTU_5100	DGRE01000029.1	91.31	495	42	1	1	494	76230	76724	0	675	452
OTU_5804	DGRE01000029.1	91.31	495	42	1	1	494	76230	76724	0	675	452
OTU_6052	DGRE01000029.1	91.31	495	42	1	1	494	76230	76724	0	675	452
OTU_6656	DKTH01000073.1	91.31	495	38	5	1	492	53333	53825	0	671	452
OTU_14	DJQD01000010.1	91.3	494	43	0	1	494	49386	49879	0	675	451
OTU_2005	DBAY01000072.1	91.3	494	43	0	1	494	10864	10371	0	675	451
OTU_2008	DIDQ01000019.1	91.3	483	39	3	1	482	12176	11696	0	656	441
OTU_2217	DAOW01000018.1	91.3	494	41	2	1	492	1936	1443	0	673	451
OTU_2966	DLIO01000088.1	91.3	345	28	2	151	494	3232	2889	3e-129	470	315
OTU_3069	DBJS01000057.1	91.3	494	42	1	1	493	2153	2646	0	673	451
OTU_3308	DBAY01000072.1	91.3	494	43	0	1	494	10864	10371	0	675	451
OTU_4753	DJAK01000029.1	91.3	494	42	1	1	493	281466	280973	0	673	451
OTU_5335	DDSH01000028.1	91.3	483	39	2	1	481	518	37	0	656	441
OTU_5683	DIZQ01000040.1	91.3	494	41	1	1	494	4269	3778	0	673	451
OTU_5725	DHBP01000012.1	91.3	494	36	7	1	490	112	602	0	667	451
OTU_6114	DIZQ01000040.1	91.3	494	41	2	1	494	4269	3778	0	673	451
OTU_7391	DIZQ01000040.1	91.3	494	39	4	1	492	4269	3778	0	671	451
OTU_3471	DIXT01000007.1	91.29	482	41	1	1	481	4205	3724	0	656	440
OTU_1569	DIZE01000053.1	91.28	493	41	2	1	492	36668	37159	0	671	450
OTU_2799	DLCT01000008.1	91.28	493	38	5	1	491	62203	62692	0	667	450
OTU_2800	DBNJ01000004.1	91.28	493	43	0	1	493	2969	2477	0	673	450
OTU_3742	DHBP01000012.1	91.28	493	38	3	1	490	112	602	0	667	450
OTU_3771	DLIO01000088.1	91.28	344	30	0	151	494	3232	2889	3e-129	470	314
OTU_5742	DHBP01000012.1	91.28	493	38	5	1	490	112	602	0	667	450
OTU_4111	DBDU01000010.1	91.27	481	41	1	1	481	39888	39409	0	654	439
OTU_5668	DCBQ01000005.1	91.27	481	41	1	1	480	96388	96868	0	654	439
OTU_1059	DGFV01000010.1	91.26	492	41	1	1	492	82748	83237	0	669	449
OTU_4342	DHBP01000012.1	91.26	492	36	6	1	486	112	602	0	664	449
OTU_4903	DHBP01000012.1	91.26	492	40	3	1	490	112	602	0	667	449
OTU_3108	DDIS01000113.1	91.25	480	28	7	1	471	30968	31442	0	641	438
OTU_4313	DCPB01000018.1	91.25	480	42	0	1	480	108057	107578	0	654	438
OTU_6814	DLNK01000002.1	91.25	503	34	6	1	502	212329	211836	0	676	459
OTU_2053	DEWQ01000001.1	91.24	491	39	4	1	489	65404	65892	0	665	448
OTU_2297	DHBP01000012.1	91.24	491	43	0	1	491	112	602	0	669	448
OTU_3858	DHLZ01000062.1	91.24	502	39	5	1	499	13833	13334	0	678	458
OTU_4588	DGSQ01000046.1	91.24	491	43	0	1	491	92694	93184	0	669	448
OTU_5937	DLNK01000002.1	91.24	502	34	5	1	500	212329	211836	0	675	458
OTU_7407	DBGM01000046.1	91.24	502	41	2	1	501	11499	11000	0	680	458
OTU_16	DLLE01000029.1	91.22	501	34	7	1	496	4402	3907	0	673	457
OTU_1964	DDOP01000034.1	91.22	501	35	6	1	496	40185	40681	0	673	457
OTU_2296	DJSJ01000003.1	91.22	501	35	8	1	497	2841	2346	0	673	457
OTU_2853	DFZT01000030.1	91.22	501	32	11	1	491	18507	19005	0	671	457
OTU_4461	DHLZ01000062.1	91.22	501	42	2	1	500	13833	13334	0	680	457
OTU_4500	DEZU01000033.1	91.22	501	32	12	1	495	19530	19036	0	671	457
OTU_48	DEWQ01000001.1	91.22	490	41	2	1	489	65404	65892	0	665	447
OTU_5088	DLLE01000029.1	91.22	501	35	8	1	497	4402	3907	0	673	457
OTU_5962	DJPH01000048.1	91.22	501	30	13	1	494	112718	113211	0	669	457
OTU_6016	DIYM01000104.1	91.22	501	44	0	1	501	3746	4246	0	682	457
OTU_6217	DBGM01000046.1	91.22	501	43	1	1	501	11499	11000	0	680	457
OTU_6334	DFZT01000030.1	91.22	501	40	4	1	499	18507	19005	0	678	457
OTU_1657	DEWQ01000001.1	91.21	489	43	0	1	489	65404	65892	0	665	446
OTU_4038	DEWQ01000001.1	91.21	489	43	0	1	489	65404	65892	0	665	446
OTU_1306	DFZT01000030.1	91.2	500	43	1	1	500	18507	19005	0	678	456
OTU_1505	DFZT01000030.1	91.2	500	39	4	1	496	18507	19005	0	675	456
OTU_1746	DFZT01000030.1	91.2	500	41	3	1	498	18507	19005	0	676	456
OTU_2249	DDOP01000034.1	91.2	500	36	7	1	495	40185	40681	0	673	456
OTU_4312	DHLZ01000062.1	91.2	500	44	0	1	500	13833	13334	0	680	456
OTU_4350	DEZK01000036.1	91.2	500	32	10	1	494	176074	176567	0	669	456
OTU_4395	DDTO01000006.1	91.2	500	42	2	1	498	50894	51393	0	678	456
OTU_72	DLLE01000029.1	91.2	500	36	6	1	496	4402	3907	0	673	456
OTU_1800	DCRR01000003.1	91.18	499	35	7	1	494	84967	85461	0	669	455
OTU_5005	DHLZ01000062.1	91.18	499	33	9	6	497	13828	13334	0	667	455
OTU_5782	DCRR01000003.1	91.18	499	35	6	1	494	84967	85461	0	669	455
OTU_1753	DLNK01000002.1	91.16	498	36	6	1	494	212329	211836	0	669	454
OTU_2234	DFZV01000068.1	91.16	498	38	6	1	495	3223	2729	0	671	454
OTU_3780	DAOW01000018.1	91.16	498	36	8	1	494	1936	1443	0	669	454
OTU_4544	DAOW01000018.1	91.16	498	37	4	1	495	1936	1443	0	669	454
OTU_5534	DJPH01000048.1	91.16	498	36	7	1	494	112718	113211	0	669	454
OTU_5724	DLNK01000002.1	91.16	498	37	6	1	495	212329	211836	0	669	454
OTU_6278	DILN01000024.1	91.16	498	42	2	1	498	14075	13580	0	675	454
OTU_6336	DHHR01000011.1	91.16	498	38	6	1	495	9158	8664	0	671	454
OTU_6366	DLSM01000001.1	91.16	498	40	4	1	496	125155	125650	0	673	454
OTU_1244	DLGJ01000015.1	91.15	497	33	8	1	494	3284	2796	0	664	453
OTU_2513	DLNK01000002.1	91.15	497	39	4	1	495	212329	211836	0	669	453
OTU_3504	DIGN01000007.1	91.15	497	40	4	1	495	3384	2890	0	671	453
OTU_3784	DLLE01000029.1	91.15	497	42	2	1	496	4402	3907	0	673	453
OTU_3968	DHQC01000015.1	91.15	497	42	2	1	496	746	251	0	673	453
OTU_4015	DHLZ01000062.1	91.15	497	41	3	6	501	13828	13334	0	671	453
OTU_4147	DEZU01000033.1	91.15	497	41	3	1	496	19530	19036	0	671	453
OTU_4506	DEZK01000036.1	91.15	497	38	5	1	494	176074	176567	0	669	453
OTU_5192	DGDC01000027.1	91.15	497	40	4	1	496	38979	38486	0	671	453
OTU_6732	DGRE01000029.1	91.15	497	39	5	1	494	76230	76724	0	669	453
OTU_6841	DHBP01000012.1	91.15	497	28	12	1	487	112	602	0	660	453
OTU_6940	DFLT01000011.1	91.15	497	43	1	1	497	60885	61380	0	673	453
OTU_732	DHHR01000011.1	91.15	497	41	3	1	496	9158	8664	0	671	453
OTU_1420	DCEQ01000014.1	91.14	474	40	2	18	491	1983	1512	0	641	432
OTU_1668	DJSJ01000003.1	91.13	496	44	0	1	496	2841	2346	0	673	452
OTU_1958	DGRE01000029.1	91.13	496	41	3	1	494	76230	76724	0	669	452
OTU_2172	DCRR01000003.1	91.13	496	41	3	1	494	84967	85461	0	669	452
OTU_2877	DGRE01000029.1	91.13	496	40	4	1	493	76230	76724	0	669	452
OTU_4533	DEZK01000036.1	91.13	496	40	4	1	494	176074	176567	0	669	452
OTU_5238	DLNK01000002.1	91.13	496	40	4	1	494	212329	211836	0	669	452
OTU_5380	DIHL01000029.1	91.13	496	39	5	1	493	4376	3883	0	667	452
OTU_646	DHQC01000015.1	91.13	496	44	0	1	496	746	251	0	673	452
OTU_6820	DHQC01000015.1	91.13	496	44	0	1	496	746	251	0	673	452
OTU_7176	DGRE01000029.1	91.13	496	41	3	1	494	76230	76724	0	669	452
OTU_839	DLNK01000002.1	91.13	496	40	3	1	494	212329	211836	0	669	452
OTU_867	DLNK01000002.1	91.13	496	39	4	1	493	212329	211836	0	667	452
OTU_971	DLNK01000002.1	91.13	496	40	4	1	494	212329	211836	0	669	452
OTU_1559	DHUF01000007.1	91.12	484	37	6	1	481	4458	3978	0	651	441
OTU_5763	DLBY01000179.1	91.12	507	40	3	1	507	75340	75841	0	682	462
OTU_1002	DIXS01000001.1	91.11	495	42	2	1	494	72171	71678	0	669	451
OTU_1476	DGRE01000029.1	91.11	495	43	1	1	494	76230	76724	0	669	451
OTU_1776	DAOW01000018.1	91.11	495	40	3	1	492	1936	1443	0	667	451
OTU_2051	DGRE01000029.1	91.11	495	42	2	1	493	76230	76724	0	669	451
OTU_2139	DBJS01000057.1	91.11	495	41	3	1	493	2153	2646	0	667	451
OTU_214	DGRE01000029.1	91.11	495	43	1	1	494	76230	76724	0	669	451
OTU_3212	DIWX01000027.1	91.11	495	41	3	1	494	21042	21534	0	667	451
OTU_3252	DIZE01000053.1	91.11	495	40	4	1	494	36668	37159	0	667	451
OTU_3548	DGRE01000029.1	91.11	495	43	1	1	494	76230	76724	0	669	451
OTU_3691	DBAY01000072.1	91.11	495	42	2	1	494	10864	10371	0	669	451
OTU_3749	DGRE01000029.1	91.11	495	43	1	1	494	76230	76724	0	669	451
OTU_419	DLNK01000002.1	91.11	495	42	2	1	494	212329	211836	0	669	451
OTU_4492	DKIS01000067.1	91.11	495	44	0	1	495	683	189	0	671	451
OTU_5439	DJAK01000029.1	91.11	495	42	2	1	494	281466	280973	0	669	451
OTU_5662	DJCP01000064.1	91.11	495	37	7	1	492	16634	17124	0	664	451
OTU_574	DGRE01000029.1	91.11	495	43	1	1	494	76230	76724	0	669	451
OTU_675	DAOW01000018.1	91.11	495	42	2	1	494	1936	1443	0	669	451
OTU_7319	DGRE01000029.1	91.11	495	43	1	1	494	76230	76724	0	669	451
OTU_797	DFCW01000032.1	91.11	495	42	1	1	493	224270	223776	0	669	451
OTU_1183	DLTK01000037.1	91.1	472	38	4	1	469	55581	56051	2e-179	636	430
OTU_3594	DDSH01000028.1	91.1	483	40	3	1	481	518	37	0	651	440
OTU_4657	DIMY01000001.1	91.1	483	43	0	1	483	780973	780491	0	654	440
OTU_4701	DIDP01000063.1	91.1	483	42	1	1	483	83215	83696	0	652	440
OTU_6956	DCKL01000066.1	91.1	483	40	3	1	482	676	1156	0	651	440
OTU_7416	DBDX01000003.1	91.1	483	39	4	1	481	51126	50646	0	651	440
OTU_2989	DDMI01000024.1	91.09	494	42	2	1	493	53409	53901	0	667	450
OTU_5414	DHBP01000012.1	91.09	494	38	6	1	491	112	602	0	664	450
OTU_6446	DJOY01000002.1	91.09	494	43	1	1	494	67037	67529	0	667	450
OTU_6717	DIHL01000029.1	91.09	494	44	0	1	494	4376	3883	0	669	450
OTU_986	DHBK01000091.1	91.09	494	44	0	1	494	2907	2414	0	669	450
OTU_1967	DIXT01000007.1	91.08	482	42	1	1	481	4205	3724	0	651	439
OTU_618	DHBP01000012.1	91.08	493	40	4	1	491	112	602	0	664	449
OTU_6856	DAOW01000018.1	91.08	437	39	0	58	494	1879	1443	6e-166	592	398
OTU_6959	DCKL01000066.1	91.08	482	42	1	1	482	676	1156	0	651	439
OTU_773	DIZE01000053.1	91.08	493	42	2	1	492	36668	37159	0	665	449
OTU_5374	DIYM01000104.1	91.07	504	42	2	1	504	3746	4246	0	678	459
OTU_1000	DFLU01000010.1	91.06	492	44	0	1	492	678562	678071	0	665	448
OTU_1611	DIZQ01000040.1	91.06	492	44	0	1	492	4269	3778	0	665	448
OTU_1634	DLCT01000008.1	91.06	492	42	2	1	492	62203	62692	0	664	448
OTU_2180	DIDQ01000019.1	91.06	481	43	0	1	481	12176	11696	0	651	438
OTU_233	DBDW01000004.1	91.06	481	39	4	1	479	15639	15161	0	647	438
OTU_4539	DHBP01000012.1	91.06	492	37	5	1	486	112	602	0	658	448
OTU_4674	DHBP01000012.1	91.06	492	37	5	1	486	112	602	0	658	448
OTU_517	DIZQ01000040.1	91.06	492	44	0	1	492	4269	3778	0	665	448
OTU_6285	DHBP01000012.1	91.06	492	42	2	1	491	112	602	0	664	448
OTU_7081	DGSQ01000046.1	91.06	492	39	3	1	488	92694	93184	0	660	448
OTU_779	DDBA01000041.1	91.06	492	44	0	1	492	952	1443	0	665	448
OTU_795	DIDQ01000019.1	91.06	481	43	0	1	481	12176	11696	0	651	438
OTU_2360	DFZT01000030.1	91.05	503	37	7	1	499	18507	19005	0	673	458
OTU_5008	DLBY01000179.1	91.05	503	44	1	1	503	75340	75841	0	678	458
OTU_6158	DFZT01000030.1	91.05	503	37	8	1	499	18507	19005	0	673	458
OTU_6694	DFZT01000030.1	91.05	503	38	7	1	500	18507	19005	0	673	458
OTU_325	DHBP01000012.1	91.04	491	44	0	1	491	112	602	0	664	447
OTU_3963	DJJI01000003.1	91.04	480	42	1	1	479	49197	49676	0	647	437
OTU_4021	DEWQ01000001.1	91.04	491	40	4	1	489	65404	65892	0	660	447
OTU_4482	DCDR01000003.1	91.04	480	43	0	1	480	6056	6535	0	649	437
OTU_4565	DHLZ01000062.1	91.04	502	41	4	1	500	13833	13334	0	675	457
OTU_6803	DEWQ01000001.1	91.04	491	40	4	1	489	65404	65892	0	660	447
OTU_345	DFLL01000015.1	91.02	490	40	4	1	488	3266	3753	0	658	446
OTU_6981	DEZK01000036.1	91.02	501	34	9	1	497	176074	176567	0	665	456
OTU_3991	DDOG01000005.1	91	500	32	13	1	493	1002	1495	0	662	455
OTU_4982	DGRE01000029.1	91	500	33	8	1	493	76230	76724	0	664	455
OTU_5051	DFLL01000015.1	91	489	42	2	1	488	3266	3753	0	658	445
OTU_652	DFZT01000030.1	91	500	43	2	1	499	18507	19005	0	673	455
OTU_7115	DFLL01000015.1	91	489	42	2	1	488	3266	3753	0	658	445
OTU_1097	DLLE01000029.1	90.98	499	39	5	1	496	4402	3907	0	667	454
OTU_1143	DFLL01000015.1	90.98	488	44	0	1	488	3266	3753	0	658	444
OTU_1339	DEZU01000033.1	90.98	499	37	8	1	495	19530	19036	0	665	454
OTU_3838	DKQL01000028.1	90.98	499	44	1	1	499	63206	63703	0	671	454
OTU_3944	DBIP01000020.1	90.98	499	38	5	1	494	102155	102651	0	665	454
OTU_4024	DHQC01000015.1	90.98	499	39	6	1	496	746	251	0	667	454
OTU_4213	DFLL01000015.1	90.98	488	44	0	1	488	3266	3753	0	658	444
OTU_965	DJSJ01000003.1	90.98	499	40	5	1	497	2841	2346	0	667	454
OTU_3790	DKCG01000040.1	90.97	476	36	5	22	496	45285	45754	1e-178	634	433
OTU_6685	DENC01000041.1	90.97	476	35	5	6	477	38614	39085	9e-179	634	433
OTU_7424	DKCG01000040.1	90.97	476	37	4	22	497	45285	45754	3e-179	636	433
OTU_2187	DFJC01000022.1	90.96	498	38	7	1	494	999	1493	0	664	453
OTU_2670	DFZV01000068.1	90.96	498	39	6	1	495	3223	2729	0	665	453
OTU_3091	DEZU01000033.1	90.96	498	37	6	1	493	19530	19036	0	664	453
OTU_3110	DDFE01000258.1	90.96	498	35	7	1	492	3053	2560	0	662	453
OTU_3241	DLLE01000029.1	90.96	498	41	3	1	496	4402	3907	0	667	453
OTU_377	DFCW01000032.1	90.96	498	38	6	1	494	224270	223776	0	664	453
OTU_4071	DHBP01000012.1	90.96	498	28	16	1	488	112	602	0	654	453
OTU_4676	DEZU01000033.1	90.96	498	40	5	1	496	19530	19036	0	665	453
OTU_6193	DDRT01000015.1	90.96	498	37	7	1	494	22964	23457	0	664	453
OTU_6730	DEZK01000036.1	90.96	498	38	7	1	495	176074	176567	0	664	453
OTU_6827	DGRE01000029.1	90.96	498	38	7	1	494	76230	76724	0	664	453
OTU_7402	DHLZ01000062.1	90.96	498	42	3	6	503	13828	13334	0	667	453
OTU_934	DIWX01000027.1	90.96	498	36	8	1	494	21042	21534	0	662	453
OTU_941	DFON01000219.1	90.96	498	38	7	1	494	49648	50142	0	664	453
OTU_2283	DHQC01000015.1	90.95	497	43	2	1	496	746	251	0	667	452
OTU_2629	DLNK01000002.1	90.95	497	40	4	1	495	212329	211836	0	664	452
OTU_2738	DGRE01000029.1	90.95	497	41	3	1	495	76230	76724	0	665	452
OTU_3370	DHQC01000015.1	90.95	497	42	3	1	495	746	251	0	665	452
OTU_3718	DEZU01000033.1	90.95	497	41	3	1	495	19530	19036	0	665	452
OTU_3947	DFJC01000022.1	90.95	497	38	7	1	492	999	1493	0	662	452
OTU_4091	DAOW01000018.1	90.95	497	39	6	1	494	1936	1443	0	664	452
OTU_4339	DGRE01000029.1	90.95	497	41	4	1	495	76230	76724	0	665	452
OTU_4563	DAOW01000018.1	90.95	497	37	8	1	492	1936	1443	0	662	452
OTU_4768	DDVC01000004.1	90.95	497	39	6	1	494	3950	3457	0	664	452
OTU_5071	DBSJ01000007.1	90.95	497	45	0	1	497	1127	1623	0	669	452
OTU_5605	DDQM01000092.1	90.95	497	42	3	1	496	63542	64036	0	665	452
OTU_6090	DLNK01000002.1	90.95	497	40	4	1	495	212329	211836	0	664	452
OTU_7331	DKIS01000067.1	90.95	497	41	4	1	495	683	189	0	665	452
OTU_7495	DCRR01000003.1	90.95	497	41	4	1	495	84967	85461	0	665	452
OTU_817	DIWX01000027.1	90.95	497	38	5	1	494	21042	21534	0	662	452
OTU_928	DHBP01000012.1	90.95	497	38	6	1	496	112	602	0	662	452
OTU_1490	DLNK01000002.1	90.93	496	41	4	1	494	212329	211836	0	664	451
OTU_1777	DCRR01000003.1	90.93	496	41	3	1	493	84967	85461	0	664	451
OTU_2540	DGRE01000029.1	90.93	496	42	3	1	494	76230	76724	0	664	451
OTU_2625	DFON01000219.1	90.93	496	43	2	1	495	49648	50142	0	665	451
OTU_2627	DLGJ01000015.1	90.93	496	36	8	1	494	3284	2796	0	658	451
OTU_3450	DHBP01000012.1	90.93	496	39	4	1	495	112	602	0	662	451
OTU_3571	DHQC01000015.1	90.93	496	45	0	1	496	746	251	0	667	451
OTU_3589	DGRE01000029.1	90.93	496	43	2	1	495	76230	76724	0	665	451
OTU_3591	DEZK01000036.1	90.93	496	41	4	1	494	176074	176567	0	664	451
OTU_3829	DHQC01000015.1	90.93	496	45	0	1	496	746	251	0	667	451
OTU_3903	DGNO01000002.1	90.93	496	45	0	1	496	832295	831800	0	667	451
OTU_4070	DFON01000219.1	90.93	496	43	2	1	495	49648	50142	0	665	451
OTU_4122	DLNK01000002.1	90.93	496	41	3	1	494	212329	211836	0	664	451
OTU_4440	DAOW01000018.1	90.93	496	42	3	1	495	1936	1443	0	664	451
OTU_5425	DBSN01000113.1	90.93	496	41	4	1	493	79417	79911	0	664	451
OTU_5516	DGRE01000029.1	90.93	496	42	3	1	494	76230	76724	0	664	451
OTU_5825	DEZU01000033.1	90.93	496	44	1	1	496	19530	19036	0	665	451
OTU_6477	DGRE01000029.1	90.93	496	42	3	1	494	76230	76724	0	664	451
OTU_6773	DCEQ01000014.1	90.93	474	39	4	18	489	1983	1512	9e-179	634	431
OTU_6838	DGNO01000002.1	90.93	496	45	0	1	496	832295	831800	0	667	451
OTU_1249	DHBP01000012.1	90.91	495	39	5	1	493	112	602	0	660	450
OTU_1362	DIDQ01000019.1	90.91	484	39	5	1	482	12176	11696	0	645	440
OTU_1408	DGSQ01000046.1	90.91	495	37	7	1	491	92694	93184	0	658	450
OTU_1907	DCER01000058.1	90.91	484	40	4	1	482	30998	31479	0	647	440
OTU_2018	DGRE01000029.1	90.91	495	45	0	1	495	76230	76724	0	665	450
OTU_2267	DGRE01000029.1	90.91	495	45	0	1	495	76230	76724	0	665	450
OTU_3357	DGRE01000029.1	90.91	495	45	0	1	495	76230	76724	0	665	450
OTU_3449	DGRE01000029.1	90.91	495	45	0	1	495	76230	76724	0	665	450
OTU_408	DJGF01000001.1	90.91	484	42	2	1	483	1386	1868	0	649	440
OTU_4284	DBDU01000010.1	90.91	484	38	4	1	482	39888	39409	0	645	440
OTU_4773	DDFE01000258.1	90.91	495	44	1	1	495	3053	2560	0	664	450
OTU_4908	DKCG01000040.1	90.91	473	38	5	22	492	45285	45754	1e-177	630	430
OTU_5543	DGRE01000029.1	90.91	495	43	2	1	493	76230	76724	0	664	450
OTU_5727	DLNK01000002.1	90.91	495	43	2	1	494	212329	211836	0	664	450
OTU_5899	DBAY01000072.1	90.91	495	42	3	1	493	10864	10371	0	662	450
OTU_5959	DIXS01000001.1	90.91	495	43	2	1	494	72171	71678	0	664	450
OTU_6321	DAOW01000018.1	90.91	495	41	4	1	492	1936	1443	0	662	450
OTU_6537	DLNK01000002.1	90.91	495	44	1	1	495	212329	211836	0	664	450
OTU_7044	DGRE01000029.1	90.91	495	44	1	1	494	76230	76724	0	664	450
OTU_7155	DGRE01000029.1	90.91	495	44	1	1	494	76230	76724	0	664	450
OTU_733	DIXS01000001.1	90.91	495	42	3	1	493	72171	71678	0	662	450
OTU_923	DGRE01000029.1	90.91	495	45	0	1	495	76230	76724	0	665	450
OTU_302	DHBP01000012.1	90.89	494	41	3	1	493	112	602	0	660	449
OTU_4989	DIMY01000001.1	90.89	483	44	0	1	483	780973	780491	0	649	439
OTU_5143	DIXS01000001.1	90.89	494	45	0	1	494	72171	71678	0	664	449
OTU_5459	DDHQ01000032.1	90.89	494	45	0	1	494	1175	1668	0	664	449
OTU_670	DLNK01000002.1	90.89	494	45	0	1	494	212329	211836	0	664	449
OTU_6967	DHBP01000012.1	90.89	494	38	6	1	490	112	602	0	656	449
OTU_7298	DLNK01000002.1	90.89	494	45	0	1	494	212329	211836	0	664	449
OTU_765	DJJI01000003.1	90.89	483	40	4	1	482	49197	49676	0	645	439
OTU_94	DIZE01000053.1	90.89	494	41	4	1	492	36668	37159	0	660	449
OTU_2393	DDBA01000041.1	90.87	493	43	2	1	492	952	1443	0	660	448
OTU_2539	DHBP01000012.1	90.87	493	38	6	1	488	112	602	0	654	448
OTU_3124	DEMN01000010.1	90.87	493	43	2	1	492	82560	83051	0	660	448
OTU_443	DHBP01000012.1	90.87	493	41	4	1	491	112	602	0	658	448
OTU_4432	DKTH01000073.1	90.87	493	45	0	1	493	53333	53825	0	662	448
OTU_5430	DKCG01000040.1	90.87	471	42	1	22	492	45285	45754	1e-177	630	428
OTU_5505	DHBP01000012.1	90.87	493	38	6	1	488	112	602	0	654	448
OTU_5517	DHBP01000012.1	90.87	493	36	8	1	486	112	602	0	652	448
OTU_5919	DEIU01000074.1	90.87	493	45	0	1	493	28596	29088	0	662	448
OTU_6111	DGSQ01000046.1	90.87	493	40	3	1	490	92694	93184	0	656	448
OTU_6126	DIXT01000007.1	90.87	482	43	1	1	481	4205	3724	0	645	438
OTU_745	DLCT01000008.1	90.87	493	40	5	1	491	62203	62692	0	656	448
OTU_1377	DHBP01000012.1	90.85	492	40	5	1	488	112	602	0	654	447
OTU_2874	DBDU01000010.1	90.85	481	42	2	1	480	39888	39409	0	643	437
OTU_3109	DDBA01000041.1	90.85	492	45	0	1	492	952	1443	0	660	447
OTU_4421	DJJI01000003.1	90.85	481	42	2	1	480	49197	49676	0	643	437
OTU_5030	DHBP01000012.1	90.85	492	43	2	1	491	112	602	0	658	447
OTU_504	DFZO01000009.1	90.85	503	35	10	1	500	95394	95888	0	664	457
OTU_5506	DFZT01000030.1	90.85	503	38	8	1	499	18507	19005	0	667	457
OTU_591	DHBP01000012.1	90.85	492	42	3	1	490	112	602	0	656	447
OTU_1162	DFZT01000030.1	90.84	502	40	6	1	499	18507	19005	0	667	456
OTU_1828	DEZK01000036.1	90.84	502	32	14	1	496	176074	176567	0	660	456
OTU_2420	DDSE01000010.1	90.84	502	34	8	1	494	670	173	0	662	456
OTU_3153	DEWQ01000001.1	90.84	491	41	3	1	489	65404	65892	0	654	446
OTU_3607	DILN01000024.1	90.84	502	38	8	1	500	14075	13580	0	665	456
OTU_4174	DGSQ01000046.1	90.84	491	45	0	1	491	92694	93184	0	658	446
OTU_4376	DBIP01000020.1	90.84	502	35	9	1	496	102155	102651	0	662	456
OTU_6586	DFZT01000030.1	90.84	251	22	1	286	536	18756	19005	1e-88	335	228
OTU_6665	DCPP01000093.1	90.84	502	36	8	1	496	65259	65756	0	664	456
OTU_993	DEWQ01000001.1	90.84	491	41	4	1	489	65404	65892	0	654	446
OTU_2643	DDIS01000113.1	90.83	480	30	10	1	471	30968	31442	1e-177	630	436
OTU_5776	DBRL01000010.1	90.83	480	43	1	1	479	120597	121076	0	641	436
OTU_2218	DHLZ01000062.1	90.82	501	45	1	1	501	13833	13334	0	669	455
OTU_3158	DFZT01000030.1	90.82	501	42	4	1	499	18507	19005	0	667	455
OTU_3242	DFLL01000015.1	90.82	490	41	4	1	488	3266	3753	0	652	445
OTU_4102	DBUO01000034.1	90.82	501	38	8	1	496	3222	2725	0	664	455
OTU_4666	DFZT01000030.1	90.82	501	40	6	1	497	18507	19005	0	665	455
OTU_5250	DBRT01000015.1	90.82	490	38	7	1	487	84722	85207	0	649	445
OTU_543	DGMY01000042.1	90.82	501	37	7	1	497	106750	106255	0	662	455
OTU_570	DEWQ01000001.1	90.82	490	43	2	1	489	65404	65892	0	654	445
OTU_5964	DBIP01000020.1	90.82	501	35	9	1	494	102155	102651	0	660	455
OTU_736	DDAS01000115.1	90.82	501	34	12	1	495	1257	1751	0	660	455
OTU_1202	DGWS01000017.1	90.8	500	40	6	1	496	196528	197025	0	664	454
OTU_1624	DFZT01000030.1	90.8	500	40	4	1	495	18507	19005	0	664	454
OTU_1815	DGNO01000002.1	90.8	500	39	4	1	497	832295	831800	0	662	454
OTU_2230	DFLL01000015.1	90.8	489	43	2	1	488	3266	3753	0	652	444
OTU_2418	DGNO01000002.1	90.8	500	39	4	1	497	832295	831800	0	662	454
OTU_2727	DFLL01000015.1	90.8	489	43	2	1	488	3266	3753	0	652	444
OTU_30	DFZT01000030.1	90.8	500	36	9	1	491	18507	19005	0	660	454
OTU_3221	DKND01000070.1	90.8	500	37	8	1	496	21754	21260	0	660	454
OTU_3412	DGNO01000002.1	90.8	500	34	7	1	492	832295	831800	0	658	454
OTU_3760	DFZT01000030.1	90.8	500	45	1	1	500	18507	19005	0	667	454
OTU_3931	DKIS01000067.1	90.8	500	36	10	1	495	683	189	0	660	454
OTU_4119	DDOG01000005.1	90.8	500	33	10	1	493	1002	1495	0	656	454
OTU_6014	DFND01000007.1	90.8	500	38	7	1	497	630	136	0	662	454
OTU_6524	DKQL01000028.1	90.8	500	43	3	1	499	63206	63703	0	665	454
OTU_7023	DFZT01000030.1	90.8	500	39	6	1	494	18507	19005	0	662	454
OTU_7241	DGWS01000017.1	90.8	500	42	4	1	498	196528	197025	0	665	454
OTU_7497	DFLL01000015.1	90.8	489	44	1	1	489	3266	3753	0	652	444
OTU_1243	DGNO01000002.1	90.78	499	40	5	1	496	832295	831800	0	662	453
OTU_2215	DFLL01000015.1	90.78	488	45	0	1	488	3266	3753	0	652	443
OTU_2330	DAOW01000018.1	90.78	499	35	8	1	493	1936	1443	0	656	453
OTU_2871	DCPP01000093.1	90.78	499	42	3	1	496	65259	65756	0	664	453
OTU_3115	DEZU01000033.1	90.78	499	39	7	1	496	19530	19036	0	660	453
OTU_3336	DEZK01000036.1	90.78	499	36	9	1	494	176074	176567	0	658	453
OTU_3510	DFND01000007.1	90.78	499	40	6	1	497	630	136	0	662	453
OTU_3586	DCEQ01000014.1	90.78	477	36	8	18	491	1983	1512	1e-177	630	433
OTU_3631	DBSJ01000007.1	90.78	499	42	4	1	497	1127	1623	0	664	453
OTU_5573	DFLT01000011.1	90.78	499	41	5	1	497	60885	61380	0	662	453
OTU_628	DFZT01000030.1	90.78	499	44	1	1	497	18507	19005	0	665	453
OTU_674	DDQM01000092.1	90.78	499	39	7	1	496	63542	64036	0	660	453
OTU_6963	DHHT01000026.1	90.78	499	39	6	1	497	176045	176538	0	660	453
OTU_1029	DDXB01000069.1	90.76	498	42	3	1	497	1044	1538	0	662	452
OTU_1406	DCWA01000031.1	90.76	498	42	4	1	495	19580	20076	0	664	452
OTU_2831	DDOB01000045.1	90.76	476	36	6	1	473	1833	1363	4e-177	628	432
OTU_4042	DHHR01000011.1	90.76	498	40	6	1	495	9158	8664	0	660	452
OTU_5555	DJPH01000048.1	90.76	498	36	9	1	492	112718	113211	0	656	452
OTU_5575	DAOW01000018.1	90.76	498	38	4	1	494	1936	1443	0	658	452
OTU_7123	DJSJ01000003.1	90.76	498	42	4	1	496	2841	2346	0	662	452
OTU_825	DBRX01000012.1	90.76	487	44	1	1	487	9627	9142	0	649	442
OTU_5138	DLDQ01000038.1	90.75	508	40	6	1	504	202006	201502	0	671	461
OTU_1069	DIWX01000027.1	90.74	497	40	6	1	495	21042	21534	0	658	451
OTU_1127	DGRE01000029.1	90.74	497	40	6	1	493	76230	76724	0	658	451
OTU_1699	DFND01000007.1	90.74	497	41	5	1	494	630	136	0	658	451
OTU_2205	DLGJ01000015.1	90.74	497	35	9	1	494	3284	2796	0	652	451
OTU_2324	DLGJ01000015.1	90.74	497	35	9	1	494	3284	2796	0	652	451
OTU_3676	DFON01000219.1	90.74	497	42	4	1	495	49648	50142	0	660	451
OTU_4718	DLGJ01000015.1	90.74	497	35	8	1	494	3284	2796	0	652	451
OTU_5502	DHQC01000015.1	90.74	497	45	1	1	497	746	251	0	662	451
OTU_5533	DGRE01000029.1	90.74	497	42	4	1	495	76230	76724	0	660	451
OTU_5674	DDVE01000016.1	90.74	497	43	2	1	495	247236	247731	0	660	451
OTU_5757	DBSN01000113.1	90.74	497	42	4	1	495	79417	79911	0	660	451
OTU_5949	DBDU01000010.1	90.74	486	35	9	1	482	39888	39409	2e-180	640	441
OTU_6058	DGRE01000029.1	90.74	497	41	5	1	494	76230	76724	0	658	451
OTU_844	DHQC01000015.1	90.74	497	43	3	1	495	746	251	0	660	451
OTU_1223	DEZK01000036.1	90.73	496	42	4	1	494	176074	176567	0	658	450
OTU_1669	DEZK01000036.1	90.73	496	42	4	1	494	176074	176567	0	658	450
OTU_2197	DGRE01000029.1	90.73	496	43	3	1	494	76230	76724	0	658	450
OTU_2238	DGNO01000002.1	90.73	496	46	0	1	496	832295	831800	0	662	450
OTU_2433	DCRR01000003.1	90.73	496	43	3	1	494	84967	85461	0	658	450
OTU_2781	DLNK01000002.1	90.73	496	41	4	1	493	212329	211836	0	656	450
OTU_3035	DGRE01000029.1	90.73	496	43	3	1	494	76230	76724	0	658	450
OTU_3440	DHCV01000023.1	90.73	496	40	6	1	492	101746	101253	0	656	450
OTU_4130	DDOG01000005.1	90.73	496	41	5	1	493	1002	1495	0	656	450
OTU_5053	DCRR01000003.1	90.73	496	42	3	1	493	84967	85461	0	658	450
OTU_5063	DGMY01000042.1	90.73	496	46	0	1	496	106750	106255	0	662	450
OTU_5103	DEZU01000033.1	90.73	496	43	3	1	494	19530	19036	0	658	450
OTU_5441	DHBP01000012.1	90.73	496	32	14	1	487	112	602	0	649	450
OTU_6221	DGRE01000029.1	90.73	496	43	3	1	494	76230	76724	0	658	450
OTU_6300	DGRE01000029.1	90.73	496	43	2	1	494	76230	76724	0	658	450
OTU_6701	DKTH01000073.1	90.73	496	40	6	1	493	53333	53825	0	656	450
OTU_7484	DLIO01000088.1	90.72	345	31	1	151	495	3232	2889	6e-126	459	313
OTU_771	DKCG01000040.1	90.72	474	38	6	22	493	45285	45754	2e-176	627	430
OTU_1019	DGRE01000029.1	90.71	495	44	2	1	493	76230	76724	0	658	449
OTU_2118	DGRE01000029.1	90.71	495	46	0	1	495	76230	76724	0	660	449
OTU_2506	DGRE01000029.1	90.71	495	45	1	1	494	76230	76724	0	658	449
OTU_2547	DGRE01000029.1	90.71	495	46	0	1	495	76230	76724	0	660	449
OTU_2789	DGRE01000029.1	90.71	495	46	0	1	495	76230	76724	0	660	449
OTU_2977	DBAY01000072.1	90.71	495	44	2	1	494	10864	10371	0	658	449
OTU_4094	DGRE01000029.1	90.71	495	45	1	1	494	76230	76724	0	658	449
OTU_438	DGRE01000029.1	90.71	495	46	0	1	495	76230	76724	0	660	449
OTU_4599	DGRE01000029.1	90.71	495	46	0	1	495	76230	76724	0	660	449
[truncated: 5,502 more rows]
